# Supplementary material for: Effect of MAP3K8 on Prognosis and Tumor-Related Inflammation in Renal Clear Cell Carcinoma
Source: Front Genet. 2021 Sep 10;12:674613. doi: 10.3389/fgene.2021.674613 (PMC8461076; doi:10.3389/fgene.2021.674613)
Supplement: Supplementary file 2 [file Data_Sheet_2.ZIP]

Archive with 4 entries (4 files):
- 04-TCGA_KIRC_MAP3K8_TPM.txt
- 01-clinical.cart.2021-08-02.json
- 03-gdc_manifest_20210802_035818.txt
- 02-metadata.cart.2021-08-02.json
