# Supplementary material for: Effect of MAP3K8 on Prognosis and Tumor-Related Inflammation in Renal Clear Cell Carcinoma
Source: Front Genet. 2021 Sep 10;12:674613. doi: 10.3389/fgene.2021.674613 (PMC8461076; doi:10.3389/fgene.2021.674613)
Supplement: Supplementary file 2 [file Data_Sheet_2.ZIP › 04-TCGA_KIRC_MAP3K8_TPM.txt]

barcode	TCGA-B0-5696-11A-01R-1541-07	TCGA-CW-5587-11A-01R-1541-07	TCGA-A3-3387-11A-01R-1541-07	TCGA-CJ-5677-11A-01R-1541-07	TCGA-B0-5691-11A-01R-1541-07	TCGA-B0-5711-11A-01R-1672-07	TCGA-B0-5701-11A-01R-1541-07	TCGA-CZ-5989-11A-01R-1672-07	TCGA-B8-5549-11A-01R-1541-07	TCGA-B0-5709-11A-01R-1541-07	TCGA-B0-5690-11A-01R-1541-07	TCGA-CZ-5987-11A-01R-1672-07	TCGA-CZ-5466-11A-01R-1503-07	TCGA-CZ-5982-11A-01R-1672-07	TCGA-B0-4712-11A-02R-1503-07	TCGA-B8-4622-11A-01R-1758-07	TCGA-CW-6087-11A-01R-1672-07	TCGA-CZ-5455-11A-01R-1503-07	TCGA-CJ-5680-11A-01R-1541-07	TCGA-CZ-5451-11A-01R-1503-07	TCGA-CZ-4864-11A-01R-1503-07	TCGA-B2-5641-11A-01R-1541-07	TCGA-B8-4619-11A-01R-1758-07	TCGA-CW-5589-11A-01R-1541-07	TCGA-CZ-5986-11A-01R-1672-07	TCGA-B0-5699-11A-01R-1541-07	TCGA-CZ-5984-11A-01R-1672-07	TCGA-CZ-5465-11A-01R-1503-07	TCGA-B0-5694-11A-01R-1541-07	TCGA-CW-5584-11A-01R-1541-07	TCGA-B0-5705-11A-01R-1541-07	TCGA-B8-5552-11A-01R-1672-07	TCGA-CZ-5453-11A-01R-1503-07	TCGA-CZ-4865-11A-01R-1503-07	TCGA-CZ-5457-11A-01R-1503-07	TCGA-B2-5636-11A-01R-1541-07	TCGA-B0-4700-11A-01R-1541-07	TCGA-CZ-5469-11A-01R-1503-07	TCGA-CZ-5462-11A-01R-1503-07	TCGA-CZ-5468-11A-01R-1503-07	TCGA-CJ-5689-11A-01R-1541-07	TCGA-CJ-5679-11A-01R-1541-07	TCGA-CJ-6030-11A-01R-1672-07	TCGA-CZ-5458-11A-01R-1503-07	TCGA-CZ-5470-11A-01R-1503-07	TCGA-B0-5712-11A-01R-1672-07	TCGA-CZ-5456-11A-02R-1503-07	TCGA-CZ-5463-11A-01R-1503-07	TCGA-CZ-5988-11A-01R-1672-07	TCGA-CJ-6033-11A-01R-1858-07	TCGA-CW-5585-11A-01R-1541-07	TCGA-CW-5580-11A-02R-1672-07	TCGA-CZ-5467-11A-01R-1503-07	TCGA-B0-5706-11A-01R-1541-07	TCGA-B8-4620-11A-01R-1758-07	TCGA-B0-5703-11A-01R-1541-07	TCGA-CZ-5452-11A-01R-1503-07	TCGA-CJ-5672-11A-01R-1541-07	TCGA-B0-5697-11A-01R-1541-07	TCGA-CJ-5681-11A-01R-1541-07	TCGA-CW-5591-11A-01R-1541-07	TCGA-CW-6090-11A-01R-1672-07	TCGA-CJ-5676-11A-01R-1541-07	TCGA-CZ-5985-11A-01R-1672-07	TCGA-CJ-5678-11A-01R-1541-07	TCGA-CZ-5461-11A-01R-1503-07	TCGA-CW-6088-11A-01R-1672-07	TCGA-A3-3358-11A-01R-1541-07	TCGA-CZ-5454-11A-01R-1503-07	TCGA-CZ-4863-11A-01R-1503-07	TCGA-B0-5402-11A-01R-1503-07	TCGA-CW-5581-11A-01R-1541-07	TCGA-BP-4787-01A-01R-1305-07	TCGA-CZ-5467-01A-01R-1503-07	TCGA-BP-4347-01A-01R-1289-07	TCGA-CZ-5464-01A-01R-1503-07	TCGA-B0-5701-01A-11R-1541-07	TCGA-BP-4162-01A-02R-1325-07	TCGA-B4-5844-01A-11R-1672-07	TCGA-BP-4967-01A-01R-1334-07	TCGA-CZ-4866-01A-01R-1503-07	TCGA-A3-3380-01A-01R-0864-07	TCGA-CJ-4636-01A-02R-1325-07	TCGA-B4-5838-01A-11R-1672-07	TCGA-CZ-5987-01A-11R-1672-07	TCGA-B0-4843-01A-01R-1277-07	TCGA-BP-4761-01A-01R-1289-07	TCGA-CJ-6032-01A-11R-1672-07	TCGA-B8-4621-01A-01R-1503-07	TCGA-B0-4718-01A-01R-1277-07	TCGA-BP-4159-01A-02R-1289-07	TCGA-CJ-4918-01A-01R-1426-07	TCGA-CJ-4634-01A-02R-1325-07	TCGA-BP-4974-01A-01R-1334-07	TCGA-CJ-5680-01A-11R-1541-07	TCGA-B2-3924-01B-03R-A277-07	TCGA-B2-4101-01A-02R-1277-07	TCGA-CJ-5675-01A-11R-1541-07	TCGA-B8-5162-01A-01R-1420-07	TCGA-BP-4989-01A-01R-1334-07	TCGA-AK-3431-01A-02R-1277-07	TCGA-B0-4821-01A-01R-1503-07	TCGA-BP-4959-01A-01R-1334-07	TCGA-B0-5083-01A-02R-1420-07	TCGA-B0-5117-01A-01R-1420-07	TCGA-BP-5178-01A-01R-1426-07	TCGA-B2-3923-01B-10R-A277-07	TCGA-BP-4759-01A-01R-1289-07	TCGA-B8-A7U6-01A-12R-A37O-07	TCGA-A3-A8CQ-01A-11R-A37O-07	TCGA-B0-4690-01A-01R-1277-07	TCGA-CJ-5672-01A-11R-1541-07	TCGA-AS-3777-01A-01R-0864-07	TCGA-B8-A54K-01A-11R-A33J-07	TCGA-CJ-4895-01A-01R-1305-07	TCGA-BP-4334-01A-01R-1289-07	TCGA-BP-4766-01A-01R-1289-07	TCGA-B0-5084-01A-01R-1334-07	TCGA-B0-5100-01A-01R-1420-07	TCGA-A3-3311-01A-02R-1325-07	TCGA-BP-5194-01A-02R-1426-07	TCGA-BP-5184-01A-01R-1426-07	TCGA-B0-5705-01A-11R-1541-07	TCGA-A3-3359-01A-01R-0864-07	TCGA-BP-4770-01A-01R-1503-07	TCGA-BP-4352-01A-01R-1289-07	TCGA-B0-4847-01A-01R-1277-07	TCGA-BP-4983-01A-01R-1334-07	TCGA-CZ-5460-01A-01R-1503-07	TCGA-BP-4985-01A-01R-1334-07	TCGA-BP-4807-01A-01R-1305-07	TCGA-B0-5713-01A-11R-1672-07	TCGA-A3-3374-01A-02R-1325-07	TCGA-BP-5008-01A-01R-1334-07	TCGA-B0-5081-01A-01R-1334-07	TCGA-BP-4765-01A-01R-1289-07	TCGA-CJ-4881-01A-01R-1305-07	TCGA-CJ-4903-01A-01R-1426-07	TCGA-B0-5702-01A-11R-1541-07	TCGA-A3-A8OX-01A-11R-A37O-07	TCGA-B8-5165-01A-01R-1420-07	TCGA-B0-4706-01A-01R-1503-07	TCGA-CJ-4641-01A-02R-1325-07	TCGA-CJ-4889-01A-01R-1305-07	TCGA-AK-3465-01A-02R-1325-07	TCGA-AK-3425-01A-02R-1277-07	TCGA-AS-3778-01A-01R-A32Z-07	TCGA-BP-4999-01A-01R-1334-07	TCGA-BP-4329-01A-02R-1289-07	TCGA-A3-3329-01A-01R-0864-07	TCGA-B0-4697-01A-01R-1277-07	TCGA-BP-4331-01A-01R-1289-07	TCGA-A3-3352-01A-01R-0864-07	TCGA-B0-4844-01A-01R-1277-07	TCGA-CJ-5684-01A-11R-1541-07	TCGA-CJ-4876-01A-01R-1305-07	TCGA-CW-5583-01A-02R-1541-07	TCGA-B0-5709-01A-11R-1541-07	TCGA-BP-5195-01A-02R-1426-07	TCGA-CJ-4882-01A-02R-1426-07	TCGA-CJ-4638-01A-02R-1325-07	TCGA-BP-4981-01A-01R-1334-07	TCGA-CJ-4639-01A-02R-1325-07	TCGA-B0-4822-01A-01R-1277-07	TCGA-DV-A4VZ-01A-11R-A266-07	TCGA-B8-5545-01A-01R-1672-07	TCGA-CZ-5459-01A-01R-1503-07	TCGA-A3-3335-01A-01R-0864-07	TCGA-CZ-5470-01A-01R-1503-07	TCGA-B8-4154-01A-01R-1188-07	TCGA-B2-5633-01A-01R-1541-07	TCGA-B0-4845-01A-01R-1277-07	TCGA-A3-3343-01A-01R-0864-07	TCGA-CW-6088-01A-11R-1672-07	TCGA-BP-4973-01A-01R-1334-07	TCGA-A3-3346-01A-01R-1766-07	TCGA-B8-5163-01A-01R-1420-07	TCGA-A3-3313-01A-02R-1325-07	TCGA-B2-5641-01A-01R-1541-07	TCGA-BP-4176-01A-02R-1289-07	TCGA-A3-3357-01A-02R-1420-07	TCGA-B0-5812-01A-11R-1672-07	TCGA-CJ-4874-01A-01R-1305-07	TCGA-CJ-5676-01A-11R-1541-07	TCGA-CW-6093-01A-11R-1672-07	TCGA-BP-4161-01A-02R-1325-07	TCGA-B8-A54G-01A-11R-A266-07	TCGA-DV-A4W0-05A-11R-A266-07	TCGA-CJ-4900-01A-01R-1334-07	TCGA-BP-5000-01A-01R-1334-07	TCGA-BP-4970-01A-01R-1334-07	TCGA-CJ-6030-01A-11R-1672-07	TCGA-BP-4174-01A-02R-1289-07	TCGA-A3-3325-01A-01R-0864-07	TCGA-CZ-5985-01A-11R-1672-07	TCGA-B8-4153-01B-11R-1672-07	TCGA-BP-4774-01A-01R-1289-07	TCGA-CZ-4861-01A-01R-1305-07	TCGA-BP-4998-01A-01R-1334-07	TCGA-T7-A92I-01A-11R-A37O-07	TCGA-B0-5706-01A-11R-1541-07	TCGA-BP-5196-01A-01R-1426-07	TCGA-B0-5110-01A-01R-1420-07	TCGA-CZ-5461-01A-01R-1503-07	TCGA-BP-5199-01A-01R-1426-07	TCGA-B2-5633-01A-01R-A277-07	TCGA-BP-4964-01A-01R-1334-07	TCGA-MM-A563-01A-11R-A266-07	TCGA-B0-5108-01A-01R-1420-07	TCGA-BP-5181-01A-01R-1426-07	TCGA-A3-3367-01A-02R-1420-07	TCGA-CJ-4885-01A-01R-1305-07	TCGA-MM-A84U-01A-11R-A37O-07	TCGA-B0-4837-01A-01R-1305-07	TCGA-B0-5121-01A-02R-1420-07	TCGA-BP-4758-01A-01R-1289-07	TCGA-CJ-4886-01A-01R-1305-07	TCGA-B2-5639-01A-01R-1541-07	TCGA-CZ-4863-01A-01R-1503-07	TCGA-BP-4960-01A-01R-1334-07	TCGA-BP-4177-01A-02R-1420-07	TCGA-B2-3923-01A-02R-1325-07	TCGA-B0-4698-01A-01R-1503-07	TCGA-B8-4146-01B-11R-1672-07	TCGA-BP-5192-01A-01R-1426-07	TCGA-B2-5636-01A-02R-1541-07	TCGA-CJ-4890-01A-01R-1305-07	TCGA-A3-3372-01A-02R-1325-07	TCGA-B0-5695-01A-11R-1541-07	TCGA-CJ-4905-01A-02R-1426-07	TCGA-MM-A564-01A-11R-A266-07	TCGA-CZ-5455-01A-01R-1503-07	TCGA-BP-4971-01A-01R-1334-07	TCGA-B2-3924-01A-02R-A277-07	TCGA-B8-A54E-01A-11R-A266-07	TCGA-BP-4994-01A-01R-1334-07	TCGA-CJ-4904-01A-02R-1426-07	TCGA-A3-A6NN-01A-12R-A33J-07	TCGA-B2-4098-01A-02R-1325-07	TCGA-BP-4798-01A-01R-1305-07	TCGA-B8-5551-01A-01R-1541-07	TCGA-BP-4992-01A-01R-1334-07	TCGA-BP-4166-01A-02R-1289-07	TCGA-B0-5115-01A-01R-1420-07	TCGA-B4-5843-01A-11R-1672-07	TCGA-BP-5180-01A-01R-1426-07	TCGA-CW-5580-01A-01R-1672-07	TCGA-CJ-4643-01A-02R-1325-07	TCGA-B0-4693-01A-01R-1277-07	TCGA-A3-3378-01A-02R-1325-07	TCGA-BP-5182-01A-01R-1426-07	TCGA-BP-5177-01A-01R-1426-07	TCGA-B0-4828-01A-01R-1277-07	TCGA-CZ-5982-01A-11R-1672-07	TCGA-BP-5007-01A-01R-1334-07	TCGA-CZ-4856-01A-02R-1426-07	TCGA-BP-4986-01A-01R-1334-07	TCGA-A3-A6NI-01A-11R-A33J-07	TCGA-CZ-5453-01A-01R-1503-07	TCGA-BP-4354-01A-02R-1289-07	TCGA-B8-A54J-01A-11R-A33J-07	TCGA-CW-5581-01A-02R-1541-07	TCGA-AK-3451-01A-02R-1188-07	TCGA-CJ-4871-01A-01R-1305-07	TCGA-CJ-5679-01A-11R-1541-07	TCGA-B0-4842-01A-02R-1420-07	TCGA-CJ-4873-01A-01R-1305-07	TCGA-BP-5175-01A-01R-1426-07	TCGA-CJ-4892-01A-01R-1305-07	TCGA-A3-3331-01A-02R-1325-07	TCGA-CZ-5469-01A-01R-1503-07	TCGA-B0-4818-01A-01R-1503-07	TCGA-BP-4351-01A-01R-1289-07	TCGA-DV-5566-01A-01R-1541-07	TCGA-BP-4789-01A-01R-1305-07	TCGA-CW-5588-01A-01R-1541-07	TCGA-CJ-4908-01A-01R-1426-07	TCGA-BP-4769-01A-01R-1289-07	TCGA-B2-3924-01A-02R-1325-07	TCGA-BP-4335-01A-01R-1289-07	TCGA-B0-4827-01A-02R-1420-07	TCGA-AK-3447-01A-01R-1766-07	TCGA-BP-5190-01A-01R-1426-07	TCGA-B0-4823-01A-02R-1420-07	TCGA-B8-5158-01A-01R-1420-07	TCGA-EU-5905-01A-11R-1672-07	TCGA-BP-4776-01A-01R-1289-07	TCGA-B8-5553-01A-01R-1541-07	TCGA-DV-A4W0-01A-11R-A266-07	TCGA-B8-5546-01A-01R-1541-07	TCGA-AK-3458-01A-01R-1503-07	TCGA-B0-5703-01A-11R-1541-07	TCGA-BP-4763-01A-01R-1289-07	TCGA-B8-5552-01B-11R-1672-07	TCGA-BP-5176-01A-01R-1426-07	TCGA-CJ-4891-01A-01R-1305-07	TCGA-B0-4945-01A-01R-1420-07	TCGA-B0-5106-01A-01R-1420-07	TCGA-CZ-4858-01A-01R-1305-07	TCGA-CZ-5468-01A-01R-1503-07	TCGA-CZ-4865-01A-02R-1503-07	TCGA-BP-4344-01A-01R-1289-07	TCGA-CZ-4860-01A-01R-1305-07	TCGA-CJ-4887-01A-01R-1305-07	TCGA-CJ-5683-01A-11R-1541-07	TCGA-B8-5164-01A-01R-1420-07	TCGA-CJ-4640-01A-02R-1325-07	TCGA-BP-4158-01A-02R-1289-07	TCGA-B0-4710-01A-01R-1503-07	TCGA-AK-3436-01A-02R-1325-07	TCGA-A3-3383-01A-02R-1325-07	TCGA-BP-4962-01A-01R-1334-07	TCGA-BP-5189-01A-02R-1426-07	TCGA-B0-5098-01A-01R-1420-07	TCGA-BP-4341-01A-01R-1289-07	TCGA-CJ-4893-01A-01R-1305-07	TCGA-B0-4699-01A-01R-1277-07	TCGA-B2-3923-01A-02R-A277-07	TCGA-B8-5550-01A-01R-1541-07	TCGA-BP-4991-01A-01R-1334-07	TCGA-B0-4713-01A-01R-1277-07	TCGA-B0-5120-01A-01R-1420-07	TCGA-BP-4961-01A-01R-1334-07	TCGA-B0-5088-01A-01R-1334-07	TCGA-CW-6087-01A-11R-1672-07	TCGA-CJ-4916-01A-01R-1426-07	TCGA-BP-4993-01A-02R-1420-07	TCGA-CJ-5682-01A-11R-1541-07	TCGA-BP-4355-01A-01R-1289-07	TCGA-BP-5170-01A-01R-1426-07	TCGA-CZ-5986-01A-11R-1672-07	TCGA-B8-A54F-01A-11R-A266-07	TCGA-B0-5399-01A-01R-1503-07	TCGA-DV-5573-01A-01R-1541-07	TCGA-BP-5186-01A-01R-1426-07	TCGA-B0-4848-01A-01R-1277-07	TCGA-B0-5696-01A-11R-1541-07	TCGA-B0-5077-01A-01R-1334-07	TCGA-B0-4817-01A-01R-1277-07	TCGA-BP-4163-01A-02R-1325-07	TCGA-A3-3373-01A-02R-1420-07	TCGA-A3-3328-01A-01R-0864-07	TCGA-CZ-5458-01A-01R-1503-07	TCGA-BP-4790-01A-01R-1305-07	TCGA-BP-4804-01A-02R-1305-07	TCGA-BP-4995-01A-01R-1334-07	TCGA-CZ-4857-01A-01R-1305-07	TCGA-B0-5107-01A-01R-1420-07	TCGA-BP-4781-01A-01R-1305-07	TCGA-A3-3326-01A-01R-0864-07	TCGA-CJ-5671-01A-11R-1541-07	TCGA-AK-3456-01A-02R-1325-07	TCGA-BP-5169-01A-01R-1426-07	TCGA-B0-4714-01A-01R-1277-07	TCGA-A3-3308-01A-02R-1325-07	TCGA-B0-4810-01A-01R-1503-07	TCGA-CZ-5984-01A-11R-1672-07	TCGA-B0-5712-01A-11R-1672-07	TCGA-B2-A4SR-01A-11R-A266-07	TCGA-AK-3440-01A-02R-1277-07	TCGA-CZ-4862-01A-01R-1305-07	TCGA-B0-4691-01A-01R-1277-07	TCGA-CW-5587-01A-01R-1541-07	TCGA-BP-4169-01A-02R-1289-07	TCGA-A3-3362-01A-02R-1325-07	TCGA-BP-4975-01A-01R-1334-07	TCGA-AK-3426-01A-02R-1325-07	TCGA-CJ-5678-01A-11R-1541-07	TCGA-BP-4977-01A-01R-1334-07	TCGA-BP-4969-01A-01R-1334-07	TCGA-BP-5006-01A-01R-1334-07	TCGA-CJ-4897-01A-03R-1426-07	TCGA-A3-A6NJ-01A-12R-A33J-07	TCGA-BP-4784-01A-01R-1305-07	TCGA-CJ-4644-01A-02R-1325-07	TCGA-BP-4768-01A-01R-1289-07	TCGA-G6-A5PC-01A-11R-A33J-07	TCGA-BP-4976-01A-01R-1334-07	TCGA-BP-5191-01A-01R-1426-07	TCGA-B0-4694-01A-01R-1277-07	TCGA-B8-4620-01A-02R-1325-07	TCGA-6D-AA2E-01A-11R-A37O-07	TCGA-CJ-5689-01A-11R-1541-07	TCGA-A3-3349-01A-01R-1188-07	TCGA-G6-A8L6-01A-11R-A37O-07	TCGA-B4-5834-01A-11R-1672-07	TCGA-BP-4762-01A-02R-1289-07	TCGA-EU-5907-01A-11R-1672-07	TCGA-B0-5094-01A-01R-1420-07	TCGA-B0-5080-01A-01R-1503-07	TCGA-B0-5119-01A-02R-1420-07	TCGA-B0-5693-01A-11R-1541-07	TCGA-B4-5836-01A-11R-1672-07	TCGA-B4-5378-01A-01R-1503-07	TCGA-A3-3322-01A-02R-1325-07	TCGA-3Z-A93Z-01A-11R-A37O-07	TCGA-BP-4349-01A-01R-1289-07	TCGA-A3-3358-01A-01R-1541-07	TCGA-BP-4982-01A-01R-1334-07	TCGA-B0-4712-01A-01R-1503-07	TCGA-CJ-4912-01A-01R-1426-07	TCGA-BP-4345-01A-01R-1289-07	TCGA-B0-5097-01A-01R-1420-07	TCGA-B4-5832-01A-11R-1672-07	TCGA-CZ-5465-01A-01R-1503-07	TCGA-A3-3347-01A-02R-1325-07	TCGA-BP-5198-01A-01R-1426-07	TCGA-CJ-4872-01A-01R-1305-07	TCGA-B0-5690-01A-11R-1541-07	TCGA-CJ-5681-01A-11R-1541-07	TCGA-AK-3445-01A-02R-1277-07	TCGA-AK-3454-01A-02R-1277-07	TCGA-DV-5575-01A-01R-1541-07	TCGA-B8-A8YJ-01A-13R-A39I-07	TCGA-A3-3323-01A-02R-1325-07	TCGA-B4-5835-01A-11R-1672-07	TCGA-BP-5187-01A-01R-1426-07	TCGA-BP-4795-01A-02R-1420-07	TCGA-B0-5092-01A-01R-1420-07	TCGA-B0-4816-01A-01R-1503-07	TCGA-B8-4619-01A-02R-1325-07	TCGA-CJ-4884-01A-01R-1305-07	TCGA-BP-4160-01A-02R-1289-07	TCGA-BP-4771-01A-01R-1289-07	TCGA-B0-5085-01A-01R-1334-07	TCGA-A3-3319-01A-02R-1325-07	TCGA-AK-3453-01A-02R-1277-07	TCGA-A3-3387-01A-01R-1541-07	TCGA-BP-4327-01A-01R-1289-07	TCGA-BP-4167-01A-02R-1325-07	TCGA-B8-4151-01A-01R-1188-07	TCGA-AK-3428-01A-02R-1277-07	TCGA-BP-5200-01A-01R-1426-07	TCGA-B0-4849-01A-01R-1277-07	TCGA-AK-3460-01A-02R-1277-07	TCGA-BP-4332-01A-01R-1289-07	TCGA-B8-4143-01A-01R-1188-07	TCGA-B0-5711-01A-11R-1672-07	TCGA-BP-4965-01A-01R-1334-07	TCGA-B0-4811-01A-01R-1503-07	TCGA-BP-4799-01A-01R-1305-07	TCGA-A3-3324-01A-02R-1325-07	TCGA-BP-5009-01A-01R-1334-07	TCGA-G6-A8L7-01A-11R-A37O-07	TCGA-B2-5633-01B-04R-A277-07	TCGA-MW-A4EC-01A-11R-A266-07	TCGA-B0-5707-01A-11R-1541-07	TCGA-B0-5095-01A-01R-1420-07	TCGA-BP-5183-01A-01R-1426-07	TCGA-A3-A8OV-01A-11R-A37O-07	TCGA-AK-3433-01A-02R-1277-07	TCGA-A3-3363-01A-01R-0864-07	TCGA-CJ-6033-01A-11R-1672-07	TCGA-B0-4814-01A-01R-1277-07	TCGA-A3-3376-01A-02R-1420-07	TCGA-B0-4841-01A-01R-1277-07	TCGA-DV-5565-01A-01R-1541-07	TCGA-CW-5590-01A-01R-1541-07	TCGA-CJ-6027-01A-11R-1672-07	TCGA-A3-A6NL-01A-11R-A33J-07	TCGA-CJ-6031-01A-11R-1672-07	TCGA-BP-4338-01A-01R-1289-07	TCGA-CZ-5454-01A-01R-1503-07	TCGA-CJ-5686-01A-11R-1672-07	TCGA-BP-5168-01A-01R-1420-07	TCGA-CZ-5456-01A-01R-1503-07	TCGA-B0-5400-01A-01R-1503-07	TCGA-EU-5904-01A-11R-1672-07	TCGA-CZ-5989-01A-11R-1672-07	TCGA-BP-4760-01A-02R-1420-07	TCGA-BP-4756-01A-01R-1289-07	TCGA-BP-4337-01A-01R-1289-07	TCGA-AK-3429-01A-02R-1325-07	TCGA-AK-3443-01A-02R-1325-07	TCGA-BP-4346-01A-01R-1289-07	TCGA-BP-4968-01A-01R-1334-07	TCGA-BP-4801-01A-02R-1420-07	TCGA-AK-3434-01A-02R-1277-07	TCGA-DV-5567-01A-01R-1541-07	TCGA-CJ-4901-01A-01R-1426-07	TCGA-BP-4777-01A-01R-1289-07	TCGA-BP-4326-01A-01R-1289-07	TCGA-A3-3365-01A-01R-0864-07	TCGA-A3-3317-01A-02R-1325-07	TCGA-A3-A8OU-01A-11R-A37O-07	TCGA-BP-5001-01A-01R-1334-07	TCGA-B2-5635-01B-04R-A277-07	TCGA-B2-5635-01A-01R-A277-07	TCGA-DV-5574-01A-01R-1541-07	TCGA-B0-5075-01A-01R-1334-07	TCGA-BP-4330-01A-01R-1289-07	TCGA-BP-5185-01A-01R-1426-07	TCGA-A3-3382-01A-02R-1325-07	TCGA-B2-4099-01A-02R-1188-07	TCGA-CW-5589-01A-01R-1541-07	TCGA-B0-4688-01A-01R-1277-07	TCGA-BP-4343-01A-02R-1289-07	TCGA-A3-3385-01A-02R-1420-07	TCGA-B0-5104-01A-01R-1420-07	TCGA-BP-4164-01A-02R-1325-07	TCGA-B8-4148-01A-02R-1325-07	TCGA-B0-4846-01A-01R-1277-07	TCGA-B0-4852-01A-01R-1503-07	TCGA-CW-5591-01A-01R-1541-07	TCGA-CW-6090-01A-11R-1672-07	TCGA-DV-A4VX-01A-11R-A266-07	TCGA-BP-4987-01A-01R-1334-07	TCGA-B0-4703-01A-01R-1277-07	TCGA-BP-4325-01A-02R-1289-07	TCGA-CZ-5462-01A-01R-1503-07	TCGA-B0-4813-01A-01R-1277-07	TCGA-BP-4173-01A-02R-1289-07	TCGA-B4-5377-01A-01R-1503-07	TCGA-B0-4696-01A-01R-1277-07	TCGA-B0-5700-01A-11R-1541-07	TCGA-B0-4833-01A-01R-1305-07	TCGA-GK-A6C7-01A-11R-A33J-07	TCGA-BP-5010-01A-02R-1420-07	TCGA-BP-4972-01A-01R-1334-07	TCGA-BP-4165-01A-02R-1289-07	TCGA-CZ-4854-01A-01R-1305-07	TCGA-B0-5697-01A-11R-1541-07	TCGA-B0-5402-01A-01R-1503-07	TCGA-B2-4102-01A-02R-1325-07	TCGA-B0-5109-01A-02R-1420-07	TCGA-B0-4700-01A-02R-1541-07	TCGA-B0-5116-01A-02R-1420-07	TCGA-CJ-4875-01A-01R-1305-07	TCGA-B0-4707-01A-01R-1277-07	TCGA-B0-5694-01A-11R-1541-07	TCGA-CJ-4637-01A-02R-1325-07	TCGA-B0-5099-01A-01R-1420-07	TCGA-B0-4701-01A-01R-1277-07	TCGA-B2-5635-01A-01R-1541-07	TCGA-CZ-5466-01A-01R-1503-07	TCGA-AK-3461-01A-02R-1277-07	TCGA-BP-4797-01A-01R-1305-07	TCGA-CZ-5457-01A-01R-1503-07	TCGA-BP-5173-01A-01R-1426-07	TCGA-BP-5201-01A-01R-1426-07	TCGA-B0-5691-01A-11R-1541-07	TCGA-DV-5576-01A-01R-1541-07	TCGA-CJ-4899-01A-01R-1334-07	TCGA-CJ-4868-01A-01R-1305-07	TCGA-B0-4815-01A-01R-1503-07	TCGA-CJ-4878-01A-01R-1305-07	TCGA-B0-4834-01A-01R-1305-07	TCGA-AK-3455-01A-01R-0864-07	TCGA-B0-5096-01A-01R-1420-07	TCGA-A3-3351-01A-02R-1325-07	TCGA-CZ-5452-01A-01R-1503-07	TCGA-BP-5004-01A-01R-1334-07	TCGA-B8-A54D-01A-21R-A266-07	TCGA-CJ-4888-01A-01R-1305-07	TCGA-CJ-4920-01A-01R-1426-07	TCGA-CZ-5988-01A-11R-1672-07	TCGA-CW-5585-01A-01R-1541-07	TCGA-BP-4782-01A-02R-1420-07	TCGA-CJ-4642-01B-01R-1305-07	TCGA-A3-3306-01A-01R-0864-07	TCGA-DV-5568-01A-01R-1541-07	TCGA-CJ-4894-01A-01R-1305-07	TCGA-B0-5692-01A-11R-1541-07	TCGA-B0-5710-01A-11R-1672-07	TCGA-BP-4340-01A-01R-1289-07	TCGA-CZ-4859-01A-02R-1426-07	TCGA-B0-5698-01A-11R-1672-07	TCGA-CW-6097-01A-11R-1672-07	TCGA-BP-4775-01A-01R-1289-07	TCGA-A3-3370-01A-02R-1420-07	TCGA-B0-4819-01A-01R-1277-07	TCGA-B0-5113-01A-01R-1420-07	TCGA-CJ-4869-01A-02R-1426-07	TCGA-BP-4803-01A-01R-1305-07	TCGA-CW-5584-01A-01R-1541-07	TCGA-CZ-4853-01A-01R-1426-07	TCGA-A3-A8OW-01A-11R-A37O-07	TCGA-BP-4342-01A-01R-1289-07	TCGA-CJ-4902-01A-01R-1426-07	TCGA-B8-4622-01A-02R-1277-07	TCGA-B8-A54I-01A-21R-A33J-07	TCGA-BP-4170-01A-02R-1289-07	TCGA-BP-5202-01A-02R-1426-07	TCGA-AK-3450-01A-02R-1277-07	TCGA-EU-5906-01A-11R-1672-07	TCGA-B0-4839-01A-01R-1305-07	TCGA-CJ-4907-01A-01R-1426-07	TCGA-CZ-5463-01A-01R-1503-07	TCGA-A3-3307-01A-01R-0864-07	TCGA-CZ-4864-01A-01R-1503-07	TCGA-CJ-6028-01A-11R-1672-07	TCGA-CJ-4635-01A-02R-1305-07	TCGA-B0-4838-01A-01R-1305-07	TCGA-G6-A8L8-01A-21R-A37O-07	TCGA-B8-5549-01A-01R-1541-07	TCGA-B0-5699-01A-11R-1541-07	TCGA-A3-3320-01A-02R-1325-07	TCGA-BP-4963-01A-01R-1334-07	TCGA-B8-A54H-01A-11R-A33J-07	TCGA-AK-3427-01A-01R-0864-07	TCGA-A3-3316-01A-01R-0864-07	TCGA-CJ-4870-01A-01R-1305-07	TCGA-BP-5174-01A-01R-1426-07	TCGA-BP-4353-01A-02R-1289-07	TCGA-B0-5102-01A-01R-1420-07	TCGA-DV-5569-01A-01R-1541-07	TCGA-CZ-5451-01A-01R-1503-07	TCGA-B0-4824-01A-01R-1277-07	TCGA-B8-5159-01A-01R-1420-07	TCGA-CJ-5677-01A-11R-1541-07	TCGA-B0-4836-01A-01R-1305-07
MAP3K8	2.025151	1.980909	2.193115	4.258104	6.713018	2.77379	7.964495	7.42861	4.215327	3.883466	1.366486	6.899346	5.363574	1.143679	5.145956	3.075318	1.866972	6.380196	6.879602	3.082532	2.756472	5.29211	3.361772	3.258933	4.866943	2.443432	3.240397	9.537591	5.937877	6.627409	3.681992	18.54505	7.271145	9.95291	5.628398	4.301116	4.094099	8.943772	2.163138	5.49008	5.389694	5.213959	2.030005	8.698717	4.167544	9.675136	8.448815	6.128797	2.050803	2.510648	2.27709	6.110158	7.482263	3.857419	13.72885	4.511611	4.640605	3.509795	2.43499	2.712229	4.587397	2.887283	2.557033	3.200777	1.813883	6.6128	3.267336	2.865574	4.76748	9.578927	4.521656	2.476127	11.93245	4.636113	6.940515	5.187751	2.798185	14.04245	3.411303	6.160961	11.20663	10.1445	8.607333	4.156547	8.304406	9.673961	2.989439	8.287836	4.868624	7.644318	3.399054	9.112843	9.32499	14.40657	4.314623	23.00126	15.4029	3.462928	19.53305	15.15683	3.139729	11.29263	4.388203	2.877511	4.583591	4.098534	14.258	1.70103	16.69501	6.413617	24.32648	4.002032	2.472746	5.45673	22.4476	2.292925	6.3973	7.97165	9.189836	5.391446	6.823126	8.014072	2.621589	13.16732	5.633593	9.916827	12.01594	14.76336	4.392821	5.756174	11.16113	3.503072	4.248183	23.38673	11.19273	15.4596	8.9146	6.113614	2.068685	9.989059	6.511378	5.060088	11.8178	15.93047	4.585906	7.195484	13.58964	9.998584	4.546064	15.821	11.6076	13.56882	6.389808	5.846522	4.092814	4.616491	8.260888	11.33568	7.162225	12.17037	3.850508	6.208431	5.491196	10.81476	20.165	6.186233	4.653763	6.659406	4.37182	9.203719	10.19978	9.125865	13.40592	6.745117	11.22512	10.82548	7.328621	2.901305	5.419378	20.19922	9.09608	6.832907	2.547853	4.577023	5.405748	8.99909	18.31303	17.14556	9.001098	6.467129	4.622134	9.224923	3.829068	15.16708	7.272425	4.768997	6.302761	12.84318	11.35998	12.99785	4.521178	15.44005	8.885052	2.988441	17.362	5.570622	8.624645	7.961249	21.95486	2.284281	9.031454	1.751347	5.795045	6.400759	2.264731	4.418763	6.003367	3.61625	10.78018	5.810519	4.38506	9.847379	11.21297	10.05271	4.450979	11.95937	14.67501	13.06892	3.428641	2.435111	3.233741	6.557559	12.43404	11.15063	3.644198	6.593808	2.794475	6.736444	6.986366	21.79347	13.30535	10.25964	1.998177	9.461691	5.802615	6.131325	13.13548	11.32714	13.05357	21.77301	17.46139	2.891816	5.043264	3.990892	12.34977	2.116753	12.75721	10.03416	1.462763	71.07647	5.869852	2.927582	3.26667	4.139841	2.711997	3.016363	8.199659	3.738496	8.123425	11.23168	4.667406	7.682605	17.49968	3.70913	6.84792	8.363561	7.925254	18.55084	12.72409	15.28106	3.507078	2.143779	4.182555	8.768825	6.028194	8.333258	7.08886	9.669493	11.68762	2.352958	8.245316	1.98702	9.820757	13.79983	2.515768	13.12922	12.67209	9.588159	7.910401	12.17178	4.975023	21.13593	8.885378	10.28501	5.340204	4.584971	5.878542	5.566918	7.940893	1.558314	3.1163	3.915861	33.82823	22.50853	4.460598	4.652787	21.15964	8.145236	3.510965	12.13765	4.720501	19.55989	10.6356	9.904017	24.59384	10.06589	5.703385	3.606118	13.22688	3.282028	4.140405	16.50397	8.041875	11.67998	5.864121	4.556881	1.932832	8.666141	9.032607	9.805643	4.312499	6.997322	8.333298	13.50893	10.96768	5.104487	11.35498	11.39601	9.003098	12.7657	5.686101	2.698506	6.667312	10.3012	9.938298	11.50775	4.832024	3.107225	13.24358	4.857791	10.68401	7.268842	4.099472	22.44783	11.13105	4.739066	17.008	4.418557	4.836731	3.66246	8.165246	2.940101	14.23276	7.775503	3.259499	4.605634	4.655319	3.716995	4.800078	7.05027	17.73038	6.630256	8.340199	8.061765	5.658253	4.76702	7.644773	5.830519	6.585111	9.542854	4.304729	4.642129	5.291222	7.590267	7.55506	8.592733	7.23244	8.292604	9.473928	6.684085	5.131213	11.09184	27.179	12.80542	4.674942	26.2751	12.47121	6.329692	4.114563	4.516093	17.27592	10.81334	7.899672	51.83492	23.83415	4.076264	7.637455	7.724123	12.83398	21.5889	2.801124	7.350195	14.006	14.91309	6.670659	10.87013	12.15237	13.61113	8.593207	5.042979	3.175883	7.316729	10.60369	12.3275	9.972983	14.56033	27.38938	3.54166	4.426252	4.706952	4.52756	8.056604	8.029549	5.314648	31.33703	11.70076	5.841554	12.70364	9.398628	5.993799	3.910137	10.28286	4.297464	6.54288	9.518596	1.514609	4.376262	7.131504	11.95931	9.642013	4.370011	5.575544	4.491185	12.40278	2.862471	8.490942	11.49286	9.73623	6.340305	5.64178	3.023361	12.43636	3.885014	2.375185	12.9578	9.869285	7.222576	4.383657	7.282873	9.030227	12.76414	11.77377	8.820143	10.23319	11.13069	8.193108	49.25171	11.90701	9.649704	12.86809	9.272948	1.229789	23.88273	13.02754	6.290912	9.687724	4.957407	3.661937	5.74436	6.168845	19.96433	14.59151	7.494455	3.485456	10.9422	9.155789	8.063782	12.6858	8.072802	10.80704	9.114207	28.22211	6.824404	3.809574	4.280065	5.94028	6.664234	12.25506	11.34359	4.553091	7.317454	7.053064	7.16034	12.92021	8.310306	12.77397	4.067791	5.945945	4.58369	3.714923	13.53696	6.593957	12.85123	16.6317	6.417372	11.026	4.062565	4.395119	4.537259	7.620515	10.54803	7.052402	15.25369	18.76493	20.95524	10.68129	1.447937	6.791043	6.856503	23.54995	7.153042	11.59102	12.36333	13.55068	12.08959	5.611695	2.813769	7.621375	3.035276	10.73477	6.961042	8.508864	4.605804	3.346306	9.043244	1.615873	6.055298	10.49276	6.854888	15.20095	17.867	11.234	4.110516	5.196859	4.389996	3.868026	6.667342	14.13136	9.524528	9.654466	7.696189	3.933482	7.376379	5.737248	6.042626	2.111744	4.08412	5.653672	13.03919	13.53384	13.47992	11.28038	10.74033	6.078733	7.055654	6.277882	10.40106	10.71753	5.033606	2.564845	17.28709	1.947317	3.080732	20.25323	5.906919	8.623401	3.812879	12.10415	3.168036	5.4783	9.516889
