# Supplementary material for: Effect of MAP3K8 on Prognosis and Tumor-Related Inflammation in Renal Clear Cell Carcinoma
Source: Front Genet. 2021 Sep 10;12:674613. doi: 10.3389/fgene.2021.674613 (PMC8461076; doi:10.3389/fgene.2021.674613)
Supplement: Supplementary file 2 [file Data_Sheet_2.ZIP › 01-clinical.cart.2021-08-02.json]

[{
  "exposures": [
    {
      "cigarettes_per_day": null, 
      "updated_datetime": "2019-07-31T23:06:05.014127-05:00", 
      "alcohol_history": "Not Reported", 
      "exposure_id": "9e5f473a-2569-55f5-874f-d17941cd1b2a", 
      "submitter_id": "TCGA-CJ-4881_exposure", 
      "years_smoked": null, 
      "weight": null, 
      "state": "released", 
      "alcohol_intensity": null, 
      "created_datetime": null, 
      "height": null, 
      "bmi": null
    }
  ], 
  "case_id": "24c1cf70-bd67-431e-a623-d20f8d3f52b2", 
  "diagnoses": [
    {
      "synchronous_malignancy": "No", 
      "ajcc_pathologic_stage": "Stage III", 
      "tumor_stage": "stage iii", 
      "days_to_diagnosis": 0, 
      "treatments": [
        {
          "days_to_treatment_end": null, 
          "days_to_treatment_start": null, 
          "submitter_id": "TCGA-CJ-4881_treatment_1", 
          "regimen_or_line_of_therapy": null, 
          "treatment_id": "475742ba-57ff-59e9-a11a-a6371358889d", 
          "treatment_type": "Pharmaceutical Therapy, NOS", 
          "therapeutic_agents": null, 
          "treatment_or_therapy": "yes", 
          "treatment_effect": null, 
          "created_datetime": "2019-04-28T14:59:38.577111-05:00", 
          "initial_disease_status": null, 
          "treatment_anatomic_site": null, 
          "treatment_intent_type": null, 
          "updated_datetime": "2019-07-31T23:06:05.014127-05:00", 
          "treatment_outcome": null, 
          "state": "released"
        }, 
        {
          "treatment_intent_type": null, 
          "updated_datetime": "2019-07-31T23:06:05.014127-05:00", 
          "submitter_id": "TCGA-CJ-4881_treatment", 
          "treatment_id": "8c90064c-edf3-5952-b0fe-fed7c6f00a39", 
          "treatment_type": "Radiation Therapy, NOS", 
          "state": "released", 
          "therapeutic_agents": null, 
          "treatment_or_therapy": "yes", 
          "created_datetime": null
        }
      ], 
      "created_datetime": null, 
      "last_known_disease_status": "not reported", 
      "tissue_or_organ_of_origin": "Kidney, NOS", 
      "days_to_last_follow_up": 2014, 
      "primary_diagnosis": "Clear cell adenocarcinoma, NOS", 
      "age_at_diagnosis": 15197, 
      "updated_datetime": "2019-08-08T16:53:02.319733-05:00", 
      "prior_malignancy": "no", 
      "year_of_diagnosis": 2004, 
      "prior_treatment": "No", 
      "state": "released", 
      "days_to_last_known_disease_status": null, 
      "ajcc_pathologic_t": "T3a", 
      "days_to_recurrence": null, 
      "morphology": "8310/3", 
      "ajcc_pathologic_n": "NX", 
      "ajcc_pathologic_m": "M0", 
      "submitter_id": "TCGA-CJ-4881_diagnosis", 
      "classification_of_tumor": "not reported", 
      "diagnosis_id": "f9c1962f-13de-5ffe-b201-9d125adc590f", 
      "icd_10_code": "C64.9", 
      "site_of_resection_or_biopsy": "Kidney, NOS", 
      "tumor_grade": "not reported", 
      "progression_or_recurrence": "not reported"
    }
  ], 
  "demographic": {
    "gender": "male", 
    "ethnicity": "not hispanic or latino", 
    "vital_status": "Alive", 
    "race": "white", 
    "age_at_index": 41, 
    "submitter_id": "TCGA-CJ-4881_demographic", 
    "days_to_birth": -15197, 
    "created_datetime": null, 
    "year_of_birth": 1963, 
    "demographic_id": "270374e2-29cd-566b-91db-591490ce5c29", 
    "updated_datetime": "2019-07-31T23:06:05.014127-05:00", 
    "state": "released", 
    "year_of_death": null
  }
},{
  "exposures": [
    {
      "cigarettes_per_day": null, 
      "updated_datetime": "2019-07-31T23:04:35.838245-05:00", 
      "alcohol_history": "Not Reported", 
      "exposure_id": "8c81ad72-ab46-510f-b68d-c27ac3b8c1c7", 
      "submitter_id": "TCGA-B0-4696_exposure", 
      "years_smoked": null, 
      "weight": null, 
      "state": "released", 
      "alcohol_intensity": null, 
      "created_datetime": null, 
      "height": null, 
      "bmi": null
    }
  ], 
  "case_id": "12adefc4-c9fd-46d3-904b-8fc52d5f1913", 
  "diagnoses": [
    {
      "synchronous_malignancy": "No", 
      "ajcc_pathologic_stage": "Stage III", 
      "tumor_stage": "stage iii", 
      "days_to_diagnosis": 0, 
      "treatments": [
        {
          "days_to_treatment_end": null, 
          "days_to_treatment_start": null, 
          "submitter_id": "TCGA-B0-4696_treatment_1", 
          "regimen_or_line_of_therapy": null, 
          "treatment_id": "c0005495-e4ef-5c47-ab7d-694f8c0b3e15", 
          "treatment_type": "Pharmaceutical Therapy, NOS", 
          "therapeutic_agents": null, 
          "treatment_or_therapy": "yes", 
          "treatment_effect": null, 
          "created_datetime": "2019-04-28T14:58:26.641180-05:00", 
          "initial_disease_status": null, 
          "treatment_anatomic_site": null, 
          "treatment_intent_type": null, 
          "updated_datetime": "2019-07-31T23:04:35.838245-05:00", 
          "treatment_outcome": null, 
          "state": "released"
        }, 
        {
          "treatment_intent_type": null, 
          "updated_datetime": "2019-07-31T23:04:35.838245-05:00", 
          "submitter_id": "TCGA-B0-4696_treatment", 
          "treatment_id": "c86037d8-3567-5271-b4f9-68e374b02459", 
          "treatment_type": "Radiation Therapy, NOS", 
          "state": "released", 
          "therapeutic_agents": null, 
          "treatment_or_therapy": "no", 
          "created_datetime": null
        }
      ], 
      "created_datetime": null, 
      "last_known_disease_status": "not reported", 
      "tissue_or_organ_of_origin": "Kidney, NOS", 
      "days_to_last_follow_up": null, 
      "primary_diagnosis": "Clear cell adenocarcinoma, NOS", 
      "age_at_diagnosis": 21317, 
      "updated_datetime": "2019-08-08T16:50:09.071494-05:00", 
      "prior_malignancy": "no", 
      "year_of_diagnosis": 2001, 
      "prior_treatment": "No", 
      "state": "released", 
      "days_to_last_known_disease_status": null, 
      "ajcc_pathologic_t": "T3a", 
      "days_to_recurrence": null, 
      "morphology": "8310/3", 
      "ajcc_pathologic_n": "N0", 
      "ajcc_pathologic_m": "M0", 
      "submitter_id": "TCGA-B0-4696_diagnosis", 
      "classification_of_tumor": "not reported", 
      "diagnosis_id": "34b6cdff-d3b0-55e6-9e92-4ff8e9f7803f", 
      "icd_10_code": "C64.9", 
      "site_of_resection_or_biopsy": "Kidney, NOS", 
      "tumor_grade": "not reported", 
      "progression_or_recurrence": "not reported"
    }
  ], 
  "demographic": {
    "gender": "male", 
    "ethnicity": "not hispanic or latino", 
    "vital_status": "Dead", 
    "race": "white", 
    "age_at_index": 58, 
    "submitter_id": "TCGA-B0-4696_demographic", 
    "days_to_birth": -21317, 
    "created_datetime": null, 
    "year_of_birth": 1943, 
    "demographic_id": "d5069dc0-f8b6-5da8-9402-c9e11a21a1fd", 
    "updated_datetime": "2019-07-31T23:04:35.838245-05:00", 
    "days_to_death": 866, 
    "state": "released", 
    "year_of_death": 2003
  }
},{
  "exposures": [
    {
      "cigarettes_per_day": null, 
      "updated_datetime": "2019-07-31T23:09:29.238819-05:00", 
      "alcohol_history": "Not Reported", 
      "exposure_id": "0d4f57e2-6929-5f00-9b0c-8b56323e8d99", 
      "submitter_id": "TCGA-B0-5113_exposure", 
      "years_smoked": null, 
      "weight": null, 
      "state": "released", 
      "alcohol_intensity": null, 
      "created_datetime": null, 
      "height": null, 
      "bmi": null
    }
  ], 
  "case_id": "439794a8-51bd-4c70-968c-34cf26b90148", 
  "diagnoses": [
    {
      "synchronous_malignancy": "No", 
      "ajcc_pathologic_stage": "Stage III", 
      "tumor_stage": "stage iii", 
      "days_to_diagnosis": 0, 
      "treatments": [
        {
          "treatment_intent_type": null, 
          "updated_datetime": "2019-07-31T23:09:29.238819-05:00", 
          "submitter_id": "TCGA-B0-5113_treatment", 
          "treatment_id": "0c9fb456-b7d2-537b-988a-c0e89a3d3f15", 
          "treatment_type": "Radiation Therapy, NOS", 
          "state": "released", 
          "therapeutic_agents": null, 
          "treatment_or_therapy": "no", 
          "created_datetime": null
        }, 
        {
          "days_to_treatment_end": null, 
          "days_to_treatment_start": null, 
          "submitter_id": "TCGA-B0-5113_treatment_1", 
          "regimen_or_line_of_therapy": null, 
          "treatment_id": "273f67da-0f52-5cdb-a17f-364abcecbb97", 
          "treatment_type": "Pharmaceutical Therapy, NOS", 
          "therapeutic_agents": null, 
          "treatment_or_therapy": "no", 
          "treatment_effect": null, 
          "created_datetime": "2019-04-28T15:02:20.502649-05:00", 
          "initial_disease_status": null, 
          "treatment_anatomic_site": null, 
          "treatment_intent_type": null, 
          "updated_datetime": "2019-07-31T23:09:29.238819-05:00", 
          "treatment_outcome": null, 
          "state": "released"
        }
      ], 
      "created_datetime": null, 
      "last_known_disease_status": "not reported", 
      "tissue_or_organ_of_origin": "Kidney, NOS", 
      "days_to_last_follow_up": 1175, 
      "primary_diagnosis": "Clear cell adenocarcinoma, NOS", 
      "age_at_diagnosis": 25369, 
      "updated_datetime": "2019-08-08T16:50:57.630420-05:00", 
      "prior_malignancy": "no", 
      "year_of_diagnosis": 2010, 
      "prior_treatment": "No", 
      "state": "released", 
      "days_to_last_known_disease_status": null, 
      "ajcc_staging_system_edition": "7th", 
      "ajcc_pathologic_t": "T3a", 
      "days_to_recurrence": null, 
      "morphology": "8310/3", 
      "ajcc_pathologic_n": "N0", 
      "ajcc_pathologic_m": "M0", 
      "submitter_id": "TCGA-B0-5113_diagnosis", 
      "classification_of_tumor": "not reported", 
      "diagnosis_id": "16901bed-8b5d-5869-8999-1ed0a4feaba6", 
      "icd_10_code": "C64.9", 
      "site_of_resection_or_biopsy": "Kidney, NOS", 
      "tumor_grade": "not reported", 
      "progression_or_recurrence": "not reported"
    }
  ], 
  "demographic": {
    "gender": "female", 
    "ethnicity": "not hispanic or latino", 
    "vital_status": "Alive", 
    "race": "white", 
    "age_at_index": 69, 
    "submitter_id": "TCGA-B0-5113_demographic", 
    "days_to_birth": -25369, 
    "created_datetime": null, 
    "year_of_birth": 1941, 
    "demographic_id": "c18be0b6-678b-5cd5-9070-6a94ad6041d7", 
    "updated_datetime": "2019-07-31T23:09:29.238819-05:00", 
    "state": "released", 
    "year_of_death": null
  }
},{
  "exposures": [
    {
      "cigarettes_per_day": null, 
      "updated_datetime": "2019-07-31T16:11:47.348133-05:00", 
      "alcohol_history": "Not Reported", 
      "exposure_id": "b302e9e8-f66a-549b-97f3-f1807fd1dfc7", 
      "submitter_id": "TCGA-GK-A6C7_exposure", 
      "years_smoked": null, 
      "weight": null, 
      "state": "released", 
      "alcohol_intensity": null, 
      "created_datetime": null, 
      "height": null, 
      "bmi": null
    }
  ], 
  "case_id": "0df9ec46-d600-4845-9d00-2dc2732c68d1", 
  "diagnoses": [
    {
      "synchronous_malignancy": "No", 
      "ajcc_pathologic_stage": "Stage I", 
      "tumor_stage": "stage i", 
      "days_to_diagnosis": 0, 
      "treatments": [
        {
          "days_to_treatment_end": null, 
          "days_to_treatment_start": null, 
          "submitter_id": "TCGA-GK-A6C7_treatment_1", 
          "regimen_or_line_of_therapy": null, 
          "treatment_id": "78c63b25-5d0f-5b6a-a0fc-0eeb911fbf9d", 
          "treatment_type": "Pharmaceutical Therapy, NOS", 
          "therapeutic_agents": null, 
          "treatment_or_therapy": "no", 
          "treatment_effect": null, 
          "created_datetime": "2019-04-28T09:23:20.834392-05:00", 
          "initial_disease_status": null, 
          "treatment_anatomic_site": null, 
          "treatment_intent_type": null, 
          "updated_datetime": "2019-07-31T16:11:47.348133-05:00", 
          "treatment_outcome": null, 
          "state": "released"
        }, 
        {
          "treatment_intent_type": null, 
          "updated_datetime": "2019-07-31T16:11:47.348133-05:00", 
          "submitter_id": "TCGA-GK-A6C7_treatment", 
          "treatment_id": "8769e886-797d-5752-a66a-63355209a268", 
          "treatment_type": "Radiation Therapy, NOS", 
          "state": "released", 
          "therapeutic_agents": null, 
          "treatment_or_therapy": "no", 
          "created_datetime": null
        }
      ], 
      "created_datetime": null, 
      "last_known_disease_status": "not reported", 
      "tissue_or_organ_of_origin": "Kidney, NOS", 
      "days_to_last_follow_up": 61, 
      "primary_diagnosis": "Renal cell carcinoma, NOS", 
      "age_at_diagnosis": 28107, 
      "updated_datetime": "2019-08-08T16:53:54.213066-05:00", 
      "prior_malignancy": "no", 
      "year_of_diagnosis": 2012, 
      "prior_treatment": "No", 
      "state": "released", 
      "days_to_last_known_disease_status": null, 
      "ajcc_staging_system_edition": "7th", 
      "ajcc_pathologic_t": "T1a", 
      "days_to_recurrence": null, 
      "morphology": "8312/3", 
      "ajcc_pathologic_n": "NX", 
      "ajcc_pathologic_m": "MX", 
      "submitter_id": "TCGA-GK-A6C7_diagnosis", 
      "classification_of_tumor": "not reported", 
      "diagnosis_id": "1fc22b5f-9790-5997-88e5-64f7ee5fc3d9", 
      "icd_10_code": "C64.9", 
      "site_of_resection_or_biopsy": "Kidney, NOS", 
      "tumor_grade": "not reported", 
      "progression_or_recurrence": "not reported"
    }
  ], 
  "demographic": {
    "gender": "female", 
    "ethnicity": "not hispanic or latino", 
    "vital_status": "Alive", 
    "race": "black or african american", 
    "age_at_index": 76, 
    "submitter_id": "TCGA-GK-A6C7_demographic", 
    "days_to_birth": -28107, 
    "created_datetime": null, 
    "year_of_birth": 1936, 
    "demographic_id": "2a3ef59b-022f-54e4-8791-fcee920f20ca", 
    "updated_datetime": "2019-07-31T16:11:47.348133-05:00", 
    "state": "released", 
    "year_of_death": null
  }
},{
  "exposures": [
    {
      "cigarettes_per_day": null, 
      "updated_datetime": "2019-07-31T23:13:34.150554-05:00", 
      "alcohol_history": "Not Reported", 
      "exposure_id": "f59f1a3e-b4f2-5063-8144-b15ff8f7ec6b", 
      "submitter_id": "TCGA-CZ-4860_exposure", 
      "years_smoked": null, 
      "weight": null, 
      "state": "released", 
      "alcohol_intensity": null, 
      "created_datetime": null, 
      "height": null, 
      "bmi": null
    }
  ], 
  "case_id": "6949efc1-4f71-4141-b129-a54b4bde5d2f", 
  "diagnoses": [
    {
      "synchronous_malignancy": "No", 
      "ajcc_pathologic_stage": "Stage IV", 
      "tumor_stage": "stage iv", 
      "days_to_diagnosis": 0, 
      "treatments": [
        {
          "days_to_treatment_end": null, 
          "days_to_treatment_start": null, 
          "submitter_id": "TCGA-CZ-4860_treatment_1", 
          "regimen_or_line_of_therapy": null, 
          "treatment_id": "bfedcdbe-5c0e-5093-86f0-e6a2eb51ef94", 
          "treatment_type": "Pharmaceutical Therapy, NOS", 
          "therapeutic_agents": null, 
          "treatment_or_therapy": "yes", 
          "treatment_effect": null, 
          "created_datetime": "2019-04-28T15:05:38.845975-05:00", 
          "initial_disease_status": null, 
          "treatment_anatomic_site": null, 
          "treatment_intent_type": null, 
          "updated_datetime": "2019-07-31T23:13:34.150554-05:00", 
          "treatment_outcome": null, 
          "state": "released"
        }, 
        {
          "treatment_intent_type": null, 
          "updated_datetime": "2019-07-31T23:13:34.150554-05:00", 
          "submitter_id": "TCGA-CZ-4860_treatment", 
          "treatment_id": "b9c85387-c40d-5a16-bb37-f3d8c7406bf8", 
          "treatment_type": "Radiation Therapy, NOS", 
          "state": "released", 
          "therapeutic_agents": null, 
          "treatment_or_therapy": "no", 
          "created_datetime": null
        }
      ], 
      "created_datetime": null, 
      "last_known_disease_status": "not reported", 
      "tissue_or_organ_of_origin": "Kidney, NOS", 
      "days_to_last_follow_up": null, 
      "primary_diagnosis": "Clear cell adenocarcinoma, NOS", 
      "age_at_diagnosis": 22115, 
      "updated_datetime": "2019-08-08T16:53:29.535496-05:00", 
      "prior_malignancy": "no", 
      "year_of_diagnosis": 2005, 
      "prior_treatment": "No", 
      "state": "released", 
      "days_to_last_known_disease_status": null, 
      "ajcc_pathologic_t": "T4", 
      "days_to_recurrence": null, 
      "morphology": "8310/3", 
      "ajcc_pathologic_n": "NX", 
      "ajcc_pathologic_m": "M1", 
      "submitter_id": "TCGA-CZ-4860_diagnosis", 
      "classification_of_tumor": "not reported", 
      "diagnosis_id": "ce3952ae-b70e-57f4-9d2f-6de577a78780", 
      "icd_10_code": "C64.9", 
      "site_of_resection_or_biopsy": "Kidney, NOS", 
      "tumor_grade": "not reported", 
      "progression_or_recurrence": "not reported"
    }
  ], 
  "demographic": {
    "gender": "male", 
    "ethnicity": "not reported", 
    "vital_status": "Dead", 
    "race": "white", 
    "age_at_index": 60, 
    "submitter_id": "TCGA-CZ-4860_demographic", 
    "days_to_birth": -22115, 
    "created_datetime": null, 
    "year_of_birth": 1945, 
    "demographic_id": "b46b362f-877a-577c-99df-dc176601b1cb", 
    "updated_datetime": "2019-07-31T23:13:34.150554-05:00", 
    "days_to_death": 206, 
    "state": "released", 
    "year_of_death": 2005
  }
},{
  "exposures": [
    {
      "cigarettes_per_day": null, 
      "updated_datetime": "2019-07-31T23:03:16.931937-05:00", 
      "alcohol_history": "Not Reported", 
      "exposure_id": "fd2ad19a-66a7-50dc-9c48-2e7e02e4c711", 
      "submitter_id": "TCGA-B0-5097_exposure", 
      "years_smoked": null, 
      "weight": null, 
      "state": "released", 
      "alcohol_intensity": null, 
      "created_datetime": null, 
      "height": null, 
      "bmi": null
    }
  ], 
  "case_id": "03ae8fdb-8a9c-401d-b8e3-b5ea57bad182", 
  "diagnoses": [
    {
      "synchronous_malignancy": "No", 
      "ajcc_pathologic_stage": "Stage III", 
      "tumor_stage": "stage iii", 
      "days_to_diagnosis": 0, 
      "treatments": [
        {
          "days_to_treatment_end": null, 
          "days_to_treatment_start": null, 
          "submitter_id": "TCGA-B0-5097_treatment_1", 
          "regimen_or_line_of_therapy": null, 
          "treatment_id": "f22e0a00-b666-5fa8-a48c-f302a2986c98", 
          "treatment_type": "Pharmaceutical Therapy, NOS", 
          "therapeutic_agents": null, 
          "treatment_or_therapy": "no", 
          "treatment_effect": null, 
          "created_datetime": "2019-04-28T14:57:21.929112-05:00", 
          "initial_disease_status": null, 
          "treatment_anatomic_site": null, 
          "treatment_intent_type": null, 
          "updated_datetime": "2019-07-31T23:03:16.931937-05:00", 
          "treatment_outcome": null, 
          "state": "released"
        }, 
        {
          "treatment_intent_type": null, 
          "updated_datetime": "2019-07-31T23:03:16.931937-05:00", 
          "submitter_id": "TCGA-B0-5097_treatment", 
          "treatment_id": "71ed4f94-dd39-50c7-b521-f29203c6af20", 
          "treatment_type": "Radiation Therapy, NOS", 
          "state": "released", 
          "therapeutic_agents": null, 
          "treatment_or_therapy": "yes", 
          "created_datetime": null
        }
      ], 
      "created_datetime": null, 
      "last_known_disease_status": "not reported", 
      "tissue_or_organ_of_origin": "Kidney, NOS", 
      "days_to_last_follow_up": 665, 
      "primary_diagnosis": "Clear cell adenocarcinoma, NOS", 
      "age_at_diagnosis": 21852, 
      "updated_datetime": "2019-08-08T16:50:33.583003-05:00", 
      "prior_malignancy": "no", 
      "year_of_diagnosis": 2010, 
      "prior_treatment": "No", 
      "state": "released", 
      "days_to_last_known_disease_status": null, 
      "ajcc_pathologic_t": "T3b", 
      "days_to_recurrence": null, 
      "morphology": "8310/3", 
      "ajcc_pathologic_n": "N0", 
      "ajcc_pathologic_m": "M0", 
      "submitter_id": "TCGA-B0-5097_diagnosis", 
      "classification_of_tumor": "not reported", 
      "diagnosis_id": "ffe97608-258a-5b18-b04d-8ef58ae9aee5", 
      "icd_10_code": "C64.9", 
      "site_of_resection_or_biopsy": "Kidney, NOS", 
      "tumor_grade": "not reported", 
      "progression_or_recurrence": "not reported"
    }
  ], 
  "demographic": {
    "gender": "female", 
    "ethnicity": "not hispanic or latino", 
    "vital_status": "Alive", 
    "race": "white", 
    "age_at_index": 59, 
    "submitter_id": "TCGA-B0-5097_demographic", 
    "days_to_birth": -21852, 
    "created_datetime": null, 
    "year_of_birth": 1951, 
    "demographic_id": "23e85680-ca64-5f15-945e-c12f18cdd46d", 
    "updated_datetime": "2019-07-31T23:03:16.931937-05:00", 
    "state": "released", 
    "year_of_death": null
  }
},{
  "exposures": [
    {
      "cigarettes_per_day": null, 
      "updated_datetime": "2019-07-31T23:14:47.778113-05:00", 
      "alcohol_history": "Not Reported", 
      "exposure_id": "f49394b6-4953-5592-87be-00db8b981eb7", 
      "submitter_id": "TCGA-B0-4852_exposure", 
      "years_smoked": null, 
      "weight": null, 
      "state": "released", 
      "alcohol_intensity": null, 
      "created_datetime": null, 
      "height": null, 
      "bmi": null
    }
  ], 
  "case_id": "759238f2-0d37-404e-96f1-c26cae0ba2ea", 
  "diagnoses": [
    {
      "synchronous_malignancy": "No", 
      "ajcc_pathologic_stage": "Stage II", 
      "tumor_stage": "stage ii", 
      "days_to_diagnosis": 0, 
      "treatments": [
        {
          "days_to_treatment_end": null, 
          "days_to_treatment_start": null, 
          "submitter_id": "TCGA-B0-4852_treatment_1", 
          "regimen_or_line_of_therapy": null, 
          "treatment_id": "600f88e5-22ca-53ba-a89c-f2fe91b764b9", 
          "treatment_type": "Pharmaceutical Therapy, NOS", 
          "therapeutic_agents": null, 
          "treatment_or_therapy": "not reported", 
          "treatment_effect": null, 
          "created_datetime": "2019-04-28T15:06:38.306701-05:00", 
          "initial_disease_status": null, 
          "treatment_anatomic_site": null, 
          "treatment_intent_type": null, 
          "updated_datetime": "2019-07-31T23:14:47.778113-05:00", 
          "treatment_outcome": null, 
          "state": "released"
        }, 
        {
          "treatment_intent_type": null, 
          "updated_datetime": "2019-07-31T23:14:47.778113-05:00", 
          "submitter_id": "TCGA-B0-4852_treatment", 
          "treatment_id": "bcdc34f0-d3ff-5a63-a824-9bb0ff5aa577", 
          "treatment_type": "Radiation Therapy, NOS", 
          "state": "released", 
          "therapeutic_agents": null, 
          "treatment_or_therapy": "not reported", 
          "created_datetime": null
        }
      ], 
      "created_datetime": null, 
      "last_known_disease_status": "not reported", 
      "tissue_or_organ_of_origin": "Kidney, NOS", 
      "days_to_last_follow_up": null, 
      "primary_diagnosis": "Clear cell adenocarcinoma, NOS", 
      "age_at_diagnosis": 28552, 
      "updated_datetime": "2019-08-08T16:50:33.583003-05:00", 
      "prior_malignancy": "no", 
      "year_of_diagnosis": 2004, 
      "prior_treatment": "No", 
      "state": "released", 
      "days_to_last_known_disease_status": null, 
      "ajcc_pathologic_t": "T2", 
      "days_to_recurrence": null, 
      "morphology": "8310/3", 
      "ajcc_pathologic_n": "N0", 
      "ajcc_pathologic_m": "M0", 
      "submitter_id": "TCGA-B0-4852_diagnosis", 
      "classification_of_tumor": "not reported", 
      "diagnosis_id": "66b72cf5-e9be-56a3-8bc7-9d37989738ee", 
      "icd_10_code": "C64.9", 
      "site_of_resection_or_biopsy": "Kidney, NOS", 
      "tumor_grade": "not reported", 
      "progression_or_recurrence": "not reported"
    }
  ], 
  "demographic": {
    "gender": "female", 
    "ethnicity": "not hispanic or latino", 
    "vital_status": "Dead", 
    "race": "white", 
    "age_at_index": 78, 
    "submitter_id": "TCGA-B0-4852_demographic", 
    "days_to_birth": -28552, 
    "created_datetime": null, 
    "year_of_birth": 1926, 
    "demographic_id": "a54ff605-bc98-5c19-a6f5-c688e6dafc1c", 
    "updated_datetime": "2019-07-31T23:14:47.778113-05:00", 
    "days_to_death": 1121, 
    "state": "released", 
    "year_of_death": 2007
  }
},{
  "exposures": [
    {
      "cigarettes_per_day": null, 
      "updated_datetime": "2019-07-31T23:14:10.906925-05:00", 
      "alcohol_history": "Not Reported", 
      "exposure_id": "723bd431-f036-54e5-a821-354db4b02ae6", 
      "submitter_id": "TCGA-BP-4777_exposure", 
      "years_smoked": null, 
      "weight": null, 
      "state": "released", 
      "alcohol_intensity": null, 
      "created_datetime": null, 
      "height": null, 
      "bmi": null
    }
  ], 
  "case_id": "6fbf13b2-614b-4c61-824b-81ae25daae31", 
  "diagnoses": [
    {
      "synchronous_malignancy": "No", 
      "ajcc_pathologic_stage": "Stage I", 
      "tumor_stage": "stage i", 
      "days_to_diagnosis": 0, 
      "treatments": [
        {
          "days_to_treatment_end": null, 
          "days_to_treatment_start": null, 
          "submitter_id": "TCGA-BP-4777_treatment_1", 
          "regimen_or_line_of_therapy": null, 
          "treatment_id": "3eba7b2b-71cd-534f-832d-cdef61a97c29", 
          "treatment_type": "Pharmaceutical Therapy, NOS", 
          "therapeutic_agents": null, 
          "treatment_or_therapy": "not reported", 
          "treatment_effect": null, 
          "created_datetime": "2019-04-28T15:06:08.519852-05:00", 
          "initial_disease_status": null, 
          "treatment_anatomic_site": null, 
          "treatment_intent_type": null, 
          "updated_datetime": "2019-07-31T23:14:10.906925-05:00", 
          "treatment_outcome": null, 
          "state": "released"
        }, 
        {
          "treatment_intent_type": null, 
          "updated_datetime": "2019-07-31T23:14:10.906925-05:00", 
          "submitter_id": "TCGA-BP-4777_treatment", 
          "treatment_id": "6d963571-6a9a-5f8a-be9f-48342e3530f2", 
          "treatment_type": "Radiation Therapy, NOS", 
          "state": "released", 
          "therapeutic_agents": null, 
          "treatment_or_therapy": "not reported", 
          "created_datetime": null
        }
      ], 
      "created_datetime": null, 
      "last_known_disease_status": "not reported", 
      "tissue_or_organ_of_origin": "Kidney, NOS", 
      "days_to_last_follow_up": 1731, 
      "primary_diagnosis": "Clear cell adenocarcinoma, NOS", 
      "age_at_diagnosis": 17133, 
      "updated_datetime": "2019-08-08T16:51:46.144329-05:00", 
      "prior_malignancy": "no", 
      "year_of_diagnosis": 2005, 
      "prior_treatment": "No", 
      "state": "released", 
      "days_to_last_known_disease_status": null, 
      "ajcc_pathologic_t": "T1a", 
      "days_to_recurrence": null, 
      "morphology": "8310/3", 
      "ajcc_pathologic_n": "NX", 
      "ajcc_pathologic_m": "M0", 
      "submitter_id": "TCGA-BP-4777_diagnosis", 
      "classification_of_tumor": "not reported", 
      "diagnosis_id": "7976b00d-5ddd-52b4-8bbe-387e0245b839", 
      "icd_10_code": "C64.9", 
      "site_of_resection_or_biopsy": "Kidney, NOS", 
      "tumor_grade": "not reported", 
      "progression_or_recurrence": "not reported"
    }
  ], 
  "demographic": {
    "gender": "male", 
    "ethnicity": "not hispanic or latino", 
    "vital_status": "Alive", 
    "race": "white", 
    "age_at_index": 46, 
    "submitter_id": "TCGA-BP-4777_demographic", 
    "days_to_birth": -17133, 
    "created_datetime": null, 
    "year_of_birth": 1959, 
    "demographic_id": "d1f8c016-2fdb-5ae0-af7d-c9e77b0e45e4", 
    "updated_datetime": "2019-07-31T23:14:10.906925-05:00", 
    "state": "released", 
    "year_of_death": null
  }
},{
  "exposures": [
    {
      "cigarettes_per_day": null, 
      "updated_datetime": "2019-07-31T23:29:10.674745-05:00", 
      "alcohol_history": "Not Reported", 
      "exposure_id": "fd8e2a20-30f2-572d-a0fa-b0a92ee0ee26", 
      "submitter_id": "TCGA-B0-5695_exposure", 
      "years_smoked": null, 
      "weight": null, 
      "state": "released", 
      "alcohol_intensity": null, 
      "created_datetime": null, 
      "height": null, 
      "bmi": null
    }
  ], 
  "case_id": "fb9bafa5-7133-4955-8156-4eb6763dc8e1", 
  "diagnoses": [
    {
      "synchronous_malignancy": "Not Reported", 
      "ajcc_pathologic_stage": "Stage I", 
      "tumor_stage": "stage i", 
      "days_to_diagnosis": 0, 
      "treatments": [
        {
          "treatment_intent_type": null, 
          "updated_datetime": "2019-07-31T23:29:10.674745-05:00", 
          "submitter_id": "TCGA-B0-5695_treatment", 
          "treatment_id": "e5f29c23-ce2e-5ff5-99c6-97398c22dfca", 
          "treatment_type": "Radiation Therapy, NOS", 
          "state": "released", 
          "therapeutic_agents": null, 
          "treatment_or_therapy": "no", 
          "created_datetime": null
        }, 
        {
          "days_to_treatment_end": null, 
          "days_to_treatment_start": null, 
          "submitter_id": "TCGA-B0-5695_treatment_1", 
          "regimen_or_line_of_therapy": null, 
          "treatment_id": "998ad81f-2b2f-5539-8a09-d4ff4d62f9ba", 
          "treatment_type": "Pharmaceutical Therapy, NOS", 
          "therapeutic_agents": null, 
          "treatment_or_therapy": "no", 
          "treatment_effect": null, 
          "created_datetime": "2019-04-28T15:18:02.119713-05:00", 
          "initial_disease_status": null, 
          "treatment_anatomic_site": null, 
          "treatment_intent_type": null, 
          "updated_datetime": "2019-07-31T23:29:10.674745-05:00", 
          "treatment_outcome": null, 
          "state": "released"
        }
      ], 
      "created_datetime": null, 
      "last_known_disease_status": "not reported", 
      "tissue_or_organ_of_origin": "Kidney, NOS", 
      "days_to_last_follow_up": 2150, 
      "primary_diagnosis": "Clear cell adenocarcinoma, NOS", 
      "age_at_diagnosis": 22320, 
      "updated_datetime": "2019-08-08T16:50:57.630420-05:00", 
      "prior_malignancy": "yes", 
      "year_of_diagnosis": 2007, 
      "prior_treatment": "No", 
      "state": "released", 
      "days_to_last_known_disease_status": null, 
      "ajcc_staging_system_edition": "6th", 
      "ajcc_pathologic_t": "T1b", 
      "days_to_recurrence": null, 
      "morphology": "8310/3", 
      "ajcc_pathologic_n": "N0", 
      "ajcc_pathologic_m": "M0", 
      "submitter_id": "TCGA-B0-5695_diagnosis", 
      "classification_of_tumor": "not reported", 
      "diagnosis_id": "b46ab145-fb4a-5544-b904-6786515411a6", 
      "icd_10_code": "C64.9", 
      "site_of_resection_or_biopsy": "Kidney, NOS", 
      "tumor_grade": "not reported", 
      "progression_or_recurrence": "not reported"
    }
  ], 
  "demographic": {
    "gender": "female", 
    "ethnicity": "not hispanic or latino", 
    "vital_status": "Alive", 
    "race": "white", 
    "age_at_index": 61, 
    "submitter_id": "TCGA-B0-5695_demographic", 
    "days_to_birth": -22320, 
    "created_datetime": null, 
    "year_of_birth": 1946, 
    "demographic_id": "97ca5172-7c58-542d-b521-a7247265b985", 
    "updated_datetime": "2019-07-31T23:29:10.674745-05:00", 
    "state": "released", 
    "year_of_death": null
  }
},{
  "exposures": [
    {
      "cigarettes_per_day": null, 
      "updated_datetime": "2019-07-31T23:25:06.087803-05:00", 
      "alcohol_history": "Not Reported", 
      "exposure_id": "da5f6a1a-f59f-5069-b1df-e7cc60f3ea14", 
      "submitter_id": "TCGA-B0-5402_exposure", 
      "years_smoked": null, 
      "weight": null, 
      "state": "released", 
      "alcohol_intensity": null, 
      "created_datetime": null, 
      "height": null, 
      "bmi": null
    }
  ], 
  "case_id": "d7ab7ec0-3de7-4ffd-a5ac-f75579355b2a", 
  "diagnoses": [
    {
      "synchronous_malignancy": "No", 
      "ajcc_pathologic_stage": "Stage IV", 
      "tumor_stage": "stage iv", 
      "days_to_diagnosis": 0, 
      "treatments": [
        {
          "treatment_intent_type": null, 
          "updated_datetime": "2019-07-31T23:25:06.087803-05:00", 
          "submitter_id": "TCGA-B0-5402_treatment", 
          "treatment_id": "db049224-cd2b-5524-a539-d5fa77a66bcb", 
          "treatment_type": "Radiation Therapy, NOS", 
          "state": "released", 
          "therapeutic_agents": null, 
          "treatment_or_therapy": "yes", 
          "created_datetime": null
        }, 
        {
          "days_to_treatment_end": null, 
          "days_to_treatment_start": null, 
          "submitter_id": "TCGA-B0-5402_treatment_1", 
          "regimen_or_line_of_therapy": null, 
          "treatment_id": "b4c39070-f382-583d-92e5-197dc3aaf689", 
          "treatment_type": "Pharmaceutical Therapy, NOS", 
          "therapeutic_agents": null, 
          "treatment_or_therapy": "no", 
          "treatment_effect": null, 
          "created_datetime": "2019-04-28T15:14:49.385977-05:00", 
          "initial_disease_status": null, 
          "treatment_anatomic_site": null, 
          "treatment_intent_type": null, 
          "updated_datetime": "2019-07-31T23:25:06.087803-05:00", 
          "treatment_outcome": null, 
          "state": "released"
        }
      ], 
      "created_datetime": null, 
      "last_known_disease_status": "not reported", 
      "tissue_or_organ_of_origin": "Kidney, NOS", 
      "days_to_last_follow_up": 1290, 
      "primary_diagnosis": "Clear cell adenocarcinoma, NOS", 
      "age_at_diagnosis": 23477, 
      "updated_datetime": "2019-08-08T16:50:57.630420-05:00", 
      "prior_malignancy": "no", 
      "year_of_diagnosis": 2010, 
      "prior_treatment": "No", 
      "state": "released", 
      "days_to_last_known_disease_status": null, 
      "ajcc_staging_system_edition": "7th", 
      "ajcc_pathologic_t": "T4", 
      "days_to_recurrence": null, 
      "morphology": "8310/3", 
      "ajcc_pathologic_n": "NX", 
      "ajcc_pathologic_m": "M0", 
      "submitter_id": "TCGA-B0-5402_diagnosis", 
      "classification_of_tumor": "not reported", 
      "diagnosis_id": "d69caf9d-cf54-5e08-a42d-5f2a148b7cfe", 
      "icd_10_code": "C64.9", 
      "site_of_resection_or_biopsy": "Kidney, NOS", 
      "tumor_grade": "not reported", 
      "progression_or_recurrence": "not reported"
    }
  ], 
  "demographic": {
    "gender": "male", 
    "ethnicity": "not hispanic or latino", 
    "vital_status": "Alive", 
    "race": "white", 
    "age_at_index": 64, 
    "submitter_id": "TCGA-B0-5402_demographic", 
    "days_to_birth": -23477, 
    "created_datetime": null, 
    "year_of_birth": 1946, 
    "demographic_id": "13fa69ef-5baf-5cef-b618-e48bbd37a2d8", 
    "updated_datetime": "2019-07-31T23:25:06.087803-05:00", 
    "state": "released", 
    "year_of_death": null
  }
},{
  "exposures": [
    {
      "cigarettes_per_day": null, 
      "updated_datetime": "2019-07-31T23:18:55.722407-05:00", 
      "alcohol_history": "Not Reported", 
      "exposure_id": "24dedb66-bc37-5300-a2a0-32d5871adf9b", 
      "submitter_id": "TCGA-CZ-5451_exposure", 
      "years_smoked": null, 
      "weight": null, 
      "state": "released", 
      "alcohol_intensity": null, 
      "created_datetime": null, 
      "height": null, 
      "bmi": null
    }
  ], 
  "case_id": "9cdda9fa-d492-4902-afc1-eb2244e70c1b", 
  "diagnoses": [
    {
      "synchronous_malignancy": "No", 
      "ajcc_pathologic_stage": "Stage II", 
      "tumor_stage": "stage ii", 
      "days_to_diagnosis": 0, 
      "treatments": [
        {
          "days_to_treatment_end": null, 
          "days_to_treatment_start": null, 
          "submitter_id": "TCGA-CZ-5451_treatment_1", 
          "regimen_or_line_of_therapy": null, 
          "treatment_id": "f3008599-46b7-5bc9-af76-baab21e3f283", 
          "treatment_type": "Pharmaceutical Therapy, NOS", 
          "therapeutic_agents": null, 
          "treatment_or_therapy": "not reported", 
          "treatment_effect": null, 
          "created_datetime": "2019-04-28T15:09:58.898822-05:00", 
          "initial_disease_status": null, 
          "treatment_anatomic_site": null, 
          "treatment_intent_type": null, 
          "updated_datetime": "2019-07-31T23:18:55.722407-05:00", 
          "treatment_outcome": null, 
          "state": "released"
        }, 
        {
          "treatment_intent_type": null, 
          "updated_datetime": "2019-07-31T23:18:55.722407-05:00", 
          "submitter_id": "TCGA-CZ-5451_treatment", 
          "treatment_id": "49426f8b-77d0-53d3-95b7-79c9540165b3", 
          "treatment_type": "Radiation Therapy, NOS", 
          "state": "released", 
          "therapeutic_agents": null, 
          "treatment_or_therapy": "not reported", 
          "created_datetime": null
        }
      ], 
      "created_datetime": null, 
      "last_known_disease_status": "not reported", 
      "tissue_or_organ_of_origin": "Kidney, NOS", 
      "days_to_last_follow_up": 1929, 
      "primary_diagnosis": "Clear cell adenocarcinoma, NOS", 
      "age_at_diagnosis": 27312, 
      "updated_datetime": "2019-08-08T16:53:29.535496-05:00", 
      "prior_malignancy": "no", 
      "year_of_diagnosis": 2006, 
      "prior_treatment": "No", 
      "state": "released", 
      "days_to_last_known_disease_status": null, 
      "ajcc_staging_system_edition": "6th", 
      "ajcc_pathologic_t": "T2", 
      "days_to_recurrence": null, 
      "morphology": "8310/3", 
      "ajcc_pathologic_n": "N0", 
      "ajcc_pathologic_m": "M0", 
      "submitter_id": "TCGA-CZ-5451_diagnosis", 
      "classification_of_tumor": "not reported", 
      "diagnosis_id": "795337a5-8341-559c-ab2a-91cc751d7068", 
      "icd_10_code": "C64.9", 
      "site_of_resection_or_biopsy": "Kidney, NOS", 
      "tumor_grade": "not reported", 
      "progression_or_recurrence": "not reported"
    }
  ], 
  "demographic": {
    "gender": "male", 
    "ethnicity": "not reported", 
    "vital_status": "Alive", 
    "race": "white", 
    "age_at_index": 74, 
    "submitter_id": "TCGA-CZ-5451_demographic", 
    "days_to_birth": -27312, 
    "created_datetime": null, 
    "year_of_birth": 1932, 
    "demographic_id": "75411958-ed5e-51e2-991e-d00d050c2a2f", 
    "updated_datetime": "2019-07-31T23:18:55.722407-05:00", 
    "state": "released", 
    "year_of_death": null
  }
},{
  "exposures": [
    {
      "cigarettes_per_day": null, 
      "updated_datetime": "2019-07-31T23:25:27.841380-05:00", 
      "alcohol_history": "Not Reported", 
      "exposure_id": "443ac9ae-40cd-504d-b0ca-a6ead8281b90", 
      "submitter_id": "TCGA-B0-5693_exposure", 
      "years_smoked": null, 
      "weight": null, 
      "state": "released", 
      "alcohol_intensity": null, 
      "created_datetime": null, 
      "height": null, 
      "bmi": null
    }
  ], 
  "case_id": "db058eb4-9c5e-4226-92d1-de24aea83630", 
  "diagnoses": [
    {
      "synchronous_malignancy": "Not Reported", 
      "ajcc_pathologic_stage": "Stage I", 
      "tumor_stage": "stage i", 
      "days_to_diagnosis": 0, 
      "treatments": [
        {
          "treatment_intent_type": null, 
          "updated_datetime": "2019-07-31T23:25:27.841380-05:00", 
          "submitter_id": "TCGA-B0-5693_treatment", 
          "treatment_id": "0c8263aa-a8c4-52aa-8dc2-fb5f226c1405", 
          "treatment_type": "Radiation Therapy, NOS", 
          "state": "released", 
          "therapeutic_agents": null, 
          "treatment_or_therapy": "no", 
          "created_datetime": null
        }, 
        {
          "days_to_treatment_end": null, 
          "days_to_treatment_start": null, 
          "submitter_id": "TCGA-B0-5693_treatment_1", 
          "regimen_or_line_of_therapy": null, 
          "treatment_id": "3eb15db9-bb43-5cc9-b1f7-70cb272ec5dd", 
          "treatment_type": "Pharmaceutical Therapy, NOS", 
          "therapeutic_agents": null, 
          "treatment_or_therapy": "no", 
          "treatment_effect": null, 
          "created_datetime": "2019-04-28T15:15:06.609980-05:00", 
          "initial_disease_status": null, 
          "treatment_anatomic_site": null, 
          "treatment_intent_type": null, 
          "updated_datetime": "2019-07-31T23:25:27.841380-05:00", 
          "treatment_outcome": null, 
          "state": "released"
        }
      ], 
      "created_datetime": null, 
      "last_known_disease_status": "not reported", 
      "tissue_or_organ_of_origin": "Kidney, NOS", 
      "days_to_last_follow_up": 4074, 
      "primary_diagnosis": "Clear cell adenocarcinoma, NOS", 
      "age_at_diagnosis": 17177, 
      "updated_datetime": "2019-08-08T16:50:57.630420-05:00", 
      "prior_malignancy": "yes", 
      "year_of_diagnosis": 2003, 
      "prior_treatment": "No", 
      "state": "released", 
      "days_to_last_known_disease_status": null, 
      "ajcc_staging_system_edition": "6th", 
      "ajcc_pathologic_t": "T1b", 
      "days_to_recurrence": null, 
      "morphology": "8310/3", 
      "ajcc_pathologic_n": "NX", 
      "ajcc_pathologic_m": "M0", 
      "submitter_id": "TCGA-B0-5693_diagnosis", 
      "classification_of_tumor": "not reported", 
      "diagnosis_id": "fbc9d64c-3f54-59c4-9fbc-f3d2ba155238", 
      "icd_10_code": "C64.9", 
      "site_of_resection_or_biopsy": "Kidney, NOS", 
      "tumor_grade": "not reported", 
      "progression_or_recurrence": "not reported"
    }
  ], 
  "demographic": {
    "gender": "female", 
    "ethnicity": "not hispanic or latino", 
    "vital_status": "Alive", 
    "race": "white", 
    "age_at_index": 47, 
    "submitter_id": "TCGA-B0-5693_demographic", 
    "days_to_birth": -17177, 
    "created_datetime": null, 
    "year_of_birth": 1956, 
    "demographic_id": "09bb1bca-a1d2-5835-b3e0-bb90328a2b19", 
    "updated_datetime": "2019-07-31T23:25:27.841380-05:00", 
    "state": "released", 
    "year_of_death": null
  }
},{
  "exposures": [
    {
      "cigarettes_per_day": null, 
      "updated_datetime": "2019-07-31T23:23:22.718569-05:00", 
      "alcohol_history": "Not Reported", 
      "exposure_id": "20f80685-f1de-55ac-8220-5ee204ecbb88", 
      "submitter_id": "TCGA-A3-3362_exposure", 
      "years_smoked": null, 
      "weight": null, 
      "state": "released", 
      "alcohol_intensity": null, 
      "created_datetime": null, 
      "height": null, 
      "bmi": null
    }
  ], 
  "case_id": "c7e9ba09-0826-466c-8555-6595de31ed31", 
  "diagnoses": [
    {
      "synchronous_malignancy": "No", 
      "ajcc_pathologic_stage": "Stage I", 
      "tumor_stage": "stage i", 
      "days_to_diagnosis": 0, 
      "treatments": [
        {
          "treatment_intent_type": null, 
          "updated_datetime": "2019-07-31T23:23:22.718569-05:00", 
          "submitter_id": "TCGA-A3-3362_treatment", 
          "treatment_id": "66a5fb33-2d47-51cf-8bbc-72469a4974aa", 
          "treatment_type": "Radiation Therapy, NOS", 
          "state": "released", 
          "therapeutic_agents": null, 
          "treatment_or_therapy": "not reported", 
          "created_datetime": null
        }, 
        {
          "days_to_treatment_end": null, 
          "days_to_treatment_start": null, 
          "submitter_id": "TCGA-A3-3362_treatment_1", 
          "regimen_or_line_of_therapy": null, 
          "treatment_id": "c2ae0a30-0600-56ad-a5c1-10f5277704a7", 
          "treatment_type": "Pharmaceutical Therapy, NOS", 
          "therapeutic_agents": null, 
          "treatment_or_therapy": "not reported", 
          "treatment_effect": null, 
          "created_datetime": "2019-04-28T15:13:30.073953-05:00", 
          "initial_disease_status": null, 
          "treatment_anatomic_site": null, 
          "treatment_intent_type": null, 
          "updated_datetime": "2019-07-31T23:23:22.718569-05:00", 
          "treatment_outcome": null, 
          "state": "released"
        }
      ], 
      "created_datetime": null, 
      "last_known_disease_status": "not reported", 
      "tissue_or_organ_of_origin": "Kidney, NOS", 
      "days_to_last_follow_up": 1559, 
      "primary_diagnosis": "Clear cell adenocarcinoma, NOS", 
      "age_at_diagnosis": 21988, 
      "updated_datetime": "2019-08-08T16:49:47.467798-05:00", 
      "prior_malignancy": "no", 
      "year_of_diagnosis": 2005, 
      "prior_treatment": "No", 
      "state": "released", 
      "days_to_last_known_disease_status": null, 
      "ajcc_pathologic_t": "T1a", 
      "days_to_recurrence": null, 
      "morphology": "8310/3", 
      "ajcc_pathologic_n": "N0", 
      "ajcc_pathologic_m": "M0", 
      "submitter_id": "TCGA-A3-3362_diagnosis", 
      "classification_of_tumor": "not reported", 
      "diagnosis_id": "c15250e1-9b7d-5ed0-b93f-d74981a3ec30", 
      "icd_10_code": "C64.9", 
      "site_of_resection_or_biopsy": "Kidney, NOS", 
      "tumor_grade": "not reported", 
      "progression_or_recurrence": "not reported"
    }
  ], 
  "demographic": {
    "gender": "female", 
    "ethnicity": "not hispanic or latino", 
    "vital_status": "Alive", 
    "race": "white", 
    "age_at_index": 60, 
    "submitter_id": "TCGA-A3-3362_demographic", 
    "days_to_birth": -21988, 
    "created_datetime": null, 
    "year_of_birth": 1945, 
    "demographic_id": "8b65f18a-ef5e-5e6d-a959-dfd55f2421d2", 
    "updated_datetime": "2019-07-31T23:23:22.718569-05:00", 
    "state": "released", 
    "year_of_death": null
  }
},{
  "exposures": [
    {
      "submitter_id": "TCGA-DV-A4VX_exposure", 
      "weight": null, 
      "alcohol_intensity": null, 
      "created_datetime": null, 
      "pack_years_smoked": 40.0, 
      "cigarettes_per_day": 2.191780821917808, 
      "updated_datetime": "2019-07-31T16:11:41.195525-05:00", 
      "alcohol_history": "Not Reported", 
      "exposure_id": "00ba7611-955a-51ae-8c1c-bdea7aa933a3", 
      "years_smoked": null, 
      "state": "released", 
      "height": null, 
      "bmi": null
    }
  ], 
  "case_id": "ef2d7ef5-cdfc-48c9-b3fe-6eaf3be1106d", 
  "diagnoses": [
    {
      "synchronous_malignancy": "No", 
      "ajcc_pathologic_stage": "Stage IV", 
      "tumor_stage": "stage iv", 
      "days_to_diagnosis": 0, 
      "treatments": [
        {
          "days_to_treatment_end": null, 
          "days_to_treatment_start": null, 
          "submitter_id": "TCGA-DV-A4VX_treatment_1", 
          "regimen_or_line_of_therapy": null, 
          "treatment_id": "7a7d1ad1-496b-5399-ae36-9b011eb9d661", 
          "treatment_type": "Pharmaceutical Therapy, NOS", 
          "therapeutic_agents": null, 
          "treatment_or_therapy": "yes", 
          "treatment_effect": null, 
          "created_datetime": "2019-04-28T09:23:15.640990-05:00", 
          "initial_disease_status": null, 
          "treatment_anatomic_site": null, 
          "treatment_intent_type": null, 
          "updated_datetime": "2019-07-31T16:11:41.195525-05:00", 
          "treatment_outcome": null, 
          "state": "released"
        }, 
        {
          "treatment_intent_type": null, 
          "updated_datetime": "2019-07-31T16:11:41.195525-05:00", 
          "submitter_id": "TCGA-DV-A4VX_treatment", 
          "treatment_id": "5f406cd2-f52f-59ee-9959-95dde731f69c", 
          "treatment_type": "Radiation Therapy, NOS", 
          "state": "released", 
          "therapeutic_agents": null, 
          "treatment_or_therapy": "no", 
          "created_datetime": null
        }
      ], 
      "created_datetime": null, 
      "last_known_disease_status": "not reported", 
      "tissue_or_organ_of_origin": "Kidney, NOS", 
      "days_to_last_follow_up": null, 
      "primary_diagnosis": "Clear cell adenocarcinoma, NOS", 
      "age_at_diagnosis": 21670, 
      "updated_datetime": "2019-08-08T16:53:54.213066-05:00", 
      "year_of_diagnosis": 2008, 
      "prior_malignancy": "no", 
      "prior_treatment": "No", 
      "state": "released", 
      "days_to_last_known_disease_status": null, 
      "ajcc_staging_system_edition": "6th", 
      "ajcc_pathologic_t": "T3b", 
      "days_to_recurrence": null, 
      "morphology": "8310/3", 
      "ajcc_clinical_m": "M1", 
      "ajcc_pathologic_n": "N0", 
      "ajcc_pathologic_m": "MX", 
      "submitter_id": "TCGA-DV-A4VX_diagnosis", 
      "classification_of_tumor": "not reported", 
      "diagnosis_id": "6d3d70ac-f8fb-5229-b6b5-c5a4faa1dbc9", 
      "icd_10_code": "C64.9", 
      "site_of_resection_or_biopsy": "Kidney, NOS", 
      "tumor_grade": "not reported", 
      "progression_or_recurrence": "not reported"
    }
  ], 
  "demographic": {
    "gender": "male", 
    "ethnicity": "not hispanic or latino", 
    "vital_status": "Dead", 
    "race": "black or african american", 
    "age_at_index": 59, 
    "submitter_id": "TCGA-DV-A4VX_demographic", 
    "days_to_birth": -21670, 
    "created_datetime": null, 
    "year_of_birth": 1949, 
    "demographic_id": "58be078d-4ec8-5f3e-b238-971082b6a546", 
    "updated_datetime": "2019-07-31T16:11:41.195525-05:00", 
    "days_to_death": 1626, 
    "state": "released", 
    "year_of_death": 2012
  }
},{
  "exposures": [
    {
      "cigarettes_per_day": null, 
      "updated_datetime": "2019-07-31T23:28:17.839575-05:00", 
      "alcohol_history": "Not Reported", 
      "exposure_id": "a309b55a-9208-5dec-82c3-6e6fbde7604c", 
      "submitter_id": "TCGA-CJ-6031_exposure", 
      "years_smoked": null, 
      "weight": null, 
      "state": "released", 
      "alcohol_intensity": null, 
      "created_datetime": null, 
      "height": null, 
      "bmi": null
    }
  ], 
  "case_id": "f2b93fbd-5848-46e2-978e-ba84e810e0dc", 
  "diagnoses": [
    {
      "synchronous_malignancy": "No", 
      "ajcc_pathologic_stage": "Stage I", 
      "tumor_stage": "stage i", 
      "days_to_diagnosis": 0, 
      "treatments": [
        {
          "days_to_treatment_end": null, 
          "days_to_treatment_start": null, 
          "submitter_id": "TCGA-CJ-6031_treatment_1", 
          "regimen_or_line_of_therapy": null, 
          "treatment_id": "6930dc2b-dc7a-5c01-a121-6bf851a139da", 
          "treatment_type": "Pharmaceutical Therapy, NOS", 
          "therapeutic_agents": null, 
          "treatment_or_therapy": "not reported", 
          "treatment_effect": null, 
          "created_datetime": "2019-04-28T15:17:21.652457-05:00", 
          "initial_disease_status": null, 
          "treatment_anatomic_site": null, 
          "treatment_intent_type": null, 
          "updated_datetime": "2019-07-31T23:28:17.839575-05:00", 
          "treatment_outcome": null, 
          "state": "released"
        }, 
        {
          "treatment_intent_type": null, 
          "updated_datetime": "2019-07-31T23:28:17.839575-05:00", 
          "submitter_id": "TCGA-CJ-6031_treatment", 
          "treatment_id": "075d18aa-fe73-51a8-8c28-30690ce33225", 
          "treatment_type": "Radiation Therapy, NOS", 
          "state": "released", 
          "therapeutic_agents": null, 
          "treatment_or_therapy": "not reported", 
          "created_datetime": null
        }
      ], 
      "created_datetime": null, 
      "last_known_disease_status": "not reported", 
      "tissue_or_organ_of_origin": "Kidney, NOS", 
      "days_to_last_follow_up": 1906, 
      "primary_diagnosis": "Clear cell adenocarcinoma, NOS", 
      "age_at_diagnosis": 19905, 
      "updated_datetime": "2019-08-08T16:53:29.535496-05:00", 
      "prior_malignancy": "no", 
      "year_of_diagnosis": 2003, 
      "prior_treatment": "No", 
      "state": "released", 
      "days_to_last_known_disease_status": null, 
      "ajcc_staging_system_edition": "7th", 
      "ajcc_pathologic_t": "T1b", 
      "days_to_recurrence": null, 
      "morphology": "8310/3", 
      "ajcc_pathologic_n": "NX", 
      "ajcc_pathologic_m": "M0", 
      "submitter_id": "TCGA-CJ-6031_diagnosis", 
      "classification_of_tumor": "not reported", 
      "diagnosis_id": "2d5273ab-6d1f-5093-b4ed-7b4c96091005", 
      "icd_10_code": "C64.9", 
      "site_of_resection_or_biopsy": "Kidney, NOS", 
      "tumor_grade": "not reported", 
      "progression_or_recurrence": "not reported"
    }
  ], 
  "demographic": {
    "gender": "male", 
    "ethnicity": "not hispanic or latino", 
    "vital_status": "Alive", 
    "race": "white", 
    "age_at_index": 54, 
    "submitter_id": "TCGA-CJ-6031_demographic", 
    "days_to_birth": -19905, 
    "created_datetime": null, 
    "year_of_birth": 1949, 
    "demographic_id": "083f432a-7f0e-559c-99a8-5384001fe1a2", 
    "updated_datetime": "2019-07-31T23:28:17.839575-05:00", 
    "state": "released", 
    "year_of_death": null
  }
},{
  "exposures": [
    {
      "cigarettes_per_day": null, 
      "updated_datetime": "2019-07-31T23:14:20.259859-05:00", 
      "alcohol_history": "Not Reported", 
      "exposure_id": "3d0f32db-2499-5895-ac01-1c941377a1af", 
      "submitter_id": "TCGA-B0-5121_exposure", 
      "years_smoked": null, 
      "weight": null, 
      "state": "released", 
      "alcohol_intensity": null, 
      "created_datetime": null, 
      "height": null, 
      "bmi": null
    }
  ], 
  "case_id": "73512f9d-c6e4-446f-8e31-666c6af44da5", 
  "diagnoses": [
    {
      "synchronous_malignancy": "No", 
      "ajcc_pathologic_stage": "Stage I", 
      "tumor_stage": "stage i", 
      "days_to_diagnosis": 0, 
      "treatments": [
        {
          "treatment_intent_type": null, 
          "updated_datetime": "2019-07-31T23:14:20.259859-05:00", 
          "submitter_id": "TCGA-B0-5121_treatment", 
          "treatment_id": "48943f41-be29-5fc2-b91e-5aae60e03459", 
          "treatment_type": "Radiation Therapy, NOS", 
          "state": "released", 
          "therapeutic_agents": null, 
          "treatment_or_therapy": "no", 
          "created_datetime": null
        }, 
        {
          "days_to_treatment_end": null, 
          "days_to_treatment_start": null, 
          "submitter_id": "TCGA-B0-5121_treatment_1", 
          "regimen_or_line_of_therapy": null, 
          "treatment_id": "69caaa70-7231-5bb5-bca9-57b353f13287", 
          "treatment_type": "Pharmaceutical Therapy, NOS", 
          "therapeutic_agents": null, 
          "treatment_or_therapy": "no", 
          "treatment_effect": null, 
          "created_datetime": "2019-04-28T15:06:15.993786-05:00", 
          "initial_disease_status": null, 
          "treatment_anatomic_site": null, 
          "treatment_intent_type": null, 
          "updated_datetime": "2019-07-31T23:14:20.259859-05:00", 
          "treatment_outcome": null, 
          "state": "released"
        }
      ], 
      "created_datetime": null, 
      "last_known_disease_status": "not reported", 
      "tissue_or_organ_of_origin": "Kidney, NOS", 
      "days_to_last_follow_up": 1485, 
      "primary_diagnosis": "Clear cell adenocarcinoma, NOS", 
      "age_at_diagnosis": 20635, 
      "updated_datetime": "2019-08-08T16:50:57.630420-05:00", 
      "prior_malignancy": "no", 
      "year_of_diagnosis": 2010, 
      "prior_treatment": "No", 
      "state": "released", 
      "days_to_last_known_disease_status": null, 
      "ajcc_staging_system_edition": "7th", 
      "ajcc_pathologic_t": "T1b", 
      "days_to_recurrence": null, 
      "morphology": "8310/3", 
      "ajcc_pathologic_n": "N0", 
      "ajcc_pathologic_m": "M0", 
      "submitter_id": "TCGA-B0-5121_diagnosis", 
      "classification_of_tumor": "not reported", 
      "diagnosis_id": "d97aafff-79ff-5800-afcb-fd1e8bcc6447", 
      "icd_10_code": "C64.9", 
      "site_of_resection_or_biopsy": "Kidney, NOS", 
      "tumor_grade": "not reported", 
      "progression_or_recurrence": "not reported"
    }
  ], 
  "demographic": {
    "gender": "male", 
    "ethnicity": "not hispanic or latino", 
    "vital_status": "Alive", 
    "race": "white", 
    "age_at_index": 56, 
    "submitter_id": "TCGA-B0-5121_demographic", 
    "days_to_birth": -20635, 
    "created_datetime": null, 
    "year_of_birth": 1954, 
    "demographic_id": "90c7c98b-f7a8-5ac9-aca2-fa81993b77f7", 
    "updated_datetime": "2019-07-31T23:14:20.259859-05:00", 
    "state": "released", 
    "year_of_death": null
  }
},{
  "exposures": [
    {
      "cigarettes_per_day": null, 
      "updated_datetime": "2019-07-31T23:03:04.375484-05:00", 
      "alcohol_history": "Not Reported", 
      "exposure_id": "01f016dd-1bcd-57f3-a975-4d3f406b58d6", 
      "submitter_id": "TCGA-BP-5174_exposure", 
      "years_smoked": null, 
      "weight": null, 
      "state": "released", 
      "alcohol_intensity": null, 
      "created_datetime": null, 
      "height": null, 
      "bmi": null
    }
  ], 
  "case_id": "028d32fc-1b9f-49c6-9cb2-2d69671943cd", 
  "diagnoses": [
    {
      "synchronous_malignancy": "No", 
      "ajcc_pathologic_stage": "Stage I", 
      "tumor_stage": "stage i", 
      "days_to_diagnosis": 0, 
      "treatments": [
        {
          "days_to_treatment_end": null, 
          "days_to_treatment_start": null, 
          "submitter_id": "TCGA-BP-5174_treatment_1", 
          "regimen_or_line_of_therapy": null, 
          "treatment_id": "247d46cb-d6e3-53d3-adf2-dcfa85aea15c", 
          "treatment_type": "Pharmaceutical Therapy, NOS", 
          "therapeutic_agents": null, 
          "treatment_or_therapy": "not reported", 
          "treatment_effect": null, 
          "created_datetime": "2019-04-28T14:57:11.951214-05:00", 
          "initial_disease_status": null, 
          "treatment_anatomic_site": null, 
          "treatment_intent_type": null, 
          "updated_datetime": "2019-07-31T23:03:04.375484-05:00", 
          "treatment_outcome": null, 
          "state": "released"
        }, 
        {
          "treatment_intent_type": null, 
          "updated_datetime": "2019-07-31T23:03:04.375484-05:00", 
          "submitter_id": "TCGA-BP-5174_treatment", 
          "treatment_id": "e1d1af1d-f46b-52dc-afc3-00566f30e980", 
          "treatment_type": "Radiation Therapy, NOS", 
          "state": "released", 
          "therapeutic_agents": null, 
          "treatment_or_therapy": "not reported", 
          "created_datetime": null
        }
      ], 
      "created_datetime": null, 
      "last_known_disease_status": "not reported", 
      "tissue_or_organ_of_origin": "Kidney, NOS", 
      "days_to_last_follow_up": 2257, 
      "primary_diagnosis": "Clear cell adenocarcinoma, NOS", 
      "age_at_diagnosis": 16693, 
      "updated_datetime": "2019-08-08T16:52:35.966382-05:00", 
      "prior_malignancy": "no", 
      "year_of_diagnosis": 2004, 
      "prior_treatment": "No", 
      "state": "released", 
      "days_to_last_known_disease_status": null, 
      "ajcc_pathologic_t": "T1a", 
      "days_to_recurrence": null, 
      "morphology": "8310/3", 
      "ajcc_pathologic_n": "NX", 
      "ajcc_pathologic_m": "M0", 
      "submitter_id": "TCGA-BP-5174_diagnosis", 
      "classification_of_tumor": "not reported", 
      "diagnosis_id": "f74e6ce3-5aeb-546b-9ab9-f6cbab26de8e", 
      "icd_10_code": "C64.9", 
      "site_of_resection_or_biopsy": "Kidney, NOS", 
      "tumor_grade": "not reported", 
      "progression_or_recurrence": "not reported"
    }
  ], 
  "demographic": {
    "gender": "female", 
    "ethnicity": "not hispanic or latino", 
    "vital_status": "Alive", 
    "race": "white", 
    "age_at_index": 45, 
    "submitter_id": "TCGA-BP-5174_demographic", 
    "days_to_birth": -16693, 
    "created_datetime": null, 
    "year_of_birth": 1959, 
    "demographic_id": "a2783f66-099b-534a-8078-dad810115878", 
    "updated_datetime": "2019-07-31T23:03:04.375484-05:00", 
    "state": "released", 
    "year_of_death": null
  }
},{
  "exposures": [
    {
      "cigarettes_per_day": null, 
      "updated_datetime": "2019-07-31T23:19:16.980180-05:00", 
      "alcohol_history": "Not Reported", 
      "exposure_id": "da7f1a09-3ae4-5a58-9229-1e91043ec4fe", 
      "submitter_id": "TCGA-CJ-5684_exposure", 
      "years_smoked": null, 
      "weight": null, 
      "state": "released", 
      "alcohol_intensity": null, 
      "created_datetime": null, 
      "height": null, 
      "bmi": null
    }
  ], 
  "case_id": "9f4cd3b9-50ef-4f85-84b8-acb0b77887d1", 
  "diagnoses": [
    {
      "synchronous_malignancy": "No", 
      "ajcc_pathologic_stage": "Stage III", 
      "tumor_stage": "stage iii", 
      "days_to_diagnosis": 0, 
      "treatments": [
        {
          "days_to_treatment_end": null, 
          "days_to_treatment_start": null, 
          "submitter_id": "TCGA-CJ-5684_treatment_1", 
          "regimen_or_line_of_therapy": null, 
          "treatment_id": "7139bd0e-d806-5bd3-b336-1fb91e83b045", 
          "treatment_type": "Pharmaceutical Therapy, NOS", 
          "therapeutic_agents": null, 
          "treatment_or_therapy": "no", 
          "treatment_effect": null, 
          "created_datetime": "2019-04-28T15:10:16.102741-05:00", 
          "initial_disease_status": null, 
          "treatment_anatomic_site": null, 
          "treatment_intent_type": null, 
          "updated_datetime": "2019-07-31T23:19:16.980180-05:00", 
          "treatment_outcome": null, 
          "state": "released"
        }, 
        {
          "treatment_intent_type": null, 
          "updated_datetime": "2019-07-31T23:19:16.980180-05:00", 
          "submitter_id": "TCGA-CJ-5684_treatment", 
          "treatment_id": "57eccfaf-621e-591f-a786-95caa5509679", 
          "treatment_type": "Radiation Therapy, NOS", 
          "state": "released", 
          "therapeutic_agents": null, 
          "treatment_or_therapy": "no", 
          "created_datetime": null
        }
      ], 
      "created_datetime": null, 
      "last_known_disease_status": "not reported", 
      "tissue_or_organ_of_origin": "Kidney, NOS", 
      "days_to_last_follow_up": 2231, 
      "primary_diagnosis": "Clear cell adenocarcinoma, NOS", 
      "age_at_diagnosis": 22561, 
      "updated_datetime": "2019-08-08T16:53:02.319733-05:00", 
      "prior_malignancy": "no", 
      "year_of_diagnosis": 2005, 
      "prior_treatment": "No", 
      "state": "released", 
      "days_to_last_known_disease_status": null, 
      "ajcc_pathologic_t": "T3a", 
      "days_to_recurrence": null, 
      "morphology": "8310/3", 
      "ajcc_pathologic_n": "NX", 
      "ajcc_pathologic_m": "M0", 
      "submitter_id": "TCGA-CJ-5684_diagnosis", 
      "classification_of_tumor": "not reported", 
      "diagnosis_id": "24388ce4-6e45-5018-8d20-3c9a3e612f8e", 
      "icd_10_code": "C64.9", 
      "site_of_resection_or_biopsy": "Kidney, NOS", 
      "tumor_grade": "not reported", 
      "progression_or_recurrence": "not reported"
    }
  ], 
  "demographic": {
    "gender": "male", 
    "ethnicity": "not hispanic or latino", 
    "vital_status": "Alive", 
    "race": "white", 
    "age_at_index": 61, 
    "submitter_id": "TCGA-CJ-5684_demographic", 
    "days_to_birth": -22561, 
    "created_datetime": null, 
    "year_of_birth": 1944, 
    "demographic_id": "9bc99f24-fd76-5369-aeea-f2dc19bf4c8c", 
    "updated_datetime": "2019-07-31T23:19:16.980180-05:00", 
    "state": "released", 
    "year_of_death": null
  }
},{
  "exposures": [
    {
      "cigarettes_per_day": null, 
      "updated_datetime": "2019-07-31T23:18:49.281089-05:00", 
      "alcohol_history": "Not Reported", 
      "exposure_id": "e5939a56-c14c-5c82-bfee-d3aea15b1adc", 
      "submitter_id": "TCGA-B0-5692_exposure", 
      "years_smoked": null, 
      "weight": null, 
      "state": "released", 
      "alcohol_intensity": null, 
      "created_datetime": null, 
      "height": null, 
      "bmi": null
    }
  ], 
  "case_id": "9c377f9b-79dd-4412-80ac-cea9a3529888", 
  "diagnoses": [
    {
      "synchronous_malignancy": "No", 
      "ajcc_pathologic_stage": "Stage III", 
      "tumor_stage": "stage iii", 
      "days_to_diagnosis": 0, 
      "treatments": [
        {
          "treatment_intent_type": null, 
          "updated_datetime": "2019-07-31T23:18:49.281089-05:00", 
          "submitter_id": "TCGA-B0-5692_treatment", 
          "treatment_id": "9f70a355-ee6f-5a97-82da-3acfcecd7194", 
          "treatment_type": "Radiation Therapy, NOS", 
          "state": "released", 
          "therapeutic_agents": null, 
          "treatment_or_therapy": "no", 
          "created_datetime": null
        }, 
        {
          "days_to_treatment_end": null, 
          "days_to_treatment_start": null, 
          "submitter_id": "TCGA-B0-5692_treatment_1", 
          "regimen_or_line_of_therapy": null, 
          "treatment_id": "84c86961-c97a-506d-a806-6a674b4402ae", 
          "treatment_type": "Pharmaceutical Therapy, NOS", 
          "therapeutic_agents": null, 
          "treatment_or_therapy": "no", 
          "treatment_effect": null, 
          "created_datetime": "2019-04-28T15:09:53.966430-05:00", 
          "initial_disease_status": null, 
          "treatment_anatomic_site": null, 
          "treatment_intent_type": null, 
          "updated_datetime": "2019-07-31T23:18:49.281089-05:00", 
          "treatment_outcome": null, 
          "state": "released"
        }
      ], 
      "created_datetime": null, 
      "last_known_disease_status": "not reported", 
      "tissue_or_organ_of_origin": "Kidney, NOS", 
      "days_to_last_follow_up": 3944, 
      "primary_diagnosis": "Clear cell adenocarcinoma, NOS", 
      "age_at_diagnosis": 24140, 
      "updated_datetime": "2019-08-08T16:50:57.630420-05:00", 
      "prior_malignancy": "no", 
      "year_of_diagnosis": 2004, 
      "prior_treatment": "No", 
      "state": "released", 
      "days_to_last_known_disease_status": null, 
      "ajcc_staging_system_edition": "6th", 
      "ajcc_pathologic_t": "T3b", 
      "days_to_recurrence": null, 
      "morphology": "8310/3", 
      "ajcc_pathologic_n": "N0", 
      "ajcc_pathologic_m": "M0", 
      "submitter_id": "TCGA-B0-5692_diagnosis", 
      "classification_of_tumor": "not reported", 
      "diagnosis_id": "e43f66c2-39dd-546a-b293-c794d42cb1ad", 
      "icd_10_code": "C64.9", 
      "site_of_resection_or_biopsy": "Kidney, NOS", 
      "tumor_grade": "not reported", 
      "progression_or_recurrence": "not reported"
    }
  ], 
  "demographic": {
    "gender": "female", 
    "ethnicity": "not hispanic or latino", 
    "vital_status": "Alive", 
    "race": "white", 
    "age_at_index": 66, 
    "submitter_id": "TCGA-B0-5692_demographic", 
    "days_to_birth": -24140, 
    "created_datetime": null, 
    "year_of_birth": 1938, 
    "demographic_id": "b45d8120-5cf5-5a26-b5a9-c5df8297ca06", 
    "updated_datetime": "2019-07-31T23:18:49.281089-05:00", 
    "state": "released", 
    "year_of_death": null
  }
},{
  "exposures": [
    {
      "cigarettes_per_day": null, 
      "updated_datetime": "2019-07-31T23:12:19.140509-05:00", 
      "alcohol_history": "Not Reported", 
      "exposure_id": "33db08a1-fce2-574a-b9b2-0c80aee4c926", 
      "submitter_id": "TCGA-B4-5836_exposure", 
      "years_smoked": null, 
      "weight": null, 
      "state": "released", 
      "alcohol_intensity": null, 
      "created_datetime": null, 
      "height": null, 
      "bmi": null
    }
  ], 
  "case_id": "59f49821-412c-4945-b9e2-be0dcc8bf8bf", 
  "diagnoses": [
    {
      "synchronous_malignancy": "No", 
      "ajcc_pathologic_stage": "Stage I", 
      "tumor_stage": "stage i", 
      "days_to_diagnosis": 0, 
      "treatments": [
        {
          "treatment_intent_type": null, 
          "updated_datetime": "2019-07-31T23:12:19.140509-05:00", 
          "submitter_id": "TCGA-B4-5836_treatment", 
          "treatment_id": "d3d27a02-4684-5f6a-81ca-565aac3b1719", 
          "treatment_type": "Radiation Therapy, NOS", 
          "state": "released", 
          "therapeutic_agents": null, 
          "treatment_or_therapy": "no", 
          "created_datetime": null
        }, 
        {
          "days_to_treatment_end": null, 
          "days_to_treatment_start": null, 
          "submitter_id": "TCGA-B4-5836_treatment_1", 
          "regimen_or_line_of_therapy": null, 
          "treatment_id": "ea75ff02-d798-5159-b029-e41b2b5a3d0b", 
          "treatment_type": "Pharmaceutical Therapy, NOS", 
          "therapeutic_agents": null, 
          "treatment_or_therapy": "no", 
          "treatment_effect": null, 
          "created_datetime": "2019-04-28T15:04:37.958303-05:00", 
          "initial_disease_status": null, 
          "treatment_anatomic_site": null, 
          "treatment_intent_type": null, 
          "updated_datetime": "2019-07-31T23:12:19.140509-05:00", 
          "treatment_outcome": null, 
          "state": "released"
        }
      ], 
      "created_datetime": null, 
      "last_known_disease_status": "not reported", 
      "tissue_or_organ_of_origin": "Kidney, NOS", 
      "days_to_last_follow_up": 141, 
      "primary_diagnosis": "Clear cell adenocarcinoma, NOS", 
      "age_at_diagnosis": 22341, 
      "updated_datetime": "2019-08-08T16:51:22.439769-05:00", 
      "prior_malignancy": "no", 
      "year_of_diagnosis": 2010, 
      "prior_treatment": "No", 
      "state": "released", 
      "days_to_last_known_disease_status": null, 
      "ajcc_staging_system_edition": "7th", 
      "ajcc_pathologic_t": "T1b", 
      "days_to_recurrence": null, 
      "morphology": "8310/3", 
      "ajcc_pathologic_n": "N0", 
      "ajcc_pathologic_m": "M0", 
      "submitter_id": "TCGA-B4-5836_diagnosis", 
      "classification_of_tumor": "not reported", 
      "diagnosis_id": "e12798de-68d1-5549-98cc-f0c6ab56bccc", 
      "icd_10_code": "C64.9", 
      "site_of_resection_or_biopsy": "Kidney, NOS", 
      "tumor_grade": "not reported", 
      "progression_or_recurrence": "not reported"
    }
  ], 
  "demographic": {
    "gender": "female", 
    "ethnicity": "not hispanic or latino", 
    "vital_status": "Alive", 
    "race": "white", 
    "age_at_index": 61, 
    "submitter_id": "TCGA-B4-5836_demographic", 
    "days_to_birth": -22341, 
    "created_datetime": null, 
    "year_of_birth": 1949, 
    "demographic_id": "96b5779b-6e2c-5946-8728-22dcdbec25c1", 
    "updated_datetime": "2019-07-31T23:12:19.140509-05:00", 
    "state": "released", 
    "year_of_death": null
  }
},{
  "exposures": [
    {
      "cigarettes_per_day": null, 
      "updated_datetime": "2019-07-31T23:20:48.973567-05:00", 
      "alcohol_history": "Not Reported", 
      "exposure_id": "6f0d350f-4599-5397-9a75-9f953e4cb9d7", 
      "submitter_id": "TCGA-B4-5834_exposure", 
      "years_smoked": null, 
      "weight": null, 
      "state": "released", 
      "alcohol_intensity": null, 
      "created_datetime": null, 
      "height": null, 
      "bmi": null
    }
  ], 
  "case_id": "afd60992-f279-46ee-8fb9-53f6be850f6c", 
  "diagnoses": [
    {
      "synchronous_malignancy": "No", 
      "ajcc_pathologic_stage": "Stage I", 
      "tumor_stage": "stage i", 
      "days_to_diagnosis": 0, 
      "treatments": [
        {
          "days_to_treatment_end": null, 
          "days_to_treatment_start": null, 
          "submitter_id": "TCGA-B4-5834_treatment_1", 
          "regimen_or_line_of_therapy": null, 
          "treatment_id": "43516738-f674-59bd-a86c-c660f46bc0df", 
          "treatment_type": "Pharmaceutical Therapy, NOS", 
          "therapeutic_agents": null, 
          "treatment_or_therapy": "no", 
          "treatment_effect": null, 
          "created_datetime": "2019-04-28T15:11:28.365108-05:00", 
          "initial_disease_status": null, 
          "treatment_anatomic_site": null, 
          "treatment_intent_type": null, 
          "updated_datetime": "2019-07-31T23:20:48.973567-05:00", 
          "treatment_outcome": null, 
          "state": "released"
        }, 
        {
          "treatment_intent_type": null, 
          "updated_datetime": "2019-07-31T23:20:48.973567-05:00", 
          "submitter_id": "TCGA-B4-5834_treatment", 
          "treatment_id": "a19bc781-37c3-5374-bf4d-77066ae985a5", 
          "treatment_type": "Radiation Therapy, NOS", 
          "state": "released", 
          "therapeutic_agents": null, 
          "treatment_or_therapy": "no", 
          "created_datetime": null
        }
      ], 
      "created_datetime": null, 
      "last_known_disease_status": "not reported", 
      "tissue_or_organ_of_origin": "Kidney, NOS", 
      "days_to_last_follow_up": 38, 
      "primary_diagnosis": "Clear cell adenocarcinoma, NOS", 
      "age_at_diagnosis": 21713, 
      "updated_datetime": "2019-08-08T16:51:22.439769-05:00", 
      "prior_malignancy": "no", 
      "year_of_diagnosis": 2010, 
      "prior_treatment": "No", 
      "state": "released", 
      "days_to_last_known_disease_status": null, 
      "ajcc_staging_system_edition": "7th", 
      "ajcc_pathologic_t": "T1", 
      "days_to_recurrence": null, 
      "morphology": "8310/3", 
      "ajcc_pathologic_n": "N0", 
      "ajcc_pathologic_m": "M0", 
      "submitter_id": "TCGA-B4-5834_diagnosis", 
      "classification_of_tumor": "not reported", 
      "diagnosis_id": "eb8fa0c9-4b88-558d-890b-66eb38fe6dbf", 
      "icd_10_code": "C64.9", 
      "site_of_resection_or_biopsy": "Kidney, NOS", 
      "tumor_grade": "not reported", 
      "progression_or_recurrence": "not reported"
    }
  ], 
  "demographic": {
    "gender": "male", 
    "ethnicity": "not hispanic or latino", 
    "vital_status": "Alive", 
    "race": "white", 
    "age_at_index": 59, 
    "submitter_id": "TCGA-B4-5834_demographic", 
    "days_to_birth": -21713, 
    "created_datetime": null, 
    "year_of_birth": 1951, 
    "demographic_id": "5859ebb2-1c99-546a-aff7-f9c65e6b6aa8", 
    "updated_datetime": "2019-07-31T23:20:48.973567-05:00", 
    "state": "released", 
    "year_of_death": null
  }
},{
  "exposures": [
    {
      "cigarettes_per_day": null, 
      "updated_datetime": "2019-07-31T23:05:09.031017-05:00", 
      "alcohol_history": "Not Reported", 
      "exposure_id": "4a8e5005-ad69-5f98-83e9-3265780e84e1", 
      "submitter_id": "TCGA-BP-4967_exposure", 
      "years_smoked": null, 
      "weight": null, 
      "state": "released", 
      "alcohol_intensity": null, 
      "created_datetime": null, 
      "height": null, 
      "bmi": null
    }
  ], 
  "case_id": "19cd6d5b-0de3-4afd-9ecf-6f80c9977dc0", 
  "diagnoses": [
    {
      "synchronous_malignancy": "No", 
      "ajcc_pathologic_stage": "Stage III", 
      "tumor_stage": "stage iii", 
      "days_to_diagnosis": 0, 
      "treatments": [
        {
          "treatment_intent_type": null, 
          "updated_datetime": "2019-07-31T23:05:09.031017-05:00", 
          "submitter_id": "TCGA-BP-4967_treatment", 
          "treatment_id": "a4eb1073-39c5-5a18-94dd-96314a84f0c8", 
          "treatment_type": "Radiation Therapy, NOS", 
          "state": "released", 
          "therapeutic_agents": null, 
          "treatment_or_therapy": "not reported", 
          "created_datetime": null
        }, 
        {
          "days_to_treatment_end": null, 
          "days_to_treatment_start": null, 
          "submitter_id": "TCGA-BP-4967_treatment_1", 
          "regimen_or_line_of_therapy": null, 
          "treatment_id": "d9892bb8-3115-5b43-aa95-df6eb0887eba", 
          "treatment_type": "Pharmaceutical Therapy, NOS", 
          "therapeutic_agents": null, 
          "treatment_or_therapy": "not reported", 
          "treatment_effect": null, 
          "created_datetime": "2019-04-28T14:58:54.160854-05:00", 
          "initial_disease_status": null, 
          "treatment_anatomic_site": null, 
          "treatment_intent_type": null, 
          "updated_datetime": "2019-07-31T23:05:09.031017-05:00", 
          "treatment_outcome": null, 
          "state": "released"
        }
      ], 
      "created_datetime": null, 
      "last_known_disease_status": "not reported", 
      "tissue_or_organ_of_origin": "Kidney, NOS", 
      "days_to_last_follow_up": 205, 
      "primary_diagnosis": "Clear cell adenocarcinoma, NOS", 
      "age_at_diagnosis": 27857, 
      "updated_datetime": "2019-08-08T16:52:10.457434-05:00", 
      "prior_malignancy": "no", 
      "year_of_diagnosis": 2005, 
      "prior_treatment": "No", 
      "state": "released", 
      "days_to_last_known_disease_status": null, 
      "ajcc_pathologic_t": "T3a", 
      "days_to_recurrence": null, 
      "morphology": "8310/3", 
      "ajcc_pathologic_n": "N0", 
      "ajcc_pathologic_m": "M0", 
      "submitter_id": "TCGA-BP-4967_diagnosis", 
      "classification_of_tumor": "not reported", 
      "diagnosis_id": "38c078ad-1f7c-58d0-8d5f-f81c3bb8b07c", 
      "icd_10_code": "C64.9", 
      "site_of_resection_or_biopsy": "Kidney, NOS", 
      "tumor_grade": "not reported", 
      "progression_or_recurrence": "not reported"
    }
  ], 
  "demographic": {
    "gender": "male", 
    "ethnicity": "not reported", 
    "vital_status": "Alive", 
    "race": "white", 
    "age_at_index": 76, 
    "submitter_id": "TCGA-BP-4967_demographic", 
    "days_to_birth": -27857, 
    "created_datetime": null, 
    "year_of_birth": 1929, 
    "demographic_id": "85e9532c-1844-514f-a51d-e3f30228b253", 
    "updated_datetime": "2019-07-31T23:05:09.031017-05:00", 
    "state": "released", 
    "year_of_death": null
  }
},{
  "exposures": [
    {
      "cigarettes_per_day": null, 
      "updated_datetime": "2019-07-31T23:14:17.246094-05:00", 
      "alcohol_history": "Not Reported", 
      "exposure_id": "0f80ccab-1d8e-52a3-92cf-d53464711c43", 
      "submitter_id": "TCGA-B4-5838_exposure", 
      "years_smoked": null, 
      "weight": null, 
      "state": "released", 
      "alcohol_intensity": null, 
      "created_datetime": null, 
      "height": null, 
      "bmi": null
    }
  ], 
  "case_id": "70820391-13b4-438f-ba4a-c0804d4c2d76", 
  "diagnoses": [
    {
      "synchronous_malignancy": "No", 
      "tumor_stage": "not reported", 
      "days_to_diagnosis": 0, 
      "treatments": [
        {
          "days_to_treatment_end": null, 
          "days_to_treatment_start": null, 
          "submitter_id": "TCGA-B4-5838_treatment_1", 
          "regimen_or_line_of_therapy": null, 
          "treatment_id": "a47e6cfc-6e1d-5eae-8bb3-f6492a696140", 
          "treatment_type": "Pharmaceutical Therapy, NOS", 
          "therapeutic_agents": null, 
          "treatment_or_therapy": "no", 
          "treatment_effect": null, 
          "created_datetime": "2019-04-28T15:06:13.565159-05:00", 
          "initial_disease_status": null, 
          "treatment_anatomic_site": null, 
          "treatment_intent_type": null, 
          "updated_datetime": "2019-07-31T23:14:17.246094-05:00", 
          "treatment_outcome": null, 
          "state": "released"
        }, 
        {
          "treatment_intent_type": null, 
          "updated_datetime": "2019-07-31T23:14:17.246094-05:00", 
          "submitter_id": "TCGA-B4-5838_treatment", 
          "treatment_id": "bd6629ba-89f7-5078-947e-ede5806bbfe8", 
          "treatment_type": "Radiation Therapy, NOS", 
          "state": "released", 
          "therapeutic_agents": null, 
          "treatment_or_therapy": "no", 
          "created_datetime": null
        }
      ], 
      "created_datetime": null, 
      "last_known_disease_status": "not reported", 
      "tissue_or_organ_of_origin": "Kidney, NOS", 
      "days_to_last_follow_up": 166, 
      "primary_diagnosis": "Clear cell adenocarcinoma, NOS", 
      "age_at_diagnosis": 19242, 
      "updated_datetime": "2019-08-08T16:51:22.439769-05:00", 
      "prior_malignancy": "no", 
      "year_of_diagnosis": 2010, 
      "prior_treatment": "No", 
      "state": "released", 
      "days_to_last_known_disease_status": null, 
      "ajcc_staging_system_edition": "7th", 
      "ajcc_pathologic_t": "T3", 
      "days_to_recurrence": null, 
      "morphology": "8310/3", 
      "ajcc_pathologic_n": "N1", 
      "ajcc_pathologic_m": "M0", 
      "submitter_id": "TCGA-B4-5838_diagnosis", 
      "classification_of_tumor": "not reported", 
      "diagnosis_id": "9a1e7ee6-4c39-5c41-bf22-ed61b4818beb", 
      "icd_10_code": "C64.9", 
      "site_of_resection_or_biopsy": "Kidney, NOS", 
      "tumor_grade": "not reported", 
      "progression_or_recurrence": "not reported"
    }
  ], 
  "demographic": {
    "gender": "male", 
    "ethnicity": "not hispanic or latino", 
    "vital_status": "Alive", 
    "race": "white", 
    "age_at_index": 52, 
    "submitter_id": "TCGA-B4-5838_demographic", 
    "days_to_birth": -19242, 
    "created_datetime": null, 
    "year_of_birth": 1958, 
    "demographic_id": "9f665612-90e2-512f-a8c3-7ddfd337b769", 
    "updated_datetime": "2019-07-31T23:14:17.246094-05:00", 
    "state": "released", 
    "year_of_death": null
  }
},{
  "exposures": [
    {
      "cigarettes_per_day": null, 
      "updated_datetime": "2019-07-31T23:15:56.792810-05:00", 
      "alcohol_history": "Not Reported", 
      "exposure_id": "8f3baaa8-a439-54e4-b0ff-76baef458cbd", 
      "submitter_id": "TCGA-CJ-4875_exposure", 
      "years_smoked": null, 
      "weight": null, 
      "state": "released", 
      "alcohol_intensity": null, 
      "created_datetime": null, 
      "height": null, 
      "bmi": null
    }
  ], 
  "case_id": "818022ea-123e-438d-9671-542f479028f2", 
  "diagnoses": [
    {
      "synchronous_malignancy": "No", 
      "ajcc_pathologic_stage": "Stage IV", 
      "tumor_stage": "stage iv", 
      "days_to_diagnosis": 0, 
      "treatments": [
        {
          "days_to_treatment_end": null, 
          "days_to_treatment_start": null, 
          "submitter_id": "TCGA-CJ-4875_treatment_1", 
          "regimen_or_line_of_therapy": null, 
          "treatment_id": "cca3ebf4-6e52-5292-90ac-a44024cfca7a", 
          "treatment_type": "Pharmaceutical Therapy, NOS", 
          "therapeutic_agents": null, 
          "treatment_or_therapy": "yes", 
          "treatment_effect": null, 
          "created_datetime": "2019-04-28T15:07:33.997516-05:00", 
          "initial_disease_status": null, 
          "treatment_anatomic_site": null, 
          "treatment_intent_type": null, 
          "updated_datetime": "2019-07-31T23:15:56.792810-05:00", 
          "treatment_outcome": null, 
          "state": "released"
        }, 
        {
          "treatment_intent_type": null, 
          "updated_datetime": "2019-07-31T23:15:56.792810-05:00", 
          "submitter_id": "TCGA-CJ-4875_treatment", 
          "treatment_id": "c8e9eb31-f6e4-5a9d-af0f-a6ae2dd25322", 
          "treatment_type": "Radiation Therapy, NOS", 
          "state": "released", 
          "therapeutic_agents": null, 
          "treatment_or_therapy": "yes", 
          "created_datetime": null
        }
      ], 
      "created_datetime": null, 
      "last_known_disease_status": "not reported", 
      "tissue_or_organ_of_origin": "Kidney, NOS", 
      "days_to_last_follow_up": 2353, 
      "primary_diagnosis": "Clear cell adenocarcinoma, NOS", 
      "age_at_diagnosis": 24510, 
      "updated_datetime": "2019-08-08T16:53:02.319733-05:00", 
      "prior_malignancy": "no", 
      "year_of_diagnosis": 2004, 
      "prior_treatment": "No", 
      "state": "released", 
      "days_to_last_known_disease_status": null, 
      "ajcc_staging_system_edition": "7th", 
      "ajcc_pathologic_t": "T3a", 
      "days_to_recurrence": null, 
      "morphology": "8310/3", 
      "ajcc_pathologic_n": "NX", 
      "ajcc_pathologic_m": "M1", 
      "submitter_id": "TCGA-CJ-4875_diagnosis", 
      "classification_of_tumor": "not reported", 
      "diagnosis_id": "447e1fc8-b424-5112-9801-9d54b963d0ad", 
      "icd_10_code": "C64.9", 
      "site_of_resection_or_biopsy": "Kidney, NOS", 
      "tumor_grade": "not reported", 
      "progression_or_recurrence": "not reported"
    }
  ], 
  "demographic": {
    "gender": "male", 
    "ethnicity": "not hispanic or latino", 
    "vital_status": "Dead", 
    "race": "white", 
    "age_at_index": 67, 
    "submitter_id": "TCGA-CJ-4875_demographic", 
    "days_to_birth": -24510, 
    "created_datetime": null, 
    "year_of_birth": 1937, 
    "demographic_id": "5ce47383-24a2-551d-8bb6-96e4924ffff5", 
    "updated_datetime": "2019-07-31T23:15:56.792810-05:00", 
    "days_to_death": 3554, 
    "state": "released", 
    "year_of_death": null
  }
},{
  "exposures": [
    {
      "cigarettes_per_day": null, 
      "updated_datetime": "2019-07-31T23:07:29.927467-05:00", 
      "alcohol_history": "Not Reported", 
      "exposure_id": "57d33e0e-6893-5d45-8fed-f187d615632b", 
      "submitter_id": "TCGA-BP-5170_exposure", 
      "years_smoked": null, 
      "weight": null, 
      "state": "released", 
      "alcohol_intensity": null, 
      "created_datetime": null, 
      "height": null, 
      "bmi": null
    }
  ], 
  "case_id": "30208a4c-ecb0-4b3c-a349-87e1c1f43e85", 
  "diagnoses": [
    {
      "synchronous_malignancy": "No", 
      "ajcc_pathologic_stage": "Stage I", 
      "tumor_stage": "stage i", 
      "days_to_diagnosis": 0, 
      "treatments": [
        {
          "treatment_intent_type": null, 
          "updated_datetime": "2019-07-31T23:07:29.927467-05:00", 
          "submitter_id": "TCGA-BP-5170_treatment", 
          "treatment_id": "7760aef9-f8d2-54e7-b9bc-ece4fbb95c4d", 
          "treatment_type": "Radiation Therapy, NOS", 
          "state": "released", 
          "therapeutic_agents": null, 
          "treatment_or_therapy": "not reported", 
          "created_datetime": null
        }, 
        {
          "days_to_treatment_end": null, 
          "days_to_treatment_start": null, 
          "submitter_id": "TCGA-BP-5170_treatment_1", 
          "regimen_or_line_of_therapy": null, 
          "treatment_id": "5a62176c-087b-505b-a815-696b20f2dd47", 
          "treatment_type": "Pharmaceutical Therapy, NOS", 
          "therapeutic_agents": null, 
          "treatment_or_therapy": "not reported", 
          "treatment_effect": null, 
          "created_datetime": "2019-04-28T15:00:45.244782-05:00", 
          "initial_disease_status": null, 
          "treatment_anatomic_site": null, 
          "treatment_intent_type": null, 
          "updated_datetime": "2019-07-31T23:07:29.927467-05:00", 
          "treatment_outcome": null, 
          "state": "released"
        }
      ], 
      "created_datetime": null, 
      "last_known_disease_status": "not reported", 
      "tissue_or_organ_of_origin": "Kidney, NOS", 
      "days_to_last_follow_up": 2412, 
      "primary_diagnosis": "Clear cell adenocarcinoma, NOS", 
      "age_at_diagnosis": 20229, 
      "updated_datetime": "2019-08-08T16:52:35.966382-05:00", 
      "prior_malignancy": "no", 
      "year_of_diagnosis": 2004, 
      "prior_treatment": "No", 
      "state": "released", 
      "days_to_last_known_disease_status": null, 
      "ajcc_pathologic_t": "T1a", 
      "days_to_recurrence": null, 
      "morphology": "8310/3", 
      "ajcc_pathologic_n": "NX", 
      "ajcc_pathologic_m": "M0", 
      "submitter_id": "TCGA-BP-5170_diagnosis", 
      "classification_of_tumor": "not reported", 
      "diagnosis_id": "86316436-cd43-5001-9f06-2fbdbc325c4c", 
      "icd_10_code": "C64.9", 
      "site_of_resection_or_biopsy": "Kidney, NOS", 
      "tumor_grade": "not reported", 
      "progression_or_recurrence": "not reported"
    }
  ], 
  "demographic": {
    "gender": "male", 
    "ethnicity": "not reported", 
    "vital_status": "Alive", 
    "race": "white", 
    "age_at_index": 55, 
    "submitter_id": "TCGA-BP-5170_demographic", 
    "days_to_birth": -20229, 
    "created_datetime": null, 
    "year_of_birth": 1949, 
    "demographic_id": "492c140e-f55a-58e5-bc51-58ca888db89d", 
    "updated_datetime": "2019-07-31T23:07:29.927467-05:00", 
    "state": "released", 
    "year_of_death": null
  }
},{
  "exposures": [
    {
      "cigarettes_per_day": null, 
      "updated_datetime": "2019-07-31T23:29:25.615556-05:00", 
      "alcohol_history": "Not Reported", 
      "exposure_id": "7872ee41-4a1c-5e75-ba98-79358d452757", 
      "submitter_id": "TCGA-BP-4330_exposure", 
      "years_smoked": null, 
      "weight": null, 
      "state": "released", 
      "alcohol_intensity": null, 
      "created_datetime": null, 
      "height": null, 
      "bmi": null
    }
  ], 
  "case_id": "fdfaf862-46a4-4792-8487-810c6d1f9093", 
  "diagnoses": [
    {
      "synchronous_malignancy": "No", 
      "ajcc_pathologic_stage": "Stage III", 
      "tumor_stage": "stage iii", 
      "days_to_diagnosis": 0, 
      "treatments": [
        {
          "days_to_treatment_end": null, 
          "days_to_treatment_start": null, 
          "submitter_id": "TCGA-BP-4330_treatment_1", 
          "regimen_or_line_of_therapy": null, 
          "treatment_id": "a0070b15-ef95-53d2-bc8c-592f4c4bd7c6", 
          "treatment_type": "Pharmaceutical Therapy, NOS", 
          "therapeutic_agents": null, 
          "treatment_or_therapy": "not reported", 
          "treatment_effect": null, 
          "created_datetime": "2019-04-28T15:18:14.249974-05:00", 
          "initial_disease_status": null, 
          "treatment_anatomic_site": null, 
          "treatment_intent_type": null, 
          "updated_datetime": "2019-07-31T23:29:25.615556-05:00", 
          "treatment_outcome": null, 
          "state": "released"
        }, 
        {
          "treatment_intent_type": null, 
          "updated_datetime": "2019-07-31T23:29:25.615556-05:00", 
          "submitter_id": "TCGA-BP-4330_treatment", 
          "treatment_id": "a48c3d10-fb5a-56b3-9fe7-5e9eefc8f2ef", 
          "treatment_type": "Radiation Therapy, NOS", 
          "state": "released", 
          "therapeutic_agents": null, 
          "treatment_or_therapy": "not reported", 
          "created_datetime": null
        }
      ], 
      "created_datetime": null, 
      "last_known_disease_status": "not reported", 
      "tissue_or_organ_of_origin": "Kidney, NOS", 
      "days_to_last_follow_up": 1888, 
      "primary_diagnosis": "Clear cell adenocarcinoma, NOS", 
      "age_at_diagnosis": 22239, 
      "updated_datetime": "2019-08-08T16:51:46.144329-05:00", 
      "prior_malignancy": "no", 
      "year_of_diagnosis": 2002, 
      "prior_treatment": "No", 
      "state": "released", 
      "days_to_last_known_disease_status": null, 
      "ajcc_pathologic_t": "T3a", 
      "days_to_recurrence": null, 
      "morphology": "8310/3", 
      "ajcc_pathologic_n": "N0", 
      "ajcc_pathologic_m": "M0", 
      "submitter_id": "TCGA-BP-4330_diagnosis", 
      "classification_of_tumor": "not reported", 
      "diagnosis_id": "f3dedfc2-fc61-5153-9821-bb05e5c7ad0c", 
      "icd_10_code": "C64.9", 
      "site_of_resection_or_biopsy": "Kidney, NOS", 
      "tumor_grade": "not reported", 
      "progression_or_recurrence": "not reported"
    }
  ], 
  "demographic": {
    "gender": "female", 
    "ethnicity": "hispanic or latino", 
    "vital_status": "Alive", 
    "race": "black or african american", 
    "age_at_index": 60, 
    "submitter_id": "TCGA-BP-4330_demographic", 
    "days_to_birth": -22239, 
    "created_datetime": null, 
    "year_of_birth": 1942, 
    "demographic_id": "68565f80-3241-5e99-b0f1-98f68b50edb0", 
    "updated_datetime": "2019-07-31T23:29:25.615556-05:00", 
    "state": "released", 
    "year_of_death": null
  }
},{
  "exposures": [
    {
      "cigarettes_per_day": null, 
      "updated_datetime": "2019-07-31T23:03:47.285908-05:00", 
      "alcohol_history": "Not Reported", 
      "exposure_id": "032235d7-7112-503c-b365-a8c80237bc51", 
      "submitter_id": "TCGA-CJ-4908_exposure", 
      "years_smoked": null, 
      "weight": null, 
      "state": "released", 
      "alcohol_intensity": null, 
      "created_datetime": null, 
      "height": null, 
      "bmi": null
    }
  ], 
  "case_id": "07f596f7-8227-47d3-8e95-2e0b86f44f2b", 
  "diagnoses": [
    {
      "synchronous_malignancy": "No", 
      "ajcc_pathologic_stage": "Stage I", 
      "tumor_stage": "stage i", 
      "days_to_diagnosis": 0, 
      "treatments": [
        {
          "days_to_treatment_end": null, 
          "days_to_treatment_start": null, 
          "submitter_id": "TCGA-CJ-4908_treatment_1", 
          "regimen_or_line_of_therapy": null, 
          "treatment_id": "9c9d4df5-b6ee-5a17-acd8-5a3d0b0a1074", 
          "treatment_type": "Pharmaceutical Therapy, NOS", 
          "therapeutic_agents": null, 
          "treatment_or_therapy": "no", 
          "treatment_effect": null, 
          "created_datetime": "2019-04-28T14:57:46.801868-05:00", 
          "initial_disease_status": null, 
          "treatment_anatomic_site": null, 
          "treatment_intent_type": null, 
          "updated_datetime": "2019-07-31T23:03:47.285908-05:00", 
          "treatment_outcome": null, 
          "state": "released"
        }, 
        {
          "treatment_intent_type": null, 
          "updated_datetime": "2019-07-31T23:03:47.285908-05:00", 
          "submitter_id": "TCGA-CJ-4908_treatment", 
          "treatment_id": "ca5ccc83-6e5e-5a49-80ec-46d037d2c5fa", 
          "treatment_type": "Radiation Therapy, NOS", 
          "state": "released", 
          "therapeutic_agents": null, 
          "treatment_or_therapy": "no", 
          "created_datetime": null
        }
      ], 
      "created_datetime": null, 
      "last_known_disease_status": "not reported", 
      "tissue_or_organ_of_origin": "Kidney, NOS", 
      "days_to_last_follow_up": 1531, 
      "primary_diagnosis": "Clear cell adenocarcinoma, NOS", 
      "age_at_diagnosis": 14226, 
      "updated_datetime": "2019-08-08T16:53:02.319733-05:00", 
      "prior_malignancy": "no", 
      "year_of_diagnosis": 2006, 
      "prior_treatment": "No", 
      "state": "released", 
      "days_to_last_known_disease_status": null, 
      "ajcc_pathologic_t": "T1a", 
      "days_to_recurrence": null, 
      "morphology": "8310/3", 
      "ajcc_pathologic_n": "NX", 
      "ajcc_pathologic_m": "M0", 
      "submitter_id": "TCGA-CJ-4908_diagnosis", 
      "classification_of_tumor": "not reported", 
      "diagnosis_id": "c9826abe-f438-50d7-b286-ac3c595c1c86", 
      "icd_10_code": "C64.9", 
      "site_of_resection_or_biopsy": "Kidney, NOS", 
      "tumor_grade": "not reported", 
      "progression_or_recurrence": "not reported"
    }
  ], 
  "demographic": {
    "gender": "male", 
    "ethnicity": "not hispanic or latino", 
    "vital_status": "Alive", 
    "race": "white", 
    "age_at_index": 38, 
    "submitter_id": "TCGA-CJ-4908_demographic", 
    "days_to_birth": -14226, 
    "created_datetime": null, 
    "year_of_birth": 1968, 
    "demographic_id": "583cdc22-912b-55c3-8a12-9168083e473d", 
    "updated_datetime": "2019-07-31T23:03:47.285908-05:00", 
    "state": "released", 
    "year_of_death": null
  }
},{
  "exposures": [
    {
      "cigarettes_per_day": null, 
      "updated_datetime": "2019-07-31T23:13:07.700627-05:00", 
      "alcohol_history": "Not Reported", 
      "exposure_id": "2c189318-9ad7-5d42-b985-401f3bf4edbb", 
      "submitter_id": "TCGA-B0-5705_exposure", 
      "years_smoked": null, 
      "weight": null, 
      "state": "released", 
      "alcohol_intensity": null, 
      "created_datetime": null, 
      "height": null, 
      "bmi": null
    }
  ], 
  "case_id": "62cf9546-b932-4a5e-bc9b-4103506d296d", 
  "diagnoses": [
    {
      "synchronous_malignancy": "No", 
      "ajcc_pathologic_stage": "Stage I", 
      "tumor_stage": "stage i", 
      "days_to_diagnosis": 0, 
      "treatments": [
        {
          "days_to_treatment_end": null, 
          "days_to_treatment_start": null, 
          "submitter_id": "TCGA-B0-5705_treatment_1", 
          "regimen_or_line_of_therapy": null, 
          "treatment_id": "b9991da0-5c02-550c-ac11-940e0feebf00", 
          "treatment_type": "Pharmaceutical Therapy, NOS", 
          "therapeutic_agents": null, 
          "treatment_or_therapy": "no", 
          "treatment_effect": null, 
          "created_datetime": "2019-04-28T15:05:18.443034-05:00", 
          "initial_disease_status": null, 
          "treatment_anatomic_site": null, 
          "treatment_intent_type": null, 
          "updated_datetime": "2019-07-31T23:13:07.700627-05:00", 
          "treatment_outcome": null, 
          "state": "released"
        }, 
        {
          "treatment_intent_type": null, 
          "updated_datetime": "2019-07-31T23:13:07.700627-05:00", 
          "submitter_id": "TCGA-B0-5705_treatment", 
          "treatment_id": "4381b301-2d4a-5c4d-a902-8d4462b4e7a3", 
          "treatment_type": "Radiation Therapy, NOS", 
          "state": "released", 
          "therapeutic_agents": null, 
          "treatment_or_therapy": "yes", 
          "created_datetime": null
        }
      ], 
      "created_datetime": null, 
      "last_known_disease_status": "not reported", 
      "tissue_or_organ_of_origin": "Kidney, NOS", 
      "days_to_last_follow_up": 4537, 
      "primary_diagnosis": "Clear cell adenocarcinoma, NOS", 
      "age_at_diagnosis": 23746, 
      "updated_datetime": "2019-08-08T16:50:57.630420-05:00", 
      "prior_malignancy": "no", 
      "year_of_diagnosis": 2002, 
      "prior_treatment": "No", 
      "state": "released", 
      "days_to_last_known_disease_status": null, 
      "ajcc_staging_system_edition": "5th", 
      "ajcc_pathologic_t": "T1", 
      "days_to_recurrence": null, 
      "morphology": "8310/3", 
      "ajcc_pathologic_n": "N0", 
      "ajcc_pathologic_m": "M0", 
      "submitter_id": "TCGA-B0-5705_diagnosis", 
      "classification_of_tumor": "not reported", 
      "diagnosis_id": "e538974e-464c-5045-ace3-f8c1971edf2e", 
      "icd_10_code": "C64.9", 
      "site_of_resection_or_biopsy": "Kidney, NOS", 
      "tumor_grade": "not reported", 
      "progression_or_recurrence": "not reported"
    }
  ], 
  "demographic": {
    "gender": "female", 
    "ethnicity": "not hispanic or latino", 
    "vital_status": "Alive", 
    "race": "white", 
    "age_at_index": 65, 
    "submitter_id": "TCGA-B0-5705_demographic", 
    "days_to_birth": -23746, 
    "created_datetime": null, 
    "year_of_birth": 1937, 
    "demographic_id": "c8d5edba-ac65-5ac6-b538-e5b01a5b2687", 
    "updated_datetime": "2019-07-31T23:13:07.700627-05:00", 
    "state": "released", 
    "year_of_death": null
  }
},{
  "exposures": [
    {
      "cigarettes_per_day": null, 
      "updated_datetime": "2019-07-31T23:11:46.065974-05:00", 
      "alcohol_history": "Not Reported", 
      "exposure_id": "8e5b64ef-1227-5312-a516-37c1beaa3315", 
      "submitter_id": "TCGA-B4-5378_exposure", 
      "years_smoked": null, 
      "weight": null, 
      "state": "released", 
      "alcohol_intensity": null, 
      "created_datetime": null, 
      "height": null, 
      "bmi": null
    }
  ], 
  "case_id": "551e8a06-382f-4cc3-b6b4-6ad61181f1f7", 
  "diagnoses": [
    {
      "synchronous_malignancy": "No", 
      "ajcc_pathologic_stage": "Stage I", 
      "tumor_stage": "stage i", 
      "days_to_diagnosis": 0, 
      "treatments": [
        {
          "days_to_treatment_end": null, 
          "days_to_treatment_start": null, 
          "submitter_id": "TCGA-B4-5378_treatment_1", 
          "regimen_or_line_of_therapy": null, 
          "treatment_id": "1594d37f-2305-54f4-86a6-7308c21603d0", 
          "treatment_type": "Pharmaceutical Therapy, NOS", 
          "therapeutic_agents": null, 
          "treatment_or_therapy": "no", 
          "treatment_effect": null, 
          "created_datetime": "2019-04-28T15:04:10.653858-05:00", 
          "initial_disease_status": null, 
          "treatment_anatomic_site": null, 
          "treatment_intent_type": null, 
          "updated_datetime": "2019-07-31T23:11:46.065974-05:00", 
          "treatment_outcome": null, 
          "state": "released"
        }, 
        {
          "treatment_intent_type": null, 
          "updated_datetime": "2019-07-31T23:11:46.065974-05:00", 
          "submitter_id": "TCGA-B4-5378_treatment", 
          "treatment_id": "73d399f6-730b-5cad-80a7-087ff34d97c6", 
          "treatment_type": "Radiation Therapy, NOS", 
          "state": "released", 
          "therapeutic_agents": null, 
          "treatment_or_therapy": "no", 
          "created_datetime": null
        }
      ], 
      "created_datetime": null, 
      "last_known_disease_status": "not reported", 
      "tissue_or_organ_of_origin": "Kidney, NOS", 
      "days_to_last_follow_up": 175, 
      "primary_diagnosis": "Clear cell adenocarcinoma, NOS", 
      "age_at_diagnosis": 22980, 
      "updated_datetime": "2019-08-08T16:51:22.439769-05:00", 
      "prior_malignancy": "no", 
      "year_of_diagnosis": 2010, 
      "prior_treatment": "No", 
      "state": "released", 
      "days_to_last_known_disease_status": null, 
      "ajcc_staging_system_edition": "7th", 
      "ajcc_pathologic_t": "T1", 
      "days_to_recurrence": null, 
      "morphology": "8310/3", 
      "ajcc_pathologic_n": "N0", 
      "ajcc_pathologic_m": "M0", 
      "submitter_id": "TCGA-B4-5378_diagnosis", 
      "classification_of_tumor": "not reported", 
      "diagnosis_id": "f2a5a15f-9fff-5ef6-8e27-aa7b615cf294", 
      "icd_10_code": "C64.9", 
      "site_of_resection_or_biopsy": "Kidney, NOS", 
      "tumor_grade": "not reported", 
      "progression_or_recurrence": "not reported"
    }
  ], 
  "demographic": {
    "gender": "male", 
    "ethnicity": "not hispanic or latino", 
    "vital_status": "Alive", 
    "race": "white", 
    "age_at_index": 62, 
    "submitter_id": "TCGA-B4-5378_demographic", 
    "days_to_birth": -22980, 
    "created_datetime": null, 
    "year_of_birth": 1948, 
    "demographic_id": "ca338fc4-7f27-543f-863a-a6f3bdcd29d9", 
    "updated_datetime": "2019-07-31T23:11:46.065974-05:00", 
    "state": "released", 
    "year_of_death": null
  }
},{
  "exposures": [
    {
      "cigarettes_per_day": null, 
      "updated_datetime": "2019-07-31T23:04:05.712681-05:00", 
      "alcohol_history": "Not Reported", 
      "exposure_id": "6c838a07-2668-5511-8e80-855c2a679d78", 
      "submitter_id": "TCGA-A3-3374_exposure", 
      "years_smoked": null, 
      "weight": null, 
      "state": "released", 
      "alcohol_intensity": null, 
      "created_datetime": null, 
      "height": null, 
      "bmi": null
    }
  ], 
  "case_id": "0b970feb-914f-4159-912f-6efec02b617f", 
  "diagnoses": [
    {
      "synchronous_malignancy": "No", 
      "ajcc_pathologic_stage": "Stage I", 
      "tumor_stage": "stage i", 
      "days_to_diagnosis": 0, 
      "treatments": [
        {
          "days_to_treatment_end": null, 
          "days_to_treatment_start": null, 
          "submitter_id": "TCGA-A3-3374_treatment_1", 
          "regimen_or_line_of_therapy": null, 
          "treatment_id": "c47d5506-e40f-5dd1-bc09-57c6808bbfd8", 
          "treatment_type": "Pharmaceutical Therapy, NOS", 
          "therapeutic_agents": null, 
          "treatment_or_therapy": "not reported", 
          "treatment_effect": null, 
          "created_datetime": "2019-04-28T14:58:02.208308-05:00", 
          "initial_disease_status": null, 
          "treatment_anatomic_site": null, 
          "treatment_intent_type": null, 
          "updated_datetime": "2019-07-31T23:04:05.712681-05:00", 
          "treatment_outcome": null, 
          "state": "released"
        }, 
        {
          "treatment_intent_type": null, 
          "updated_datetime": "2019-07-31T23:04:05.712681-05:00", 
          "submitter_id": "TCGA-A3-3374_treatment", 
          "treatment_id": "f544c07d-c0b3-562e-b5df-d4cfdc6b1cfa", 
          "treatment_type": "Radiation Therapy, NOS", 
          "state": "released", 
          "therapeutic_agents": null, 
          "treatment_or_therapy": "not reported", 
          "created_datetime": null
        }
      ], 
      "created_datetime": null, 
      "last_known_disease_status": "not reported", 
      "tissue_or_organ_of_origin": "Kidney, NOS", 
      "days_to_last_follow_up": 1314, 
      "primary_diagnosis": "Clear cell adenocarcinoma, NOS", 
      "age_at_diagnosis": 18890, 
      "updated_datetime": "2019-08-08T16:49:47.467798-05:00", 
      "prior_malignancy": "no", 
      "year_of_diagnosis": 2005, 
      "prior_treatment": "No", 
      "state": "released", 
      "days_to_last_known_disease_status": null, 
      "ajcc_pathologic_t": "T1b", 
      "days_to_recurrence": null, 
      "morphology": "8310/3", 
      "ajcc_pathologic_n": "N0", 
      "ajcc_pathologic_m": "M0", 
      "submitter_id": "TCGA-A3-3374_diagnosis", 
      "classification_of_tumor": "not reported", 
      "diagnosis_id": "b6572770-7e58-5e29-8e20-9903338e32e3", 
      "icd_10_code": "C64.9", 
      "site_of_resection_or_biopsy": "Kidney, NOS", 
      "tumor_grade": "not reported", 
      "progression_or_recurrence": "not reported"
    }
  ], 
  "demographic": {
    "gender": "female", 
    "ethnicity": "not hispanic or latino", 
    "vital_status": "Alive", 
    "race": "black or african american", 
    "age_at_index": 51, 
    "submitter_id": "TCGA-A3-3374_demographic", 
    "days_to_birth": -18890, 
    "created_datetime": null, 
    "year_of_birth": 1954, 
    "demographic_id": "7ded3bcc-e230-5f21-98a5-43183df53cf3", 
    "updated_datetime": "2019-07-31T23:04:05.712681-05:00", 
    "state": "released", 
    "year_of_death": null
  }
},{
  "exposures": [
    {
      "cigarettes_per_day": null, 
      "updated_datetime": "2019-07-31T23:11:18.844223-05:00", 
      "alcohol_history": "Not Reported", 
      "exposure_id": "5412b075-ffb7-5552-8c42-1fe6e467cf0f", 
      "submitter_id": "TCGA-B0-5712_exposure", 
      "years_smoked": null, 
      "weight": null, 
      "state": "released", 
      "alcohol_intensity": null, 
      "created_datetime": null, 
      "height": null, 
      "bmi": null
    }
  ], 
  "case_id": "514af471-31d2-43fa-88dc-8639a5e97181", 
  "diagnoses": [
    {
      "synchronous_malignancy": "No", 
      "ajcc_pathologic_stage": "Stage IV", 
      "tumor_stage": "stage iv", 
      "days_to_diagnosis": 0, 
      "treatments": [
        {
          "treatment_intent_type": null, 
          "updated_datetime": "2019-07-31T23:11:18.844223-05:00", 
          "submitter_id": "TCGA-B0-5712_treatment", 
          "treatment_id": "ddea1f4f-325a-580f-aade-5a2109fcd2df", 
          "treatment_type": "Radiation Therapy, NOS", 
          "state": "released", 
          "therapeutic_agents": null, 
          "treatment_or_therapy": "yes", 
          "created_datetime": null
        }, 
        {
          "days_to_treatment_end": null, 
          "days_to_treatment_start": null, 
          "submitter_id": "TCGA-B0-5712_treatment_1", 
          "regimen_or_line_of_therapy": null, 
          "treatment_id": "61cf4439-4bcc-585d-a856-2e5cb6871763", 
          "treatment_type": "Pharmaceutical Therapy, NOS", 
          "therapeutic_agents": null, 
          "treatment_or_therapy": "yes", 
          "treatment_effect": null, 
          "created_datetime": "2019-04-28T15:03:49.357388-05:00", 
          "initial_disease_status": null, 
          "treatment_anatomic_site": null, 
          "treatment_intent_type": null, 
          "updated_datetime": "2019-07-31T23:11:18.844223-05:00", 
          "treatment_outcome": null, 
          "state": "released"
        }
      ], 
      "created_datetime": null, 
      "last_known_disease_status": "not reported", 
      "tissue_or_organ_of_origin": "Kidney, NOS", 
      "days_to_last_follow_up": 2722, 
      "primary_diagnosis": "Clear cell adenocarcinoma, NOS", 
      "age_at_diagnosis": 24988, 
      "updated_datetime": "2019-08-08T16:50:57.630420-05:00", 
      "prior_malignancy": "no", 
      "year_of_diagnosis": 2004, 
      "prior_treatment": "No", 
      "state": "released", 
      "days_to_last_known_disease_status": null, 
      "ajcc_pathologic_t": "T2", 
      "days_to_recurrence": null, 
      "morphology": "8310/3", 
      "ajcc_pathologic_n": "N0", 
      "ajcc_pathologic_m": "M1", 
      "submitter_id": "TCGA-B0-5712_diagnosis", 
      "classification_of_tumor": "not reported", 
      "diagnosis_id": "3c23d24b-f7a4-5697-8332-51b4d28a2ed5", 
      "icd_10_code": "C64.9", 
      "site_of_resection_or_biopsy": "Kidney, NOS", 
      "tumor_grade": "not reported", 
      "progression_or_recurrence": "not reported"
    }
  ], 
  "demographic": {
    "gender": "female", 
    "ethnicity": "not hispanic or latino", 
    "vital_status": "Alive", 
    "race": "black or african american", 
    "age_at_index": 68, 
    "submitter_id": "TCGA-B0-5712_demographic", 
    "days_to_birth": -24988, 
    "created_datetime": null, 
    "year_of_birth": 1936, 
    "demographic_id": "7951633a-1e79-5537-9007-486275610ec5", 
    "updated_datetime": "2019-07-31T23:11:18.844223-05:00", 
    "state": "released", 
    "year_of_death": null
  }
},{
  "exposures": [
    {
      "cigarettes_per_day": null, 
      "updated_datetime": "2019-07-31T23:04:08.876601-05:00", 
      "alcohol_history": "Not Reported", 
      "exposure_id": "2694b404-471b-5b64-a158-66f805aa153a", 
      "submitter_id": "TCGA-A3-3349_exposure", 
      "years_smoked": null, 
      "weight": null, 
      "state": "released", 
      "alcohol_intensity": null, 
      "created_datetime": null, 
      "height": null, 
      "bmi": null
    }
  ], 
  "case_id": "0bbfeec1-fbae-4c92-ae90-60ba39303bd8", 
  "diagnoses": [
    {
      "synchronous_malignancy": "No", 
      "ajcc_pathologic_stage": "Stage I", 
      "tumor_stage": "stage i", 
      "days_to_diagnosis": 0, 
      "treatments": [
        {
          "treatment_intent_type": null, 
          "updated_datetime": "2019-07-31T23:04:08.876601-05:00", 
          "submitter_id": "TCGA-A3-3349_treatment", 
          "treatment_id": "5ac9b79d-66b5-5be1-af25-04c0ed0bb5bb", 
          "treatment_type": "Radiation Therapy, NOS", 
          "state": "released", 
          "therapeutic_agents": null, 
          "treatment_or_therapy": "not reported", 
          "created_datetime": null
        }, 
        {
          "days_to_treatment_end": null, 
          "days_to_treatment_start": null, 
          "submitter_id": "TCGA-A3-3349_treatment_1", 
          "regimen_or_line_of_therapy": null, 
          "treatment_id": "00da77a2-00b8-5a95-851c-e76c53357520", 
          "treatment_type": "Pharmaceutical Therapy, NOS", 
          "therapeutic_agents": null, 
          "treatment_or_therapy": "not reported", 
          "treatment_effect": null, 
          "created_datetime": "2019-04-28T14:58:04.590319-05:00", 
          "initial_disease_status": null, 
          "treatment_anatomic_site": null, 
          "treatment_intent_type": null, 
          "updated_datetime": "2019-07-31T23:04:08.876601-05:00", 
          "treatment_outcome": null, 
          "state": "released"
        }
      ], 
      "created_datetime": null, 
      "last_known_disease_status": "not reported", 
      "tissue_or_organ_of_origin": "Kidney, NOS", 
      "days_to_last_follow_up": 1385, 
      "primary_diagnosis": "Clear cell adenocarcinoma, NOS", 
      "age_at_diagnosis": 12431, 
      "updated_datetime": "2019-08-08T16:49:47.467798-05:00", 
      "prior_malignancy": "no", 
      "year_of_diagnosis": 2006, 
      "prior_treatment": "No", 
      "state": "released", 
      "days_to_last_known_disease_status": null, 
      "ajcc_pathologic_t": "T1b", 
      "days_to_recurrence": null, 
      "morphology": "8310/3", 
      "ajcc_pathologic_n": "N0", 
      "ajcc_pathologic_m": "M0", 
      "submitter_id": "TCGA-A3-3349_diagnosis", 
      "classification_of_tumor": "not reported", 
      "diagnosis_id": "ad300315-b2b7-5a24-85aa-c53c271e8f3f", 
      "icd_10_code": "C64.9", 
      "site_of_resection_or_biopsy": "Kidney, NOS", 
      "tumor_grade": "not reported", 
      "progression_or_recurrence": "not reported"
    }
  ], 
  "demographic": {
    "gender": "female", 
    "ethnicity": "not hispanic or latino", 
    "vital_status": "Alive", 
    "race": "white", 
    "age_at_index": 34, 
    "submitter_id": "TCGA-A3-3349_demographic", 
    "days_to_birth": -12431, 
    "created_datetime": null, 
    "year_of_birth": 1972, 
    "demographic_id": "a8e90d19-49ea-5e12-afda-df95baf41b90", 
    "updated_datetime": "2019-07-31T23:04:08.876601-05:00", 
    "state": "released", 
    "year_of_death": null
  }
},{
  "exposures": [
    {
      "cigarettes_per_day": null, 
      "updated_datetime": "2019-07-31T23:22:57.325612-05:00", 
      "alcohol_history": "Not Reported", 
      "exposure_id": "0c071260-73e3-5361-8ab5-95ad7794cea2", 
      "submitter_id": "TCGA-BP-4770_exposure", 
      "years_smoked": null, 
      "weight": null, 
      "state": "released", 
      "alcohol_intensity": null, 
      "created_datetime": null, 
      "height": null, 
      "bmi": null
    }
  ], 
  "case_id": "c3cc716b-1b9c-4e73-9a40-f1f891a17c2d", 
  "diagnoses": [
    {
      "synchronous_malignancy": "No", 
      "ajcc_pathologic_stage": "Stage IV", 
      "tumor_stage": "stage iv", 
      "days_to_diagnosis": 0, 
      "treatments": [
        {
          "treatment_intent_type": null, 
          "updated_datetime": "2019-07-31T23:22:57.325612-05:00", 
          "submitter_id": "TCGA-BP-4770_treatment", 
          "treatment_id": "8e9ea2c2-da26-5c14-9233-a2176df087aa", 
          "treatment_type": "Radiation Therapy, NOS", 
          "state": "released", 
          "therapeutic_agents": null, 
          "treatment_or_therapy": "yes", 
          "created_datetime": null
        }, 
        {
          "days_to_treatment_end": null, 
          "days_to_treatment_start": null, 
          "submitter_id": "TCGA-BP-4770_treatment_1", 
          "regimen_or_line_of_therapy": null, 
          "treatment_id": "0d94110f-545d-56c0-a61c-acf24becb908", 
          "treatment_type": "Pharmaceutical Therapy, NOS", 
          "therapeutic_agents": null, 
          "treatment_or_therapy": "yes", 
          "treatment_effect": null, 
          "created_datetime": "2019-04-28T15:13:09.539790-05:00", 
          "initial_disease_status": null, 
          "treatment_anatomic_site": null, 
          "treatment_intent_type": null, 
          "updated_datetime": "2019-07-31T23:22:57.325612-05:00", 
          "treatment_outcome": null, 
          "state": "released"
        }
      ], 
      "created_datetime": null, 
      "last_known_disease_status": "not reported", 
      "tissue_or_organ_of_origin": "Kidney, NOS", 
      "days_to_last_follow_up": null, 
      "primary_diagnosis": "Clear cell adenocarcinoma, NOS", 
      "age_at_diagnosis": 26824, 
      "updated_datetime": "2019-08-08T16:51:46.144329-05:00", 
      "prior_malignancy": "no", 
      "year_of_diagnosis": 2005, 
      "prior_treatment": "No", 
      "state": "released", 
      "days_to_last_known_disease_status": null, 
      "ajcc_pathologic_t": "T4", 
      "days_to_recurrence": null, 
      "morphology": "8310/3", 
      "ajcc_pathologic_n": "N0", 
      "ajcc_pathologic_m": "M0", 
      "submitter_id": "TCGA-BP-4770_diagnosis", 
      "classification_of_tumor": "not reported", 
      "diagnosis_id": "ff4948e3-6426-57bc-84e3-8ab467ef01ee", 
      "icd_10_code": "C64.9", 
      "site_of_resection_or_biopsy": "Kidney, NOS", 
      "tumor_grade": "not reported", 
      "progression_or_recurrence": "not reported"
    }
  ], 
  "demographic": {
    "gender": "female", 
    "ethnicity": "not reported", 
    "vital_status": "Dead", 
    "race": "white", 
    "age_at_index": 73, 
    "submitter_id": "TCGA-BP-4770_demographic", 
    "days_to_birth": -26824, 
    "created_datetime": null, 
    "year_of_birth": 1932, 
    "demographic_id": "da457a0e-d0f1-557e-afc4-a3cf4b57ed59", 
    "updated_datetime": "2019-07-31T23:22:57.325612-05:00", 
    "days_to_death": 329, 
    "state": "released", 
    "year_of_death": 2005
  }
},{
  "exposures": [
    {
      "cigarettes_per_day": null, 
      "updated_datetime": "2019-07-31T23:15:37.626054-05:00", 
      "alcohol_history": "Not Reported", 
      "exposure_id": "cc80a833-291a-551b-8dc4-5a936ca10100", 
      "submitter_id": "TCGA-CW-5588_exposure", 
      "years_smoked": null, 
      "weight": null, 
      "state": "released", 
      "alcohol_intensity": null, 
      "created_datetime": null, 
      "height": null, 
      "bmi": null
    }
  ], 
  "case_id": "7b4e529f-5ed9-4a81-94e6-7a62d604d46d", 
  "diagnoses": [
    {
      "synchronous_malignancy": "No", 
      "ajcc_pathologic_stage": "Stage I", 
      "tumor_stage": "stage i", 
      "days_to_diagnosis": 0, 
      "treatments": [
        {
          "treatment_intent_type": null, 
          "updated_datetime": "2019-07-31T23:15:37.626054-05:00", 
          "submitter_id": "TCGA-CW-5588_treatment", 
          "treatment_id": "20faad4b-d2f0-5d14-a46a-2796f00b0fda", 
          "treatment_type": "Radiation Therapy, NOS", 
          "state": "released", 
          "therapeutic_agents": null, 
          "treatment_or_therapy": "no", 
          "created_datetime": null
        }, 
        {
          "days_to_treatment_end": null, 
          "days_to_treatment_start": null, 
          "submitter_id": "TCGA-CW-5588_treatment_1", 
          "regimen_or_line_of_therapy": null, 
          "treatment_id": "ad7d6d4b-8c71-58a8-ad86-486086a61a12", 
          "treatment_type": "Pharmaceutical Therapy, NOS", 
          "therapeutic_agents": null, 
          "treatment_or_therapy": "no", 
          "treatment_effect": null, 
          "created_datetime": "2019-04-28T15:07:18.765785-05:00", 
          "initial_disease_status": null, 
          "treatment_anatomic_site": null, 
          "treatment_intent_type": null, 
          "updated_datetime": "2019-07-31T23:15:37.626054-05:00", 
          "treatment_outcome": null, 
          "state": "released"
        }
      ], 
      "created_datetime": null, 
      "last_known_disease_status": "not reported", 
      "tissue_or_organ_of_origin": "Kidney, NOS", 
      "days_to_last_follow_up": 2017, 
      "primary_diagnosis": "Clear cell adenocarcinoma, NOS", 
      "age_at_diagnosis": 28714, 
      "updated_datetime": "2019-08-08T16:53:29.535496-05:00", 
      "prior_malignancy": "no", 
      "year_of_diagnosis": 2004, 
      "prior_treatment": "No", 
      "state": "released", 
      "days_to_last_known_disease_status": null, 
      "ajcc_pathologic_t": "T1a", 
      "days_to_recurrence": null, 
      "morphology": "8310/3", 
      "ajcc_pathologic_n": "NX", 
      "ajcc_pathologic_m": "M0", 
      "submitter_id": "TCGA-CW-5588_diagnosis", 
      "classification_of_tumor": "not reported", 
      "diagnosis_id": "d70c8d40-26ff-54cb-b069-bfab526f7bd9", 
      "icd_10_code": "C64.9", 
      "site_of_resection_or_biopsy": "Kidney, NOS", 
      "tumor_grade": "not reported", 
      "progression_or_recurrence": "not reported"
    }
  ], 
  "demographic": {
    "gender": "female", 
    "ethnicity": "not hispanic or latino", 
    "vital_status": "Alive", 
    "race": "white", 
    "age_at_index": 78, 
    "submitter_id": "TCGA-CW-5588_demographic", 
    "days_to_birth": -28714, 
    "created_datetime": null, 
    "year_of_birth": 1926, 
    "demographic_id": "3606df7a-6780-5fbb-bd03-17a48d8d9008", 
    "updated_datetime": "2019-07-31T23:15:37.626054-05:00", 
    "state": "released", 
    "year_of_death": null
  }
},{
  "exposures": [
    {
      "cigarettes_per_day": null, 
      "updated_datetime": "2019-07-31T23:21:23.923134-05:00", 
      "alcohol_history": "Not Reported", 
      "exposure_id": "b89d8f35-cdb2-5849-a790-ce7ef1f6dfc3", 
      "submitter_id": "TCGA-BP-5006_exposure", 
      "years_smoked": null, 
      "weight": null, 
      "state": "released", 
      "alcohol_intensity": null, 
      "created_datetime": null, 
      "height": null, 
      "bmi": null
    }
  ], 
  "case_id": "b5f51cf6-1013-4d4b-aff1-4b7e8f6afd9c", 
  "diagnoses": [
    {
      "synchronous_malignancy": "Not Reported", 
      "ajcc_pathologic_stage": "Stage I", 
      "tumor_stage": "stage i", 
      "days_to_diagnosis": 0, 
      "treatments": [
        {
          "days_to_treatment_end": null, 
          "days_to_treatment_start": null, 
          "submitter_id": "TCGA-BP-5006_treatment_1", 
          "regimen_or_line_of_therapy": null, 
          "treatment_id": "5a0ed936-250f-59aa-9532-67a208637e74", 
          "treatment_type": "Pharmaceutical Therapy, NOS", 
          "therapeutic_agents": null, 
          "treatment_or_therapy": "not reported", 
          "treatment_effect": null, 
          "created_datetime": "2019-04-28T15:11:55.121036-05:00", 
          "initial_disease_status": null, 
          "treatment_anatomic_site": null, 
          "treatment_intent_type": null, 
          "updated_datetime": "2019-07-31T23:21:23.923134-05:00", 
          "treatment_outcome": null, 
          "state": "released"
        }, 
        {
          "treatment_intent_type": null, 
          "updated_datetime": "2019-07-31T23:21:23.923134-05:00", 
          "submitter_id": "TCGA-BP-5006_treatment", 
          "treatment_id": "2f2a14c5-e3ac-5698-be35-616c8aa17bd3", 
          "treatment_type": "Radiation Therapy, NOS", 
          "state": "released", 
          "therapeutic_agents": null, 
          "treatment_or_therapy": "not reported", 
          "created_datetime": null
        }
      ], 
      "created_datetime": null, 
      "last_known_disease_status": "not reported", 
      "tissue_or_organ_of_origin": "Kidney, NOS", 
      "days_to_last_follow_up": 840, 
      "primary_diagnosis": "Clear cell adenocarcinoma, NOS", 
      "age_at_diagnosis": 22324, 
      "updated_datetime": "2019-08-08T16:52:35.966382-05:00", 
      "prior_malignancy": "yes", 
      "year_of_diagnosis": 2007, 
      "prior_treatment": "No", 
      "state": "released", 
      "days_to_last_known_disease_status": null, 
      "ajcc_pathologic_t": "T1a", 
      "days_to_recurrence": null, 
      "morphology": "8310/3", 
      "ajcc_pathologic_n": "N0", 
      "ajcc_pathologic_m": "M0", 
      "submitter_id": "TCGA-BP-5006_diagnosis", 
      "classification_of_tumor": "not reported", 
      "diagnosis_id": "a2b44eb4-4b1b-5fcf-a0a6-8df3c6d0dbcd", 
      "icd_10_code": "C64.9", 
      "site_of_resection_or_biopsy": "Kidney, NOS", 
      "tumor_grade": "not reported", 
      "progression_or_recurrence": "not reported"
    }
  ], 
  "demographic": {
    "gender": "male", 
    "ethnicity": "not reported", 
    "vital_status": "Alive", 
    "race": "white", 
    "age_at_index": 61, 
    "submitter_id": "TCGA-BP-5006_demographic", 
    "days_to_birth": -22324, 
    "created_datetime": null, 
    "year_of_birth": 1946, 
    "demographic_id": "af5fbb81-f89f-5b7c-b806-7091fd862d54", 
    "updated_datetime": "2019-07-31T23:21:23.923134-05:00", 
    "state": "released", 
    "year_of_death": null
  }
},{
  "exposures": [
    {
      "cigarettes_per_day": null, 
      "updated_datetime": "2019-07-31T23:08:40.418960-05:00", 
      "alcohol_history": "Not Reported", 
      "exposure_id": "fbd3208d-e7aa-596b-8f14-57e8027ae3a7", 
      "submitter_id": "TCGA-BP-4165_exposure", 
      "years_smoked": null, 
      "weight": null, 
      "state": "released", 
      "alcohol_intensity": null, 
      "created_datetime": null, 
      "height": null, 
      "bmi": null
    }
  ], 
  "case_id": "3c1b6de7-c45f-4d86-be4b-a72ca7ca7cf9", 
  "diagnoses": [
    {
      "synchronous_malignancy": "No", 
      "ajcc_pathologic_stage": "Stage I", 
      "tumor_stage": "stage i", 
      "days_to_diagnosis": 0, 
      "treatments": [
        {
          "treatment_intent_type": null, 
          "updated_datetime": "2019-07-31T23:08:40.418960-05:00", 
          "submitter_id": "TCGA-BP-4165_treatment", 
          "treatment_id": "91a25edb-6eca-580c-bb06-08bbf2570ce9", 
          "treatment_type": "Radiation Therapy, NOS", 
          "state": "released", 
          "therapeutic_agents": null, 
          "treatment_or_therapy": "yes", 
          "created_datetime": null
        }, 
        {
          "days_to_treatment_end": null, 
          "days_to_treatment_start": null, 
          "submitter_id": "TCGA-BP-4165_treatment_1", 
          "regimen_or_line_of_therapy": null, 
          "treatment_id": "2b45dd47-ff77-5cfb-91b4-5119f0e200d3", 
          "treatment_type": "Pharmaceutical Therapy, NOS", 
          "therapeutic_agents": null, 
          "treatment_or_therapy": "yes", 
          "treatment_effect": null, 
          "created_datetime": "2019-04-28T15:01:41.724972-05:00", 
          "initial_disease_status": null, 
          "treatment_anatomic_site": null, 
          "treatment_intent_type": null, 
          "updated_datetime": "2019-07-31T23:08:40.418960-05:00", 
          "treatment_outcome": null, 
          "state": "released"
        }
      ], 
      "created_datetime": null, 
      "last_known_disease_status": "not reported", 
      "tissue_or_organ_of_origin": "Kidney, NOS", 
      "days_to_last_follow_up": 3037, 
      "primary_diagnosis": "Clear cell adenocarcinoma, NOS", 
      "age_at_diagnosis": 23685, 
      "updated_datetime": "2019-08-08T16:51:22.439769-05:00", 
      "prior_malignancy": "no", 
      "year_of_diagnosis": 2002, 
      "prior_treatment": "No", 
      "state": "released", 
      "days_to_last_known_disease_status": null, 
      "ajcc_pathologic_t": "T1b", 
      "days_to_recurrence": null, 
      "morphology": "8310/3", 
      "ajcc_pathologic_n": "N0", 
      "ajcc_pathologic_m": "M0", 
      "submitter_id": "TCGA-BP-4165_diagnosis", 
      "classification_of_tumor": "not reported", 
      "diagnosis_id": "3698fcb4-f452-54e7-9bcc-5223d141a90e", 
      "icd_10_code": "C64.9", 
      "site_of_resection_or_biopsy": "Kidney, NOS", 
      "tumor_grade": "not reported", 
      "progression_or_recurrence": "not reported"
    }
  ], 
  "demographic": {
    "gender": "female", 
    "ethnicity": "not reported", 
    "vital_status": "Alive", 
    "race": "white", 
    "age_at_index": 64, 
    "submitter_id": "TCGA-BP-4165_demographic", 
    "days_to_birth": -23685, 
    "created_datetime": null, 
    "year_of_birth": 1938, 
    "demographic_id": "42438167-70ea-5e20-9cc4-9f6eaa1d5f8d", 
    "updated_datetime": "2019-07-31T23:08:40.418960-05:00", 
    "state": "released", 
    "year_of_death": null
  }
},{
  "exposures": [
    {
      "cigarettes_per_day": null, 
      "updated_datetime": "2019-07-31T23:13:43.638859-05:00", 
      "alcohol_history": "Not Reported", 
      "exposure_id": "1f62ae09-377f-5b6b-bcf5-8b86733a9fe5", 
      "submitter_id": "TCGA-CJ-6030_exposure", 
      "years_smoked": null, 
      "weight": null, 
      "state": "released", 
      "alcohol_intensity": null, 
      "created_datetime": null, 
      "height": null, 
      "bmi": null
    }
  ], 
  "case_id": "6ab00314-5228-43ba-9880-9d5177b64c61", 
  "diagnoses": [
    {
      "synchronous_malignancy": "Not Reported", 
      "ajcc_pathologic_stage": "Stage I", 
      "tumor_stage": "stage i", 
      "days_to_diagnosis": 0, 
      "treatments": [
        {
          "days_to_treatment_end": null, 
          "days_to_treatment_start": null, 
          "submitter_id": "TCGA-CJ-6030_treatment_1", 
          "regimen_or_line_of_therapy": null, 
          "treatment_id": "b69b4520-332b-5b26-aa3c-e216ffce2042", 
          "treatment_type": "Pharmaceutical Therapy, NOS", 
          "therapeutic_agents": null, 
          "treatment_or_therapy": "not reported", 
          "treatment_effect": null, 
          "created_datetime": "2019-04-28T15:05:46.305712-05:00", 
          "initial_disease_status": null, 
          "treatment_anatomic_site": null, 
          "treatment_intent_type": null, 
          "updated_datetime": "2019-07-31T23:13:43.638859-05:00", 
          "treatment_outcome": null, 
          "state": "released"
        }, 
        {
          "treatment_intent_type": null, 
          "updated_datetime": "2019-07-31T23:13:43.638859-05:00", 
          "submitter_id": "TCGA-CJ-6030_treatment", 
          "treatment_id": "75518d55-542a-504c-a51e-8800fbf379b4", 
          "treatment_type": "Radiation Therapy, NOS", 
          "state": "released", 
          "therapeutic_agents": null, 
          "treatment_or_therapy": "not reported", 
          "created_datetime": null
        }
      ], 
      "created_datetime": null, 
      "last_known_disease_status": "not reported", 
      "tissue_or_organ_of_origin": "Kidney, NOS", 
      "days_to_last_follow_up": null, 
      "primary_diagnosis": "Clear cell adenocarcinoma, NOS", 
      "age_at_diagnosis": 24096, 
      "updated_datetime": "2019-08-08T16:53:29.535496-05:00", 
      "prior_malignancy": "yes", 
      "year_of_diagnosis": 2003, 
      "prior_treatment": "No", 
      "state": "released", 
      "days_to_last_known_disease_status": null, 
      "ajcc_staging_system_edition": "6th", 
      "ajcc_pathologic_t": "T1a", 
      "days_to_recurrence": null, 
      "morphology": "8310/3", 
      "ajcc_pathologic_n": "N0", 
      "ajcc_pathologic_m": "M0", 
      "submitter_id": "TCGA-CJ-6030_diagnosis", 
      "classification_of_tumor": "not reported", 
      "diagnosis_id": "e3219ae4-2d75-5875-8559-d674dea86a39", 
      "icd_10_code": "C64.9", 
      "site_of_resection_or_biopsy": "Kidney, NOS", 
      "tumor_grade": "not reported", 
      "progression_or_recurrence": "not reported"
    }
  ], 
  "demographic": {
    "gender": "male", 
    "ethnicity": "not hispanic or latino", 
    "vital_status": "Dead", 
    "race": "white", 
    "age_at_index": 65, 
    "submitter_id": "TCGA-CJ-6030_demographic", 
    "days_to_birth": -24096, 
    "created_datetime": null, 
    "year_of_birth": 1938, 
    "demographic_id": "faea76ff-fba3-50e1-8981-6e8635adadf2", 
    "updated_datetime": "2019-07-31T23:13:43.638859-05:00", 
    "days_to_death": 2299, 
    "state": "released", 
    "year_of_death": 2009
  }
},{
  "exposures": [
    {
      "submitter_id": "TCGA-G6-A5PC_exposure", 
      "weight": null, 
      "alcohol_intensity": null, 
      "created_datetime": null, 
      "pack_years_smoked": 30.0, 
      "cigarettes_per_day": 1.643835616438356, 
      "updated_datetime": "2019-07-31T23:09:08.290258-05:00", 
      "alcohol_history": "Not Reported", 
      "exposure_id": "e7fa94e0-1892-54ff-8c81-6310f6b5e295", 
      "years_smoked": null, 
      "state": "released", 
      "height": null, 
      "bmi": null
    }
  ], 
  "case_id": "3f0a2571-c088-4735-8152-61f6fd60ac63", 
  "diagnoses": [
    {
      "synchronous_malignancy": "No", 
      "ajcc_pathologic_stage": "Stage IV", 
      "tumor_stage": "stage iv", 
      "days_to_diagnosis": 0, 
      "treatments": [
        {
          "days_to_treatment_end": null, 
          "days_to_treatment_start": null, 
          "submitter_id": "TCGA-G6-A5PC_treatment_1", 
          "regimen_or_line_of_therapy": null, 
          "treatment_id": "3940ae14-e1aa-573d-b192-9ec5b102a97a", 
          "treatment_type": "Pharmaceutical Therapy, NOS", 
          "therapeutic_agents": null, 
          "treatment_or_therapy": "yes", 
          "treatment_effect": null, 
          "created_datetime": "2019-04-28T15:02:03.872167-05:00", 
          "initial_disease_status": null, 
          "treatment_anatomic_site": null, 
          "treatment_intent_type": null, 
          "updated_datetime": "2019-07-31T23:09:08.290258-05:00", 
          "treatment_outcome": null, 
          "state": "released"
        }, 
        {
          "treatment_intent_type": null, 
          "updated_datetime": "2019-07-31T23:09:08.290258-05:00", 
          "submitter_id": "TCGA-G6-A5PC_treatment", 
          "treatment_id": "8472f607-6dd3-5b5b-91b1-11ec520d0c39", 
          "treatment_type": "Radiation Therapy, NOS", 
          "state": "released", 
          "therapeutic_agents": null, 
          "treatment_or_therapy": "no", 
          "created_datetime": null
        }
      ], 
      "created_datetime": null, 
      "last_known_disease_status": "not reported", 
      "tissue_or_organ_of_origin": "Kidney, NOS", 
      "days_to_last_follow_up": null, 
      "primary_diagnosis": "Clear cell adenocarcinoma, NOS", 
      "age_at_diagnosis": 20029, 
      "updated_datetime": "2019-08-08T16:53:54.213066-05:00", 
      "year_of_diagnosis": 2012, 
      "prior_malignancy": "no", 
      "prior_treatment": "No", 
      "state": "released", 
      "days_to_last_known_disease_status": null, 
      "ajcc_staging_system_edition": "7th", 
      "ajcc_pathologic_t": "T1b", 
      "days_to_recurrence": null, 
      "morphology": "8310/3", 
      "ajcc_clinical_m": "M1", 
      "ajcc_pathologic_n": "N0", 
      "ajcc_pathologic_m": "M1", 
      "submitter_id": "TCGA-G6-A5PC_diagnosis", 
      "classification_of_tumor": "not reported", 
      "diagnosis_id": "a81bed3b-a1a7-51ac-b530-6a13ab8cc495", 
      "icd_10_code": "C64.9", 
      "site_of_resection_or_biopsy": "Kidney, NOS", 
      "tumor_grade": "not reported", 
      "progression_or_recurrence": "not reported"
    }
  ], 
  "demographic": {
    "gender": "female", 
    "ethnicity": "not hispanic or latino", 
    "vital_status": "Dead", 
    "race": "black or african american", 
    "age_at_index": 54, 
    "submitter_id": "TCGA-G6-A5PC_demographic", 
    "days_to_birth": -20029, 
    "created_datetime": null, 
    "year_of_birth": 1958, 
    "demographic_id": "4ac77269-633b-5c26-914a-2e05515e98b9", 
    "updated_datetime": "2019-07-31T23:09:08.290258-05:00", 
    "days_to_death": 242, 
    "state": "released", 
    "year_of_death": 2012
  }
},{
  "exposures": [
    {
      "cigarettes_per_day": null, 
      "updated_datetime": "2019-07-31T23:23:16.222749-05:00", 
      "alcohol_history": "Not Reported", 
      "exposure_id": "7538b70d-b741-5b04-b021-2475eb6fad4e", 
      "submitter_id": "TCGA-B0-5120_exposure", 
      "years_smoked": null, 
      "weight": null, 
      "state": "released", 
      "alcohol_intensity": null, 
      "created_datetime": null, 
      "height": null, 
      "bmi": null
    }
  ], 
  "case_id": "c5bf474c-6919-47b4-ba59-34ab20c087d5", 
  "diagnoses": [
    {
      "synchronous_malignancy": "No", 
      "ajcc_pathologic_stage": "Stage I", 
      "tumor_stage": "stage i", 
      "days_to_diagnosis": 0, 
      "treatments": [
        {
          "days_to_treatment_end": null, 
          "days_to_treatment_start": null, 
          "submitter_id": "TCGA-B0-5120_treatment_1", 
          "regimen_or_line_of_therapy": null, 
          "treatment_id": "d24a35d4-e960-526e-b4bc-e6a68c30d918", 
          "treatment_type": "Pharmaceutical Therapy, NOS", 
          "therapeutic_agents": null, 
          "treatment_or_therapy": "no", 
          "treatment_effect": null, 
          "created_datetime": "2019-04-28T15:13:24.741776-05:00", 
          "initial_disease_status": null, 
          "treatment_anatomic_site": null, 
          "treatment_intent_type": null, 
          "updated_datetime": "2019-07-31T23:23:16.222749-05:00", 
          "treatment_outcome": null, 
          "state": "released"
        }, 
        {
          "treatment_intent_type": null, 
          "updated_datetime": "2019-07-31T23:23:16.222749-05:00", 
          "submitter_id": "TCGA-B0-5120_treatment", 
          "treatment_id": "579eca6d-7cea-5c89-9481-20f70f2908e0", 
          "treatment_type": "Radiation Therapy, NOS", 
          "state": "released", 
          "therapeutic_agents": null, 
          "treatment_or_therapy": "no", 
          "created_datetime": null
        }
      ], 
      "created_datetime": null, 
      "last_known_disease_status": "not reported", 
      "tissue_or_organ_of_origin": "Kidney, NOS", 
      "days_to_last_follow_up": 1169, 
      "primary_diagnosis": "Clear cell adenocarcinoma, NOS", 
      "age_at_diagnosis": 26559, 
      "updated_datetime": "2019-08-08T16:50:57.630420-05:00", 
      "prior_malignancy": "no", 
      "year_of_diagnosis": 2010, 
      "prior_treatment": "No", 
      "state": "released", 
      "days_to_last_known_disease_status": null, 
      "ajcc_staging_system_edition": "7th", 
      "ajcc_pathologic_t": "T1a", 
      "days_to_recurrence": null, 
      "morphology": "8310/3", 
      "ajcc_pathologic_n": "N0", 
      "ajcc_pathologic_m": "M0", 
      "submitter_id": "TCGA-B0-5120_diagnosis", 
      "classification_of_tumor": "not reported", 
      "diagnosis_id": "d388fb5a-d90d-5242-ab16-6005714efe32", 
      "icd_10_code": "C64.9", 
      "site_of_resection_or_biopsy": "Kidney, NOS", 
      "tumor_grade": "not reported", 
      "progression_or_recurrence": "not reported"
    }
  ], 
  "demographic": {
    "gender": "female", 
    "ethnicity": "not hispanic or latino", 
    "vital_status": "Alive", 
    "race": "white", 
    "age_at_index": 72, 
    "submitter_id": "TCGA-B0-5120_demographic", 
    "days_to_birth": -26559, 
    "created_datetime": null, 
    "year_of_birth": 1938, 
    "demographic_id": "ae125baf-5ef1-52d2-a853-14d131be39c9", 
    "updated_datetime": "2019-07-31T23:23:16.222749-05:00", 
    "state": "released", 
    "year_of_death": null
  }
},{
  "exposures": [
    {
      "cigarettes_per_day": null, 
      "updated_datetime": "2019-07-31T23:23:03.827618-05:00", 
      "alcohol_history": "Not Reported", 
      "exposure_id": "013b3cc1-e13a-5468-8d76-a6b5d2bff765", 
      "submitter_id": "TCGA-BP-5173_exposure", 
      "years_smoked": null, 
      "weight": null, 
      "state": "released", 
      "alcohol_intensity": null, 
      "created_datetime": null, 
      "height": null, 
      "bmi": null
    }
  ], 
  "case_id": "c499b3be-9db0-4809-b7c0-f5d81208d7ec", 
  "diagnoses": [
    {
      "synchronous_malignancy": "No", 
      "ajcc_pathologic_stage": "Stage I", 
      "tumor_stage": "stage i", 
      "days_to_diagnosis": 0, 
      "treatments": [
        {
          "treatment_intent_type": null, 
          "updated_datetime": "2019-07-31T23:23:03.827618-05:00", 
          "submitter_id": "TCGA-BP-5173_treatment", 
          "treatment_id": "57d0df6a-308f-5798-b508-c90ce7aa9f99", 
          "treatment_type": "Radiation Therapy, NOS", 
          "state": "released", 
          "therapeutic_agents": null, 
          "treatment_or_therapy": "not reported", 
          "created_datetime": null
        }, 
        {
          "days_to_treatment_end": null, 
          "days_to_treatment_start": null, 
          "submitter_id": "TCGA-BP-5173_treatment_1", 
          "regimen_or_line_of_therapy": null, 
          "treatment_id": "8200a5f8-ea6c-5bee-9fd0-283bb96c3389", 
          "treatment_type": "Pharmaceutical Therapy, NOS", 
          "therapeutic_agents": null, 
          "treatment_or_therapy": "not reported", 
          "treatment_effect": null, 
          "created_datetime": "2019-04-28T15:13:14.506392-05:00", 
          "initial_disease_status": null, 
          "treatment_anatomic_site": null, 
          "treatment_intent_type": null, 
          "updated_datetime": "2019-07-31T23:23:03.827618-05:00", 
          "treatment_outcome": null, 
          "state": "released"
        }
      ], 
      "created_datetime": null, 
      "last_known_disease_status": "not reported", 
      "tissue_or_organ_of_origin": "Kidney, NOS", 
      "days_to_last_follow_up": null, 
      "primary_diagnosis": "Clear cell adenocarcinoma, NOS", 
      "age_at_diagnosis": 27436, 
      "updated_datetime": "2019-08-08T16:52:35.966382-05:00", 
      "prior_malignancy": "no", 
      "year_of_diagnosis": 2004, 
      "prior_treatment": "No", 
      "state": "released", 
      "days_to_last_known_disease_status": null, 
      "ajcc_pathologic_t": "T1a", 
      "days_to_recurrence": null, 
      "morphology": "8310/3", 
      "ajcc_pathologic_n": "NX", 
      "ajcc_pathologic_m": "M0", 
      "submitter_id": "TCGA-BP-5173_diagnosis", 
      "classification_of_tumor": "not reported", 
      "diagnosis_id": "c8b09b76-42ab-516f-90a2-2a8ccacb8194", 
      "icd_10_code": "C64.9", 
      "site_of_resection_or_biopsy": "Kidney, NOS", 
      "tumor_grade": "not reported", 
      "progression_or_recurrence": "not reported"
    }
  ], 
  "demographic": {
    "gender": "male", 
    "ethnicity": "not reported", 
    "vital_status": "Dead", 
    "race": "white", 
    "age_at_index": 75, 
    "submitter_id": "TCGA-BP-5173_demographic", 
    "days_to_birth": -27436, 
    "created_datetime": null, 
    "year_of_birth": 1929, 
    "demographic_id": "99a97e41-9e4d-5b7c-8ef0-fa1f13e0cfe5", 
    "updated_datetime": "2019-07-31T23:23:03.827618-05:00", 
    "days_to_death": 62, 
    "state": "released", 
    "year_of_death": 2004
  }
},{
  "exposures": [
    {
      "cigarettes_per_day": null, 
      "updated_datetime": "2019-07-31T23:11:21.836349-05:00", 
      "alcohol_history": "Not Reported", 
      "exposure_id": "24c099cb-86e3-52b4-b876-7fa976741196", 
      "submitter_id": "TCGA-B2-4098_exposure", 
      "years_smoked": null, 
      "weight": null, 
      "state": "released", 
      "alcohol_intensity": null, 
      "created_datetime": null, 
      "height": null, 
      "bmi": null
    }
  ], 
  "case_id": "52d73201-9333-422f-a530-5958e866a298", 
  "diagnoses": [
    {
      "synchronous_malignancy": "No", 
      "ajcc_pathologic_stage": "Stage I", 
      "tumor_stage": "stage i", 
      "days_to_diagnosis": 0, 
      "treatments": [
        {
          "treatment_intent_type": null, 
          "updated_datetime": "2019-07-31T23:11:21.836349-05:00", 
          "submitter_id": "TCGA-B2-4098_treatment", 
          "treatment_id": "5fd8dd5d-511c-55ac-aa9c-b66ad8832721", 
          "treatment_type": "Radiation Therapy, NOS", 
          "state": "released", 
          "therapeutic_agents": null, 
          "treatment_or_therapy": "not reported", 
          "created_datetime": null
        }, 
        {
          "days_to_treatment_end": null, 
          "days_to_treatment_start": null, 
          "submitter_id": "TCGA-B2-4098_treatment_1", 
          "regimen_or_line_of_therapy": null, 
          "treatment_id": "e8e640fe-faa5-58d0-8b0e-dfb848df960a", 
          "treatment_type": "Pharmaceutical Therapy, NOS", 
          "therapeutic_agents": null, 
          "treatment_or_therapy": "not reported", 
          "treatment_effect": null, 
          "created_datetime": "2019-04-28T15:03:51.539507-05:00", 
          "initial_disease_status": null, 
          "treatment_anatomic_site": null, 
          "treatment_intent_type": null, 
          "updated_datetime": "2019-07-31T23:11:21.836349-05:00", 
          "treatment_outcome": null, 
          "state": "released"
        }
      ], 
      "created_datetime": null, 
      "last_known_disease_status": "not reported", 
      "tissue_or_organ_of_origin": "Kidney, NOS", 
      "days_to_last_follow_up": null, 
      "primary_diagnosis": "Clear cell adenocarcinoma, NOS", 
      "age_at_diagnosis": 26606, 
      "updated_datetime": "2019-08-08T16:50:57.630420-05:00", 
      "prior_malignancy": "no", 
      "year_of_diagnosis": 2010, 
      "prior_treatment": "No", 
      "state": "released", 
      "days_to_last_known_disease_status": null, 
      "ajcc_pathologic_t": "T1b", 
      "days_to_recurrence": null, 
      "morphology": "8310/3", 
      "ajcc_pathologic_n": "NX", 
      "ajcc_pathologic_m": "M0", 
      "submitter_id": "TCGA-B2-4098_diagnosis", 
      "classification_of_tumor": "not reported", 
      "diagnosis_id": "a907fbd3-9857-59e2-b8be-8d0064dcc671", 
      "icd_10_code": "C64.9", 
      "site_of_resection_or_biopsy": "Kidney, NOS", 
      "tumor_grade": "not reported", 
      "progression_or_recurrence": "not reported"
    }
  ], 
  "demographic": {
    "gender": "female", 
    "ethnicity": "not hispanic or latino", 
    "vital_status": "Dead", 
    "race": "black or african american", 
    "age_at_index": 72, 
    "submitter_id": "TCGA-B2-4098_demographic", 
    "days_to_birth": -26606, 
    "created_datetime": null, 
    "year_of_birth": 1938, 
    "demographic_id": "40fef7e0-7262-5fe3-8507-0ab947e25b2c", 
    "updated_datetime": "2019-07-31T23:11:21.836349-05:00", 
    "days_to_death": 51, 
    "state": "released", 
    "year_of_death": 2010
  }
},{
  "exposures": [
    {
      "cigarettes_per_day": null, 
      "updated_datetime": "2019-07-31T23:24:08.029991-05:00", 
      "alcohol_history": "Not Reported", 
      "exposure_id": "d936e17b-733c-503b-88d9-266c663d452d", 
      "submitter_id": "TCGA-CJ-4894_exposure", 
      "years_smoked": null, 
      "weight": null, 
      "state": "released", 
      "alcohol_intensity": null, 
      "created_datetime": null, 
      "height": null, 
      "bmi": null
    }
  ], 
  "case_id": "d1e4f4c0-08cc-4012-9372-9ab987d80dab", 
  "diagnoses": [
    {
      "synchronous_malignancy": "Not Reported", 
      "ajcc_pathologic_stage": "Stage III", 
      "tumor_stage": "stage iii", 
      "days_to_diagnosis": 0, 
      "treatments": [
        {
          "treatment_intent_type": null, 
          "updated_datetime": "2019-07-31T23:24:08.029991-05:00", 
          "submitter_id": "TCGA-CJ-4894_treatment", 
          "treatment_id": "7074cb19-8113-5d46-880f-706f0eae1c27", 
          "treatment_type": "Radiation Therapy, NOS", 
          "state": "released", 
          "therapeutic_agents": null, 
          "treatment_or_therapy": "no", 
          "created_datetime": null
        }, 
        {
          "days_to_treatment_end": null, 
          "days_to_treatment_start": null, 
          "submitter_id": "TCGA-CJ-4894_treatment_1", 
          "regimen_or_line_of_therapy": null, 
          "treatment_id": "5976d488-313e-53be-999d-c1045ab10cfe", 
          "treatment_type": "Pharmaceutical Therapy, NOS", 
          "therapeutic_agents": null, 
          "treatment_or_therapy": "yes", 
          "treatment_effect": null, 
          "created_datetime": "2019-04-28T15:14:04.954936-05:00", 
          "initial_disease_status": null, 
          "treatment_anatomic_site": null, 
          "treatment_intent_type": null, 
          "updated_datetime": "2019-07-31T23:24:08.029991-05:00", 
          "treatment_outcome": null, 
          "state": "released"
        }
      ], 
      "created_datetime": null, 
      "last_known_disease_status": "not reported", 
      "tissue_or_organ_of_origin": "Kidney, NOS", 
      "days_to_last_follow_up": 841, 
      "primary_diagnosis": "Clear cell adenocarcinoma, NOS", 
      "age_at_diagnosis": 21524, 
      "updated_datetime": "2019-08-08T16:53:02.319733-05:00", 
      "prior_malignancy": "yes", 
      "year_of_diagnosis": 2005, 
      "prior_treatment": "No", 
      "state": "released", 
      "days_to_last_known_disease_status": null, 
      "ajcc_staging_system_edition": "7th", 
      "ajcc_pathologic_t": "T3a", 
      "days_to_recurrence": null, 
      "morphology": "8310/3", 
      "ajcc_pathologic_n": "N0", 
      "ajcc_pathologic_m": "M0", 
      "submitter_id": "TCGA-CJ-4894_diagnosis", 
      "classification_of_tumor": "not reported", 
      "diagnosis_id": "ab2e9fc8-b0f8-54f8-972c-286eba459086", 
      "icd_10_code": "C64.9", 
      "site_of_resection_or_biopsy": "Kidney, NOS", 
      "tumor_grade": "not reported", 
      "progression_or_recurrence": "not reported"
    }
  ], 
  "demographic": {
    "gender": "male", 
    "ethnicity": "not hispanic or latino", 
    "vital_status": "Dead", 
    "race": "white", 
    "age_at_index": 58, 
    "submitter_id": "TCGA-CJ-4894_demographic", 
    "days_to_birth": -21524, 
    "created_datetime": null, 
    "year_of_birth": 1947, 
    "demographic_id": "05cef75c-bb5d-515b-a72a-ad159e00f9ec", 
    "updated_datetime": "2019-07-31T23:24:08.029991-05:00", 
    "days_to_death": 841, 
    "state": "released", 
    "year_of_death": 2007
  }
},{
  "exposures": [
    {
      "cigarettes_per_day": null, 
      "updated_datetime": "2019-07-31T23:12:59.081575-05:00", 
      "alcohol_history": "Not Reported", 
      "exposure_id": "92a88ee3-8424-558b-9f14-9d2e487d65bf", 
      "submitter_id": "TCGA-CZ-5469_exposure", 
      "years_smoked": null, 
      "weight": null, 
      "state": "released", 
      "alcohol_intensity": null, 
      "created_datetime": null, 
      "height": null, 
      "bmi": null
    }
  ], 
  "case_id": "6205c2d8-d431-4c4c-8ac6-ee407170e833", 
  "diagnoses": [
    {
      "synchronous_malignancy": "No", 
      "ajcc_pathologic_stage": "Stage II", 
      "tumor_stage": "stage ii", 
      "days_to_diagnosis": 0, 
      "treatments": [
        {
          "days_to_treatment_end": null, 
          "days_to_treatment_start": null, 
          "submitter_id": "TCGA-CZ-5469_treatment_1", 
          "regimen_or_line_of_therapy": null, 
          "treatment_id": "713acc62-bc49-5e97-a4b2-1c0ff0aa03ad", 
          "treatment_type": "Pharmaceutical Therapy, NOS", 
          "therapeutic_agents": null, 
          "treatment_or_therapy": "yes", 
          "treatment_effect": null, 
          "created_datetime": "2019-04-28T15:05:10.665904-05:00", 
          "initial_disease_status": null, 
          "treatment_anatomic_site": null, 
          "treatment_intent_type": null, 
          "updated_datetime": "2019-07-31T23:12:59.081575-05:00", 
          "treatment_outcome": null, 
          "state": "released"
        }, 
        {
          "treatment_intent_type": null, 
          "updated_datetime": "2019-07-31T23:12:59.081575-05:00", 
          "submitter_id": "TCGA-CZ-5469_treatment", 
          "treatment_id": "efc7215c-8aa0-5040-834d-5da8b4c9891c", 
          "treatment_type": "Radiation Therapy, NOS", 
          "state": "released", 
          "therapeutic_agents": null, 
          "treatment_or_therapy": "yes", 
          "created_datetime": null
        }
      ], 
      "created_datetime": null, 
      "last_known_disease_status": "not reported", 
      "tissue_or_organ_of_origin": "Kidney, NOS", 
      "days_to_last_follow_up": null, 
      "primary_diagnosis": "Clear cell adenocarcinoma, NOS", 
      "age_at_diagnosis": 15242, 
      "updated_datetime": "2019-08-08T16:53:54.213066-05:00", 
      "prior_malignancy": "no", 
      "year_of_diagnosis": 2007, 
      "prior_treatment": "No", 
      "state": "released", 
      "days_to_last_known_disease_status": null, 
      "ajcc_staging_system_edition": "6th", 
      "ajcc_pathologic_t": "T2", 
      "days_to_recurrence": null, 
      "morphology": "8310/3", 
      "ajcc_pathologic_n": "N0", 
      "ajcc_pathologic_m": "M0", 
      "submitter_id": "TCGA-CZ-5469_diagnosis", 
      "classification_of_tumor": "not reported", 
      "diagnosis_id": "c834b982-1be4-5a9f-af7c-9c6dfceaeb09", 
      "icd_10_code": "C64.9", 
      "site_of_resection_or_biopsy": "Kidney, NOS", 
      "tumor_grade": "not reported", 
      "progression_or_recurrence": "not reported"
    }
  ], 
  "demographic": {
    "gender": "male", 
    "ethnicity": "not hispanic or latino", 
    "vital_status": "Dead", 
    "race": "white", 
    "age_at_index": 41, 
    "submitter_id": "TCGA-CZ-5469_demographic", 
    "days_to_birth": -15242, 
    "created_datetime": null, 
    "year_of_birth": 1966, 
    "demographic_id": "49004860-50ae-5483-87b0-a212f35e520e", 
    "updated_datetime": "2019-07-31T23:12:59.081575-05:00", 
    "days_to_death": 946, 
    "state": "released", 
    "year_of_death": 2009
  }
},{
  "exposures": [
    {
      "cigarettes_per_day": null, 
      "updated_datetime": "2019-07-31T23:28:20.930925-05:00", 
      "alcohol_history": "Not Reported", 
      "exposure_id": "7d917a5b-a92b-5765-a304-8df5f58f9695", 
      "submitter_id": "TCGA-CJ-4888_exposure", 
      "years_smoked": null, 
      "weight": null, 
      "state": "released", 
      "alcohol_intensity": null, 
      "created_datetime": null, 
      "height": null, 
      "bmi": null
    }
  ], 
  "case_id": "f2fca062-ca87-4089-916d-49b9ff146797", 
  "diagnoses": [
    {
      "synchronous_malignancy": "No", 
      "ajcc_pathologic_stage": "Stage IV", 
      "tumor_stage": "stage iv", 
      "days_to_diagnosis": 0, 
      "treatments": [
        {
          "days_to_treatment_end": null, 
          "days_to_treatment_start": null, 
          "submitter_id": "TCGA-CJ-4888_treatment_1", 
          "regimen_or_line_of_therapy": null, 
          "treatment_id": "4ff2949c-d605-5d5f-a4bd-2116b82bc8fd", 
          "treatment_type": "Pharmaceutical Therapy, NOS", 
          "therapeutic_agents": null, 
          "treatment_or_therapy": "yes", 
          "treatment_effect": null, 
          "created_datetime": "2019-04-28T15:17:24.086349-05:00", 
          "initial_disease_status": null, 
          "treatment_anatomic_site": null, 
          "treatment_intent_type": null, 
          "updated_datetime": "2019-07-31T23:28:20.930925-05:00", 
          "treatment_outcome": null, 
          "state": "released"
        }, 
        {
          "treatment_intent_type": null, 
          "updated_datetime": "2019-07-31T23:28:20.930925-05:00", 
          "submitter_id": "TCGA-CJ-4888_treatment", 
          "treatment_id": "ed058323-8e38-5ba9-8b1b-5f0bc6782d26", 
          "treatment_type": "Radiation Therapy, NOS", 
          "state": "released", 
          "therapeutic_agents": null, 
          "treatment_or_therapy": "no", 
          "created_datetime": null
        }
      ], 
      "created_datetime": null, 
      "last_known_disease_status": "not reported", 
      "tissue_or_organ_of_origin": "Kidney, NOS", 
      "days_to_last_follow_up": null, 
      "primary_diagnosis": "Clear cell adenocarcinoma, NOS", 
      "age_at_diagnosis": 21701, 
      "updated_datetime": "2019-08-08T16:53:02.319733-05:00", 
      "prior_malignancy": "no", 
      "year_of_diagnosis": 2005, 
      "prior_treatment": "No", 
      "state": "released", 
      "days_to_last_known_disease_status": null, 
      "ajcc_pathologic_t": "T3a", 
      "days_to_recurrence": null, 
      "morphology": "8310/3", 
      "ajcc_pathologic_n": "NX", 
      "ajcc_pathologic_m": "M1", 
      "submitter_id": "TCGA-CJ-4888_diagnosis", 
      "classification_of_tumor": "not reported", 
      "diagnosis_id": "d6e5028c-28f1-5ea5-80e8-e93d644ebbfc", 
      "icd_10_code": "C64.9", 
      "site_of_resection_or_biopsy": "Kidney, NOS", 
      "tumor_grade": "not reported", 
      "progression_or_recurrence": "not reported"
    }
  ], 
  "demographic": {
    "gender": "male", 
    "ethnicity": "not hispanic or latino", 
    "vital_status": "Dead", 
    "race": "white", 
    "age_at_index": 59, 
    "submitter_id": "TCGA-CJ-4888_demographic", 
    "days_to_birth": -21701, 
    "created_datetime": null, 
    "year_of_birth": 1946, 
    "demographic_id": "6cd298b9-36d7-55ab-a5bf-1e9215ac7606", 
    "updated_datetime": "2019-07-31T23:28:20.930925-05:00", 
    "days_to_death": 1567, 
    "state": "released", 
    "year_of_death": 2009
  }
},{
  "exposures": [
    {
      "cigarettes_per_day": null, 
      "updated_datetime": "2019-07-31T23:15:43.788982-05:00", 
      "alcohol_history": "Not Reported", 
      "exposure_id": "be3bcdce-7f7e-58fc-85f5-15018007d5e2", 
      "submitter_id": "TCGA-B8-A54I_exposure", 
      "years_smoked": null, 
      "weight": null, 
      "state": "released", 
      "alcohol_intensity": null, 
      "created_datetime": null, 
      "height": null, 
      "bmi": null
    }
  ], 
  "case_id": "7e620e32-54c5-4f5b-9e18-211516a3eb41", 
  "diagnoses": [
    {
      "synchronous_malignancy": "No", 
      "ajcc_pathologic_stage": "Stage I", 
      "tumor_stage": "stage i", 
      "days_to_diagnosis": 0, 
      "treatments": [
        {
          "treatment_intent_type": null, 
          "updated_datetime": "2019-07-31T23:15:43.788982-05:00", 
          "submitter_id": "TCGA-B8-A54I_treatment", 
          "treatment_id": "c64e3bd2-76dd-5ff0-8e14-cb02641af3ec", 
          "treatment_type": "Radiation Therapy, NOS", 
          "state": "released", 
          "therapeutic_agents": null, 
          "treatment_or_therapy": "no", 
          "created_datetime": null
        }, 
        {
          "days_to_treatment_end": null, 
          "days_to_treatment_start": null, 
          "submitter_id": "TCGA-B8-A54I_treatment_1", 
          "regimen_or_line_of_therapy": null, 
          "treatment_id": "4cf48937-313b-57ab-9668-70ec3c106257", 
          "treatment_type": "Pharmaceutical Therapy, NOS", 
          "therapeutic_agents": null, 
          "treatment_or_therapy": "no", 
          "treatment_effect": null, 
          "created_datetime": "2019-04-28T15:07:24.013803-05:00", 
          "initial_disease_status": null, 
          "treatment_anatomic_site": null, 
          "treatment_intent_type": null, 
          "updated_datetime": "2019-07-31T23:15:43.788982-05:00", 
          "treatment_outcome": null, 
          "state": "released"
        }
      ], 
      "created_datetime": null, 
      "last_known_disease_status": "not reported", 
      "tissue_or_organ_of_origin": "Kidney, NOS", 
      "days_to_last_follow_up": 150, 
      "primary_diagnosis": "Renal cell carcinoma, NOS", 
      "age_at_diagnosis": 17722, 
      "updated_datetime": "2019-08-08T16:51:22.439769-05:00", 
      "year_of_diagnosis": 2012, 
      "prior_malignancy": "no", 
      "prior_treatment": "No", 
      "state": "released", 
      "days_to_last_known_disease_status": null, 
      "ajcc_staging_system_edition": "7th", 
      "ajcc_pathologic_t": "T1b", 
      "days_to_recurrence": null, 
      "morphology": "8312/3", 
      "ajcc_clinical_m": "M0", 
      "ajcc_pathologic_n": "NX", 
      "ajcc_pathologic_m": "MX", 
      "submitter_id": "TCGA-B8-A54I_diagnosis", 
      "classification_of_tumor": "not reported", 
      "diagnosis_id": "ea8f9b67-0dba-57cf-8839-199ee3eeaf50", 
      "icd_10_code": "C64.9", 
      "site_of_resection_or_biopsy": "Kidney, NOS", 
      "tumor_grade": "not reported", 
      "progression_or_recurrence": "not reported"
    }
  ], 
  "demographic": {
    "gender": "male", 
    "ethnicity": "not hispanic or latino", 
    "vital_status": "Alive", 
    "race": "black or african american", 
    "age_at_index": 48, 
    "submitter_id": "TCGA-B8-A54I_demographic", 
    "days_to_birth": -17722, 
    "created_datetime": null, 
    "year_of_birth": 1964, 
    "demographic_id": "ad7539f4-e32d-5a78-a770-853158cc0b9e", 
    "updated_datetime": "2019-07-31T23:15:43.788982-05:00", 
    "state": "released", 
    "year_of_death": null
  }
},{
  "exposures": [
    {
      "cigarettes_per_day": null, 
      "updated_datetime": "2019-07-31T23:14:26.036950-05:00", 
      "alcohol_history": "Not Reported", 
      "exposure_id": "c3fb7654-9218-58e7-bfab-f17af2766a56", 
      "submitter_id": "TCGA-B2-5639_exposure", 
      "years_smoked": null, 
      "weight": null, 
      "state": "released", 
      "alcohol_intensity": null, 
      "created_datetime": null, 
      "height": null, 
      "bmi": null
    }
  ], 
  "case_id": "73cb1350-7590-4f79-bb86-3f395466652e", 
  "diagnoses": [
    {
      "synchronous_malignancy": "No", 
      "ajcc_pathologic_stage": "Stage IV", 
      "tumor_stage": "stage iv", 
      "days_to_diagnosis": 0, 
      "treatments": [
        {
          "treatment_intent_type": null, 
          "updated_datetime": "2019-07-31T23:14:26.036950-05:00", 
          "submitter_id": "TCGA-B2-5639_treatment", 
          "treatment_id": "5c689362-a83f-5716-89a4-1085551e9a22", 
          "treatment_type": "Radiation Therapy, NOS", 
          "state": "released", 
          "therapeutic_agents": null, 
          "treatment_or_therapy": "yes", 
          "created_datetime": null
        }, 
        {
          "days_to_treatment_end": null, 
          "days_to_treatment_start": null, 
          "submitter_id": "TCGA-B2-5639_treatment_1", 
          "regimen_or_line_of_therapy": null, 
          "treatment_id": "f49f2f57-2648-5cb5-9f06-5818a76405e1", 
          "treatment_type": "Pharmaceutical Therapy, NOS", 
          "therapeutic_agents": null, 
          "treatment_or_therapy": "yes", 
          "treatment_effect": null, 
          "created_datetime": "2019-04-28T15:06:20.763225-05:00", 
          "initial_disease_status": null, 
          "treatment_anatomic_site": null, 
          "treatment_intent_type": null, 
          "updated_datetime": "2019-07-31T23:14:26.036950-05:00", 
          "treatment_outcome": null, 
          "state": "released"
        }
      ], 
      "created_datetime": null, 
      "last_known_disease_status": "not reported", 
      "tissue_or_organ_of_origin": "Kidney, NOS", 
      "days_to_last_follow_up": 417, 
      "primary_diagnosis": "Clear cell adenocarcinoma, NOS", 
      "age_at_diagnosis": 17045, 
      "updated_datetime": "2019-08-08T16:50:57.630420-05:00", 
      "prior_malignancy": "no", 
      "year_of_diagnosis": 2010, 
      "prior_treatment": "Yes", 
      "state": "released", 
      "days_to_last_known_disease_status": null, 
      "ajcc_pathologic_t": "T3", 
      "days_to_recurrence": null, 
      "morphology": "8310/3", 
      "ajcc_pathologic_n": "NX", 
      "ajcc_pathologic_m": "M1", 
      "submitter_id": "TCGA-B2-5639_diagnosis", 
      "classification_of_tumor": "not reported", 
      "diagnosis_id": "d30dd8b6-b71c-5c19-8afa-73be49f04a54", 
      "icd_10_code": "C64.9", 
      "site_of_resection_or_biopsy": "Kidney, NOS", 
      "tumor_grade": "not reported", 
      "progression_or_recurrence": "not reported"
    }
  ], 
  "demographic": {
    "gender": "male", 
    "ethnicity": "not hispanic or latino", 
    "vital_status": "Dead", 
    "race": "white", 
    "age_at_index": 46, 
    "submitter_id": "TCGA-B2-5639_demographic", 
    "days_to_birth": -17045, 
    "created_datetime": null, 
    "year_of_birth": 1964, 
    "demographic_id": "16b21f0b-baf8-51bf-a343-8e2bcb418320", 
    "updated_datetime": "2019-07-31T23:14:26.036950-05:00", 
    "days_to_death": 1003, 
    "state": "released", 
    "year_of_death": null
  }
},{
  "exposures": [
    {
      "cigarettes_per_day": null, 
      "updated_datetime": "2019-07-31T23:19:04.827984-05:00", 
      "alcohol_history": "Not Reported", 
      "exposure_id": "6521c6af-05f9-5dbf-9e56-4d2cf385de43", 
      "submitter_id": "TCGA-B0-4849_exposure", 
      "years_smoked": null, 
      "weight": null, 
      "state": "released", 
      "alcohol_intensity": null, 
      "created_datetime": null, 
      "height": null, 
      "bmi": null
    }
  ], 
  "case_id": "9d202594-7697-443f-a1ee-d8e7b28ecb8f", 
  "diagnoses": [
    {
      "synchronous_malignancy": "No", 
      "ajcc_pathologic_stage": "Stage III", 
      "tumor_stage": "stage iii", 
      "days_to_diagnosis": 0, 
      "treatments": [
        {
          "treatment_intent_type": null, 
          "updated_datetime": "2019-07-31T23:19:04.827984-05:00", 
          "submitter_id": "TCGA-B0-4849_treatment", 
          "treatment_id": "6a4d7902-33a9-5a62-818b-284aeb7f27aa", 
          "treatment_type": "Radiation Therapy, NOS", 
          "state": "released", 
          "therapeutic_agents": null, 
          "treatment_or_therapy": "not reported", 
          "created_datetime": null
        }, 
        {
          "days_to_treatment_end": null, 
          "days_to_treatment_start": null, 
          "submitter_id": "TCGA-B0-4849_treatment_1", 
          "regimen_or_line_of_therapy": null, 
          "treatment_id": "e75486ea-83ec-555a-a9fc-c1b8a046f0a6", 
          "treatment_type": "Pharmaceutical Therapy, NOS", 
          "therapeutic_agents": null, 
          "treatment_or_therapy": "not reported", 
          "treatment_effect": null, 
          "created_datetime": "2019-04-28T15:10:06.110940-05:00", 
          "initial_disease_status": null, 
          "treatment_anatomic_site": null, 
          "treatment_intent_type": null, 
          "updated_datetime": "2019-07-31T23:19:04.827984-05:00", 
          "treatment_outcome": null, 
          "state": "released"
        }
      ], 
      "created_datetime": null, 
      "last_known_disease_status": "not reported", 
      "tissue_or_organ_of_origin": "Kidney, NOS", 
      "days_to_last_follow_up": null, 
      "primary_diagnosis": "Clear cell adenocarcinoma, NOS", 
      "age_at_diagnosis": 18843, 
      "updated_datetime": "2019-08-08T16:50:33.583003-05:00", 
      "prior_malignancy": "no", 
      "year_of_diagnosis": 2004, 
      "prior_treatment": "No", 
      "state": "released", 
      "days_to_last_known_disease_status": null, 
      "ajcc_pathologic_t": "T3a", 
      "days_to_recurrence": null, 
      "morphology": "8310/3", 
      "ajcc_pathologic_n": "NX", 
      "ajcc_pathologic_m": "M0", 
      "submitter_id": "TCGA-B0-4849_diagnosis", 
      "classification_of_tumor": "not reported", 
      "diagnosis_id": "73cf32e8-f1b1-59ea-a5cf-a74a588033e5", 
      "icd_10_code": "C64.9", 
      "site_of_resection_or_biopsy": "Kidney, NOS", 
      "tumor_grade": "not reported", 
      "progression_or_recurrence": "not reported"
    }
  ], 
  "demographic": {
    "gender": "male", 
    "ethnicity": "not hispanic or latino", 
    "vital_status": "Dead", 
    "race": "white", 
    "age_at_index": 51, 
    "submitter_id": "TCGA-B0-4849_demographic", 
    "days_to_birth": -18843, 
    "created_datetime": null, 
    "year_of_birth": 1953, 
    "demographic_id": "20d829c8-258f-5caf-b43c-09e57a474eb5", 
    "updated_datetime": "2019-07-31T23:19:04.827984-05:00", 
    "days_to_death": 69, 
    "state": "released", 
    "year_of_death": 2004
  }
},{
  "exposures": [
    {
      "cigarettes_per_day": null, 
      "updated_datetime": "2019-07-31T23:11:30.821900-05:00", 
      "alcohol_history": "Not Reported", 
      "exposure_id": "30373656-4f69-5c82-8387-92d331f5c540", 
      "submitter_id": "TCGA-AK-3456_exposure", 
      "years_smoked": null, 
      "weight": null, 
      "state": "released", 
      "alcohol_intensity": null, 
      "created_datetime": null, 
      "height": null, 
      "bmi": null
    }
  ], 
  "case_id": "52e9daf0-288b-4220-bd44-0b6147fd951c", 
  "diagnoses": [
    {
      "synchronous_malignancy": "No", 
      "ajcc_pathologic_stage": "Stage II", 
      "tumor_stage": "stage ii", 
      "days_to_diagnosis": 0, 
      "treatments": [
        {
          "treatment_intent_type": null, 
          "updated_datetime": "2019-07-31T23:11:30.821900-05:00", 
          "submitter_id": "TCGA-AK-3456_treatment", 
          "treatment_id": "759350ed-205a-5c17-86b7-574f127b4333", 
          "treatment_type": "Radiation Therapy, NOS", 
          "state": "released", 
          "therapeutic_agents": null, 
          "treatment_or_therapy": "not reported", 
          "created_datetime": null
        }, 
        {
          "days_to_treatment_end": null, 
          "days_to_treatment_start": null, 
          "submitter_id": "TCGA-AK-3456_treatment_1", 
          "regimen_or_line_of_therapy": null, 
          "treatment_id": "7ede74bd-6438-5c7e-9cdb-097bc96525e7", 
          "treatment_type": "Pharmaceutical Therapy, NOS", 
          "therapeutic_agents": null, 
          "treatment_or_therapy": "not reported", 
          "treatment_effect": null, 
          "created_datetime": "2019-04-28T15:03:58.690990-05:00", 
          "initial_disease_status": null, 
          "treatment_anatomic_site": null, 
          "treatment_intent_type": null, 
          "updated_datetime": "2019-07-31T23:11:30.821900-05:00", 
          "treatment_outcome": null, 
          "state": "released"
        }
      ], 
      "created_datetime": null, 
      "last_known_disease_status": "not reported", 
      "tissue_or_organ_of_origin": "Kidney, NOS", 
      "days_to_last_follow_up": 1143, 
      "primary_diagnosis": "Clear cell adenocarcinoma, NOS", 
      "age_at_diagnosis": 17821, 
      "updated_datetime": "2019-08-08T16:50:09.071494-05:00", 
      "prior_malignancy": "no", 
      "year_of_diagnosis": 2007, 
      "prior_treatment": "No", 
      "state": "released", 
      "days_to_last_known_disease_status": null, 
      "ajcc_pathologic_t": "T2", 
      "days_to_recurrence": null, 
      "morphology": "8310/3", 
      "ajcc_pathologic_n": "N0", 
      "ajcc_pathologic_m": "M0", 
      "submitter_id": "TCGA-AK-3456_diagnosis", 
      "classification_of_tumor": "not reported", 
      "diagnosis_id": "e679b832-f168-54f8-8f37-403ff9521c97", 
      "icd_10_code": "C64.9", 
      "site_of_resection_or_biopsy": "Kidney, NOS", 
      "tumor_grade": "not reported", 
      "progression_or_recurrence": "not reported"
    }
  ], 
  "demographic": {
    "gender": "male", 
    "ethnicity": "not hispanic or latino", 
    "vital_status": "Alive", 
    "race": "black or african american", 
    "age_at_index": 48, 
    "submitter_id": "TCGA-AK-3456_demographic", 
    "days_to_birth": -17821, 
    "created_datetime": null, 
    "year_of_birth": 1959, 
    "demographic_id": "8474ddc7-7e9e-5c2d-8a32-b574f50b5d2e", 
    "updated_datetime": "2019-07-31T23:11:30.821900-05:00", 
    "state": "released", 
    "year_of_death": null
  }
},{
  "exposures": [
    {
      "cigarettes_per_day": null, 
      "updated_datetime": "2019-07-31T23:10:33.856315-05:00", 
      "alcohol_history": "Not Reported", 
      "exposure_id": "a9aa8f81-409a-524b-a2d5-8f7b153331d7", 
      "submitter_id": "TCGA-BP-4760_exposure", 
      "years_smoked": null, 
      "weight": null, 
      "state": "released", 
      "alcohol_intensity": null, 
      "created_datetime": null, 
      "height": null, 
      "bmi": null
    }
  ], 
  "case_id": "4cfe4f31-f62c-423a-8b9f-17f455b15313", 
  "diagnoses": [
    {
      "synchronous_malignancy": "Not Reported", 
      "ajcc_pathologic_stage": "Stage I", 
      "tumor_stage": "stage i", 
      "days_to_diagnosis": 0, 
      "treatments": [
        {
          "days_to_treatment_end": null, 
          "days_to_treatment_start": null, 
          "submitter_id": "TCGA-BP-4760_treatment_1", 
          "regimen_or_line_of_therapy": null, 
          "treatment_id": "d2e3f25c-7a49-550e-b4d8-de63c2c8feac", 
          "treatment_type": "Pharmaceutical Therapy, NOS", 
          "therapeutic_agents": null, 
          "treatment_or_therapy": "no", 
          "treatment_effect": null, 
          "created_datetime": "2019-04-28T15:03:13.577731-05:00", 
          "initial_disease_status": null, 
          "treatment_anatomic_site": null, 
          "treatment_intent_type": null, 
          "updated_datetime": "2019-07-31T23:10:33.856315-05:00", 
          "treatment_outcome": null, 
          "state": "released"
        }, 
        {
          "treatment_intent_type": null, 
          "updated_datetime": "2019-07-31T23:10:33.856315-05:00", 
          "submitter_id": "TCGA-BP-4760_treatment", 
          "treatment_id": "90b2389a-fa82-5350-8c54-8125dd1c5451", 
          "treatment_type": "Radiation Therapy, NOS", 
          "state": "released", 
          "therapeutic_agents": null, 
          "treatment_or_therapy": "no", 
          "created_datetime": null
        }
      ], 
      "created_datetime": null, 
      "last_known_disease_status": "not reported", 
      "tissue_or_organ_of_origin": "Kidney, NOS", 
      "days_to_last_follow_up": 2361, 
      "primary_diagnosis": "Clear cell adenocarcinoma, NOS", 
      "age_at_diagnosis": 25268, 
      "updated_datetime": "2019-08-08T16:51:46.144329-05:00", 
      "prior_malignancy": "yes", 
      "year_of_diagnosis": 2004, 
      "prior_treatment": "No", 
      "state": "released", 
      "days_to_last_known_disease_status": null, 
      "ajcc_pathologic_t": "T1a", 
      "days_to_recurrence": null, 
      "morphology": "8310/3", 
      "ajcc_pathologic_n": "NX", 
      "ajcc_pathologic_m": "M0", 
      "submitter_id": "TCGA-BP-4760_diagnosis", 
      "classification_of_tumor": "not reported", 
      "diagnosis_id": "20d43718-480e-5e04-8788-d181923c3f32", 
      "icd_10_code": "C64.9", 
      "site_of_resection_or_biopsy": "Kidney, NOS", 
      "tumor_grade": "not reported", 
      "progression_or_recurrence": "not reported"
    }
  ], 
  "demographic": {
    "gender": "male", 
    "ethnicity": "not hispanic or latino", 
    "vital_status": "Alive", 
    "race": "black or african american", 
    "age_at_index": 69, 
    "submitter_id": "TCGA-BP-4760_demographic", 
    "days_to_birth": -25268, 
    "created_datetime": null, 
    "year_of_birth": 1935, 
    "demographic_id": "d0e7b795-ecfb-5285-b589-c5ceb978e1f4", 
    "updated_datetime": "2019-07-31T23:10:33.856315-05:00", 
    "state": "released", 
    "year_of_death": null
  }
},{
  "exposures": [
    {
      "cigarettes_per_day": null, 
      "updated_datetime": "2019-07-31T23:05:18.113024-05:00", 
      "alcohol_history": "Not Reported", 
      "exposure_id": "69038c3c-a4af-52ae-bc2d-5c54cb4292f7", 
      "submitter_id": "TCGA-AK-3425_exposure", 
      "years_smoked": null, 
      "weight": null, 
      "state": "released", 
      "alcohol_intensity": null, 
      "created_datetime": null, 
      "height": null, 
      "bmi": null
    }
  ], 
  "case_id": "1b3f2411-52cd-4482-bea2-95cf72020c6f", 
  "diagnoses": [
    {
      "synchronous_malignancy": "Not Reported", 
      "ajcc_pathologic_stage": "Stage I", 
      "tumor_stage": "stage i", 
      "days_to_diagnosis": 0, 
      "treatments": [
        {
          "treatment_intent_type": null, 
          "updated_datetime": "2019-07-31T23:05:18.113024-05:00", 
          "submitter_id": "TCGA-AK-3425_treatment", 
          "treatment_id": "cba2d29e-247c-5a42-996f-9d27d4922360", 
          "treatment_type": "Radiation Therapy, NOS", 
          "state": "released", 
          "therapeutic_agents": null, 
          "treatment_or_therapy": "not reported", 
          "created_datetime": null
        }, 
        {
          "days_to_treatment_end": null, 
          "days_to_treatment_start": null, 
          "submitter_id": "TCGA-AK-3425_treatment_1", 
          "regimen_or_line_of_therapy": null, 
          "treatment_id": "27cd333a-28f3-5a9a-b7d9-8145d7552d13", 
          "treatment_type": "Pharmaceutical Therapy, NOS", 
          "therapeutic_agents": null, 
          "treatment_or_therapy": "not reported", 
          "treatment_effect": null, 
          "created_datetime": "2019-04-28T14:59:01.116748-05:00", 
          "initial_disease_status": null, 
          "treatment_anatomic_site": null, 
          "treatment_intent_type": null, 
          "updated_datetime": "2019-07-31T23:05:18.113024-05:00", 
          "treatment_outcome": null, 
          "state": "released"
        }
      ], 
      "created_datetime": null, 
      "last_known_disease_status": "not reported", 
      "tissue_or_organ_of_origin": "Kidney, NOS", 
      "days_to_last_follow_up": 3343, 
      "primary_diagnosis": "Clear cell adenocarcinoma, NOS", 
      "age_at_diagnosis": 24912, 
      "updated_datetime": "2019-08-08T16:50:09.071494-05:00", 
      "prior_malignancy": "yes", 
      "year_of_diagnosis": 2000, 
      "prior_treatment": "No", 
      "state": "released", 
      "days_to_last_known_disease_status": null, 
      "ajcc_pathologic_t": "T1", 
      "days_to_recurrence": null, 
      "morphology": "8310/3", 
      "ajcc_pathologic_n": "N0", 
      "ajcc_pathologic_m": "M0", 
      "submitter_id": "TCGA-AK-3425_diagnosis", 
      "classification_of_tumor": "not reported", 
      "diagnosis_id": "ef6a4826-ee8a-55e0-844d-a532cefef438", 
      "icd_10_code": "C64.9", 
      "site_of_resection_or_biopsy": "Kidney, NOS", 
      "tumor_grade": "not reported", 
      "progression_or_recurrence": "not reported"
    }
  ], 
  "demographic": {
    "gender": "male", 
    "ethnicity": "not hispanic or latino", 
    "vital_status": "Alive", 
    "race": "white", 
    "age_at_index": 68, 
    "submitter_id": "TCGA-AK-3425_demographic", 
    "days_to_birth": -24912, 
    "created_datetime": null, 
    "year_of_birth": 1932, 
    "demographic_id": "e569890a-7a14-5d09-8f7e-931795bd7a75", 
    "updated_datetime": "2019-07-31T23:05:18.113024-05:00", 
    "state": "released", 
    "year_of_death": null
  }
},{
  "exposures": [
    {
      "cigarettes_per_day": null, 
      "updated_datetime": "2019-07-31T23:15:19.739782-05:00", 
      "alcohol_history": "Not Reported", 
      "exposure_id": "c9f7a013-11a0-53cd-81b7-f800e39bbe06", 
      "submitter_id": "TCGA-A3-3378_exposure", 
      "years_smoked": null, 
      "weight": null, 
      "state": "released", 
      "alcohol_intensity": null, 
      "created_datetime": null, 
      "height": null, 
      "bmi": null
    }
  ], 
  "case_id": "798d51ff-182e-406c-8885-8a198d9959d1", 
  "diagnoses": [
    {
      "synchronous_malignancy": "No", 
      "ajcc_pathologic_stage": "Stage I", 
      "tumor_stage": "stage i", 
      "days_to_diagnosis": 0, 
      "treatments": [
        {
          "treatment_intent_type": null, 
          "updated_datetime": "2019-07-31T23:15:19.739782-05:00", 
          "submitter_id": "TCGA-A3-3378_treatment", 
          "treatment_id": "bf54ffa5-62c7-5cc1-9ca1-c8dc1887171e", 
          "treatment_type": "Radiation Therapy, NOS", 
          "state": "released", 
          "therapeutic_agents": null, 
          "treatment_or_therapy": "not reported", 
          "created_datetime": null
        }, 
        {
          "days_to_treatment_end": null, 
          "days_to_treatment_start": null, 
          "submitter_id": "TCGA-A3-3378_treatment_1", 
          "regimen_or_line_of_therapy": null, 
          "treatment_id": "4867c692-d4e3-510a-84cc-4a62a5259c7d", 
          "treatment_type": "Pharmaceutical Therapy, NOS", 
          "therapeutic_agents": null, 
          "treatment_or_therapy": "not reported", 
          "treatment_effect": null, 
          "created_datetime": "2019-04-28T15:07:03.453528-05:00", 
          "initial_disease_status": null, 
          "treatment_anatomic_site": null, 
          "treatment_intent_type": null, 
          "updated_datetime": "2019-07-31T23:15:19.739782-05:00", 
          "treatment_outcome": null, 
          "state": "released"
        }
      ], 
      "created_datetime": null, 
      "last_known_disease_status": "not reported", 
      "tissue_or_organ_of_origin": "Kidney, NOS", 
      "days_to_last_follow_up": 630, 
      "primary_diagnosis": "Clear cell adenocarcinoma, NOS", 
      "age_at_diagnosis": 22090, 
      "updated_datetime": "2019-08-08T16:49:47.467798-05:00", 
      "prior_malignancy": "no", 
      "year_of_diagnosis": 2006, 
      "prior_treatment": "No", 
      "state": "released", 
      "days_to_last_known_disease_status": null, 
      "ajcc_pathologic_t": "T1", 
      "days_to_recurrence": null, 
      "morphology": "8310/3", 
      "ajcc_pathologic_n": "N0", 
      "ajcc_pathologic_m": "M0", 
      "submitter_id": "TCGA-A3-3378_diagnosis", 
      "classification_of_tumor": "not reported", 
      "diagnosis_id": "c6052596-dc6c-590e-be17-fbb5d3b7d701", 
      "icd_10_code": "C64.9", 
      "site_of_resection_or_biopsy": "Kidney, NOS", 
      "tumor_grade": "not reported", 
      "progression_or_recurrence": "not reported"
    }
  ], 
  "demographic": {
    "gender": "male", 
    "ethnicity": "not hispanic or latino", 
    "vital_status": "Alive", 
    "race": "white", 
    "age_at_index": 60, 
    "submitter_id": "TCGA-A3-3378_demographic", 
    "days_to_birth": -22090, 
    "created_datetime": null, 
    "year_of_birth": 1946, 
    "demographic_id": "c29a7f89-cfed-554e-bf70-d071272579f4", 
    "updated_datetime": "2019-07-31T23:15:19.739782-05:00", 
    "state": "released", 
    "year_of_death": null
  }
},{
  "exposures": [
    {
      "cigarettes_per_day": null, 
      "updated_datetime": "2019-07-31T23:16:42.856251-05:00", 
      "alcohol_history": "Not Reported", 
      "exposure_id": "e8b23b61-612a-5320-9069-910656c178ce", 
      "submitter_id": "TCGA-CZ-5986_exposure", 
      "years_smoked": null, 
      "weight": null, 
      "state": "released", 
      "alcohol_intensity": null, 
      "created_datetime": null, 
      "height": null, 
      "bmi": null
    }
  ], 
  "case_id": "883c37e2-c723-45d7-9e25-082d1bec34e2", 
  "diagnoses": [
    {
      "synchronous_malignancy": "No", 
      "ajcc_pathologic_stage": "Stage I", 
      "tumor_stage": "stage i", 
      "days_to_diagnosis": 0, 
      "treatments": [
        {
          "treatment_intent_type": null, 
          "updated_datetime": "2019-07-31T23:16:42.856251-05:00", 
          "submitter_id": "TCGA-CZ-5986_treatment", 
          "treatment_id": "c4a97756-738d-5643-b2dc-2a703b76f085", 
          "treatment_type": "Radiation Therapy, NOS", 
          "state": "released", 
          "therapeutic_agents": null, 
          "treatment_or_therapy": "no", 
          "created_datetime": null
        }, 
        {
          "days_to_treatment_end": null, 
          "days_to_treatment_start": null, 
          "submitter_id": "TCGA-CZ-5986_treatment_1", 
          "regimen_or_line_of_therapy": null, 
          "treatment_id": "8c8c69e8-ce36-515a-b775-a935210b6049", 
          "treatment_type": "Pharmaceutical Therapy, NOS", 
          "therapeutic_agents": null, 
          "treatment_or_therapy": "no", 
          "treatment_effect": null, 
          "created_datetime": "2019-04-28T15:08:12.516970-05:00", 
          "initial_disease_status": null, 
          "treatment_anatomic_site": null, 
          "treatment_intent_type": null, 
          "updated_datetime": "2019-07-31T23:16:42.856251-05:00", 
          "treatment_outcome": null, 
          "state": "released"
        }
      ], 
      "created_datetime": null, 
      "last_known_disease_status": "not reported", 
      "tissue_or_organ_of_origin": "Kidney, NOS", 
      "days_to_last_follow_up": 373, 
      "primary_diagnosis": "Clear cell adenocarcinoma, NOS", 
      "age_at_diagnosis": 22456, 
      "updated_datetime": "2019-08-08T16:53:54.213066-05:00", 
      "prior_malignancy": "no", 
      "year_of_diagnosis": 2006, 
      "prior_treatment": "No", 
      "state": "released", 
      "days_to_last_known_disease_status": null, 
      "ajcc_pathologic_t": "T1", 
      "days_to_recurrence": null, 
      "morphology": "8310/3", 
      "ajcc_pathologic_n": "N0", 
      "ajcc_pathologic_m": "M0", 
      "submitter_id": "TCGA-CZ-5986_diagnosis", 
      "classification_of_tumor": "not reported", 
      "diagnosis_id": "d0c1a1ac-d719-5ad4-9fb0-f9eca6c4b644", 
      "icd_10_code": "C64.9", 
      "site_of_resection_or_biopsy": "Kidney, NOS", 
      "tumor_grade": "not reported", 
      "progression_or_recurrence": "not reported"
    }
  ], 
  "demographic": {
    "gender": "male", 
    "ethnicity": "not reported", 
    "vital_status": "Alive", 
    "race": "white", 
    "age_at_index": 61, 
    "submitter_id": "TCGA-CZ-5986_demographic", 
    "days_to_birth": -22456, 
    "created_datetime": null, 
    "year_of_birth": 1945, 
    "demographic_id": "f7134a06-ff80-5bf3-b310-51657ef3b349", 
    "updated_datetime": "2019-07-31T23:16:42.856251-05:00", 
    "state": "released", 
    "year_of_death": null
  }
},{
  "exposures": [
    {
      "cigarettes_per_day": null, 
      "updated_datetime": "2019-07-31T23:27:50.904925-05:00", 
      "alcohol_history": "Not Reported", 
      "exposure_id": "907dbe4f-58ad-5be1-89c2-b8453aedb18a", 
      "submitter_id": "TCGA-CZ-4858_exposure", 
      "years_smoked": null, 
      "weight": null, 
      "state": "released", 
      "alcohol_intensity": null, 
      "created_datetime": null, 
      "height": null, 
      "bmi": null
    }
  ], 
  "case_id": "f06bdea2-4528-4a14-9cea-280af6b4c702", 
  "diagnoses": [
    {
      "synchronous_malignancy": "No", 
      "ajcc_pathologic_stage": "Stage II", 
      "tumor_stage": "stage ii", 
      "days_to_diagnosis": 0, 
      "treatments": [
        {
          "treatment_intent_type": null, 
          "updated_datetime": "2019-07-31T23:27:50.904925-05:00", 
          "submitter_id": "TCGA-CZ-4858_treatment", 
          "treatment_id": "9400621a-b3f7-5cf0-809a-ffe78b1a9f98", 
          "treatment_type": "Radiation Therapy, NOS", 
          "state": "released", 
          "therapeutic_agents": null, 
          "treatment_or_therapy": "no", 
          "created_datetime": null
        }, 
        {
          "days_to_treatment_end": null, 
          "days_to_treatment_start": null, 
          "submitter_id": "TCGA-CZ-4858_treatment_1", 
          "regimen_or_line_of_therapy": null, 
          "treatment_id": "1a311b66-879e-5cf8-92c9-2f9d18f4b976", 
          "treatment_type": "Pharmaceutical Therapy, NOS", 
          "therapeutic_agents": null, 
          "treatment_or_therapy": "yes", 
          "treatment_effect": null, 
          "created_datetime": "2019-04-28T15:16:59.851676-05:00", 
          "initial_disease_status": null, 
          "treatment_anatomic_site": null, 
          "treatment_intent_type": null, 
          "updated_datetime": "2019-07-31T23:27:50.904925-05:00", 
          "treatment_outcome": null, 
          "state": "released"
        }
      ], 
      "created_datetime": null, 
      "last_known_disease_status": "not reported", 
      "tissue_or_organ_of_origin": "Kidney, NOS", 
      "days_to_last_follow_up": 1943, 
      "primary_diagnosis": "Clear cell adenocarcinoma, NOS", 
      "age_at_diagnosis": 14343, 
      "updated_datetime": "2019-08-08T16:53:29.535496-05:00", 
      "prior_malignancy": "no", 
      "year_of_diagnosis": 2005, 
      "prior_treatment": "No", 
      "state": "released", 
      "days_to_last_known_disease_status": null, 
      "ajcc_pathologic_t": "T2", 
      "days_to_recurrence": null, 
      "morphology": "8310/3", 
      "ajcc_pathologic_n": "NX", 
      "ajcc_pathologic_m": "M0", 
      "submitter_id": "TCGA-CZ-4858_diagnosis", 
      "classification_of_tumor": "not reported", 
      "diagnosis_id": "60c5badc-16a0-58ea-9db9-0c283c64101c", 
      "icd_10_code": "C64.9", 
      "site_of_resection_or_biopsy": "Kidney, NOS", 
      "tumor_grade": "not reported", 
      "progression_or_recurrence": "not reported"
    }
  ], 
  "demographic": {
    "gender": "male", 
    "ethnicity": "not hispanic or latino", 
    "vital_status": "Dead", 
    "race": "white", 
    "age_at_index": 39, 
    "submitter_id": "TCGA-CZ-4858_demographic", 
    "days_to_birth": -14343, 
    "created_datetime": null, 
    "year_of_birth": 1966, 
    "demographic_id": "ddbda4cc-2f6b-5e9d-936c-218ba3b230ad", 
    "updated_datetime": "2019-07-31T23:27:50.904925-05:00", 
    "days_to_death": 2105, 
    "state": "released", 
    "year_of_death": null
  }
},{
  "exposures": [
    {
      "cigarettes_per_day": null, 
      "updated_datetime": "2019-07-31T23:03:44.071312-05:00", 
      "alcohol_history": "Not Reported", 
      "exposure_id": "c0baadee-5666-58cc-b586-33416a7e9249", 
      "submitter_id": "TCGA-B8-5551_exposure", 
      "years_smoked": null, 
      "weight": null, 
      "state": "released", 
      "alcohol_intensity": null, 
      "created_datetime": null, 
      "height": null, 
      "bmi": null
    }
  ], 
  "case_id": "07aa333c-8bfb-4bdd-ad86-912c099ca0a9", 
  "diagnoses": [
    {
      "synchronous_malignancy": "No", 
      "ajcc_pathologic_stage": "Stage I", 
      "tumor_stage": "stage i", 
      "days_to_diagnosis": 0, 
      "treatments": [
        {
          "treatment_intent_type": null, 
          "updated_datetime": "2019-07-31T23:03:44.071312-05:00", 
          "submitter_id": "TCGA-B8-5551_treatment", 
          "treatment_id": "100879fb-5225-5ced-8297-89a462e9ab63", 
          "treatment_type": "Radiation Therapy, NOS", 
          "state": "released", 
          "therapeutic_agents": null, 
          "treatment_or_therapy": "not reported", 
          "created_datetime": null
        }, 
        {
          "days_to_treatment_end": null, 
          "days_to_treatment_start": null, 
          "submitter_id": "TCGA-B8-5551_treatment_1", 
          "regimen_or_line_of_therapy": null, 
          "treatment_id": "9a503a83-4fa2-5082-9947-a9343b87a984", 
          "treatment_type": "Pharmaceutical Therapy, NOS", 
          "therapeutic_agents": null, 
          "treatment_or_therapy": "not reported", 
          "treatment_effect": null, 
          "created_datetime": "2019-04-28T14:57:44.409353-05:00", 
          "initial_disease_status": null, 
          "treatment_anatomic_site": null, 
          "treatment_intent_type": null, 
          "updated_datetime": "2019-07-31T23:03:44.071312-05:00", 
          "treatment_outcome": null, 
          "state": "released"
        }
      ], 
      "created_datetime": null, 
      "last_known_disease_status": "not reported", 
      "tissue_or_organ_of_origin": "Kidney, NOS", 
      "days_to_last_follow_up": 16, 
      "primary_diagnosis": "Clear cell adenocarcinoma, NOS", 
      "age_at_diagnosis": 23976, 
      "updated_datetime": "2019-08-08T16:51:22.439769-05:00", 
      "prior_malignancy": "no", 
      "year_of_diagnosis": 2010, 
      "prior_treatment": "No", 
      "state": "released", 
      "days_to_last_known_disease_status": null, 
      "ajcc_staging_system_edition": "7th", 
      "ajcc_pathologic_t": "T1b", 
      "days_to_recurrence": null, 
      "morphology": "8310/3", 
      "ajcc_pathologic_n": "N0", 
      "ajcc_pathologic_m": "M0", 
      "submitter_id": "TCGA-B8-5551_diagnosis", 
      "classification_of_tumor": "not reported", 
      "diagnosis_id": "93e8d147-1a9d-55c8-a4ee-98c30669d2e6", 
      "icd_10_code": "C64.9", 
      "site_of_resection_or_biopsy": "Kidney, NOS", 
      "tumor_grade": "not reported", 
      "progression_or_recurrence": "not reported"
    }
  ], 
  "demographic": {
    "gender": "female", 
    "ethnicity": "not hispanic or latino", 
    "vital_status": "Alive", 
    "race": "black or african american", 
    "age_at_index": 65, 
    "submitter_id": "TCGA-B8-5551_demographic", 
    "days_to_birth": -23976, 
    "created_datetime": null, 
    "year_of_birth": 1945, 
    "demographic_id": "decaebe2-55a5-5d78-8d4d-c84c07c613f0", 
    "updated_datetime": "2019-07-31T23:03:44.071312-05:00", 
    "state": "released", 
    "year_of_death": null
  }
},{
  "exposures": [
    {
      "cigarettes_per_day": null, 
      "updated_datetime": "2019-07-31T23:21:39.719428-05:00", 
      "alcohol_history": "Not Reported", 
      "exposure_id": "c0971d57-cc53-591b-8232-e24da7a61966", 
      "submitter_id": "TCGA-B0-4817_exposure", 
      "years_smoked": null, 
      "weight": null, 
      "state": "released", 
      "alcohol_intensity": null, 
      "created_datetime": null, 
      "height": null, 
      "bmi": null
    }
  ], 
  "case_id": "b764e6a1-da21-4593-b133-25827c5b8d47", 
  "diagnoses": [
    {
      "synchronous_malignancy": "No", 
      "ajcc_pathologic_stage": "Stage III", 
      "tumor_stage": "stage iii", 
      "days_to_diagnosis": 0, 
      "treatments": [
        {
          "treatment_intent_type": null, 
          "updated_datetime": "2019-07-31T23:21:39.719428-05:00", 
          "submitter_id": "TCGA-B0-4817_treatment", 
          "treatment_id": "a3034abe-8ebf-54ba-8b18-f39c3da50892", 
          "treatment_type": "Radiation Therapy, NOS", 
          "state": "released", 
          "therapeutic_agents": null, 
          "treatment_or_therapy": "not reported", 
          "created_datetime": null
        }, 
        {
          "days_to_treatment_end": null, 
          "days_to_treatment_start": null, 
          "submitter_id": "TCGA-B0-4817_treatment_1", 
          "regimen_or_line_of_therapy": null, 
          "treatment_id": "1710bb5d-887f-5bec-9607-4dd63ea5fb1e", 
          "treatment_type": "Pharmaceutical Therapy, NOS", 
          "therapeutic_agents": null, 
          "treatment_or_therapy": "not reported", 
          "treatment_effect": null, 
          "created_datetime": "2019-04-28T15:12:07.149090-05:00", 
          "initial_disease_status": null, 
          "treatment_anatomic_site": null, 
          "treatment_intent_type": null, 
          "updated_datetime": "2019-07-31T23:21:39.719428-05:00", 
          "treatment_outcome": null, 
          "state": "released"
        }
      ], 
      "created_datetime": null, 
      "last_known_disease_status": "not reported", 
      "tissue_or_organ_of_origin": "Kidney, NOS", 
      "days_to_last_follow_up": null, 
      "primary_diagnosis": "Clear cell adenocarcinoma, NOS", 
      "age_at_diagnosis": 29873, 
      "updated_datetime": "2019-08-08T16:50:33.583003-05:00", 
      "prior_malignancy": "no", 
      "year_of_diagnosis": 2002, 
      "prior_treatment": "No", 
      "state": "released", 
      "days_to_last_known_disease_status": null, 
      "ajcc_pathologic_t": "T3c", 
      "days_to_recurrence": null, 
      "morphology": "8310/3", 
      "ajcc_pathologic_n": "N0", 
      "ajcc_pathologic_m": "M0", 
      "submitter_id": "TCGA-B0-4817_diagnosis", 
      "classification_of_tumor": "not reported", 
      "diagnosis_id": "74931e45-c870-5cef-9017-490b76270e35", 
      "icd_10_code": "C64.9", 
      "site_of_resection_or_biopsy": "Kidney, NOS", 
      "tumor_grade": "not reported", 
      "progression_or_recurrence": "not reported"
    }
  ], 
  "demographic": {
    "gender": "male", 
    "ethnicity": "not hispanic or latino", 
    "vital_status": "Dead", 
    "race": "white", 
    "age_at_index": 81, 
    "submitter_id": "TCGA-B0-4817_demographic", 
    "days_to_birth": -29873, 
    "created_datetime": null, 
    "year_of_birth": 1921, 
    "demographic_id": "6bb016c4-3991-597d-827b-e2993a95b5a3", 
    "updated_datetime": "2019-07-31T23:21:39.719428-05:00", 
    "days_to_death": 1019, 
    "state": "released", 
    "year_of_death": 2004
  }
},{
  "exposures": [
    {
      "cigarettes_per_day": null, 
      "updated_datetime": "2019-07-31T23:21:48.904562-05:00", 
      "alcohol_history": "Not Reported", 
      "exposure_id": "7724c535-a477-5700-bbf9-aa62dfae706c", 
      "submitter_id": "TCGA-BP-4325_exposure", 
      "years_smoked": null, 
      "weight": null, 
      "state": "released", 
      "alcohol_intensity": null, 
      "created_datetime": null, 
      "height": null, 
      "bmi": null
    }
  ], 
  "case_id": "b81243b3-5130-4268-9883-07e547b8d728", 
  "diagnoses": [
    {
      "synchronous_malignancy": "No", 
      "ajcc_pathologic_stage": "Stage I", 
      "tumor_stage": "stage i", 
      "days_to_diagnosis": 0, 
      "treatments": [
        {
          "treatment_intent_type": null, 
          "updated_datetime": "2019-07-31T23:21:48.904562-05:00", 
          "submitter_id": "TCGA-BP-4325_treatment", 
          "treatment_id": "e8b13089-6544-528c-9186-728603852d09", 
          "treatment_type": "Radiation Therapy, NOS", 
          "state": "released", 
          "therapeutic_agents": null, 
          "treatment_or_therapy": "not reported", 
          "created_datetime": null
        }, 
        {
          "days_to_treatment_end": null, 
          "days_to_treatment_start": null, 
          "submitter_id": "TCGA-BP-4325_treatment_1", 
          "regimen_or_line_of_therapy": null, 
          "treatment_id": "41d7f767-73e6-5bf1-899f-bbbb531422f7", 
          "treatment_type": "Pharmaceutical Therapy, NOS", 
          "therapeutic_agents": null, 
          "treatment_or_therapy": "not reported", 
          "treatment_effect": null, 
          "created_datetime": "2019-04-28T15:12:14.874172-05:00", 
          "initial_disease_status": null, 
          "treatment_anatomic_site": null, 
          "treatment_intent_type": null, 
          "updated_datetime": "2019-07-31T23:21:48.904562-05:00", 
          "treatment_outcome": null, 
          "state": "released"
        }
      ], 
      "created_datetime": null, 
      "last_known_disease_status": "not reported", 
      "tissue_or_organ_of_origin": "Kidney, NOS", 
      "days_to_last_follow_up": 2964, 
      "primary_diagnosis": "Clear cell adenocarcinoma, NOS", 
      "age_at_diagnosis": 23588, 
      "updated_datetime": "2019-08-08T16:51:46.144329-05:00", 
      "prior_malignancy": "no", 
      "year_of_diagnosis": 2001, 
      "prior_treatment": "No", 
      "state": "released", 
      "days_to_last_known_disease_status": null, 
      "ajcc_pathologic_t": "T1b", 
      "days_to_recurrence": null, 
      "morphology": "8310/3", 
      "ajcc_pathologic_n": "N0", 
      "ajcc_pathologic_m": "M0", 
      "submitter_id": "TCGA-BP-4325_diagnosis", 
      "classification_of_tumor": "not reported", 
      "diagnosis_id": "7bdc2871-532d-5d65-ae07-1deb33e2ccf4", 
      "icd_10_code": "C64.9", 
      "site_of_resection_or_biopsy": "Kidney, NOS", 
      "tumor_grade": "not reported", 
      "progression_or_recurrence": "not reported"
    }
  ], 
  "demographic": {
    "gender": "female", 
    "ethnicity": "not reported", 
    "vital_status": "Alive", 
    "race": "white", 
    "age_at_index": 64, 
    "submitter_id": "TCGA-BP-4325_demographic", 
    "days_to_birth": -23588, 
    "created_datetime": null, 
    "year_of_birth": 1937, 
    "demographic_id": "f53ebb67-b5ec-535a-8263-6092fb8ea33c", 
    "updated_datetime": "2019-07-31T23:21:48.904562-05:00", 
    "state": "released", 
    "year_of_death": null
  }
},{
  "exposures": [
    {
      "cigarettes_per_day": null, 
      "updated_datetime": "2019-07-31T23:12:22.308875-05:00", 
      "alcohol_history": "Not Reported", 
      "exposure_id": "2fc91f41-471a-5bd7-9ef4-f338a71d2986", 
      "submitter_id": "TCGA-B0-4698_exposure", 
      "years_smoked": null, 
      "weight": null, 
      "state": "released", 
      "alcohol_intensity": null, 
      "created_datetime": null, 
      "height": null, 
      "bmi": null
    }
  ], 
  "case_id": "5b66c4ae-3aed-4212-baa1-dac33bab8ebe", 
  "diagnoses": [
    {
      "synchronous_malignancy": "No", 
      "ajcc_pathologic_stage": "Stage IV", 
      "tumor_stage": "stage iv", 
      "days_to_diagnosis": 0, 
      "treatments": [
        {
          "treatment_intent_type": null, 
          "updated_datetime": "2019-07-31T23:12:22.308875-05:00", 
          "submitter_id": "TCGA-B0-4698_treatment", 
          "treatment_id": "55576a2f-69fd-51df-b1b2-910e424b55c4", 
          "treatment_type": "Radiation Therapy, NOS", 
          "state": "released", 
          "therapeutic_agents": null, 
          "treatment_or_therapy": "not reported", 
          "created_datetime": null
        }, 
        {
          "days_to_treatment_end": null, 
          "days_to_treatment_start": null, 
          "submitter_id": "TCGA-B0-4698_treatment_1", 
          "regimen_or_line_of_therapy": null, 
          "treatment_id": "3c3d866a-ab62-5cd6-870c-351e6169826a", 
          "treatment_type": "Pharmaceutical Therapy, NOS", 
          "therapeutic_agents": null, 
          "treatment_or_therapy": "not reported", 
          "treatment_effect": null, 
          "created_datetime": "2019-04-28T15:04:40.422506-05:00", 
          "initial_disease_status": null, 
          "treatment_anatomic_site": null, 
          "treatment_intent_type": null, 
          "updated_datetime": "2019-07-31T23:12:22.308875-05:00", 
          "treatment_outcome": null, 
          "state": "released"
        }
      ], 
      "created_datetime": null, 
      "last_known_disease_status": "not reported", 
      "tissue_or_organ_of_origin": "Kidney, NOS", 
      "days_to_last_follow_up": null, 
      "primary_diagnosis": "Clear cell adenocarcinoma, NOS", 
      "age_at_diagnosis": 27417, 
      "updated_datetime": "2019-08-08T16:50:09.071494-05:00", 
      "prior_malignancy": "no", 
      "year_of_diagnosis": 2003, 
      "prior_treatment": "No", 
      "state": "released", 
      "days_to_last_known_disease_status": null, 
      "ajcc_pathologic_t": "T4", 
      "days_to_recurrence": null, 
      "morphology": "8310/3", 
      "ajcc_pathologic_n": "NX", 
      "ajcc_pathologic_m": "M0", 
      "submitter_id": "TCGA-B0-4698_diagnosis", 
      "classification_of_tumor": "not reported", 
      "diagnosis_id": "8a3b7247-084d-51ac-be5d-19160bb5e555", 
      "icd_10_code": "C64.9", 
      "site_of_resection_or_biopsy": "Kidney, NOS", 
      "tumor_grade": "not reported", 
      "progression_or_recurrence": "not reported"
    }
  ], 
  "demographic": {
    "gender": "male", 
    "ethnicity": "not hispanic or latino", 
    "vital_status": "Dead", 
    "race": "white", 
    "age_at_index": 75, 
    "submitter_id": "TCGA-B0-4698_demographic", 
    "days_to_birth": -27417, 
    "created_datetime": null, 
    "year_of_birth": 1928, 
    "demographic_id": "6ae9449a-3618-558d-bed5-8eba4f312239", 
    "updated_datetime": "2019-07-31T23:12:22.308875-05:00", 
    "days_to_death": 42, 
    "state": "released", 
    "year_of_death": 2003
  }
},{
  "exposures": [
    {
      "cigarettes_per_day": null, 
      "updated_datetime": "2019-07-31T23:15:28.832140-05:00", 
      "alcohol_history": "Not Reported", 
      "exposure_id": "3c8ea2d1-48b4-5f3f-843b-6d048267886f", 
      "submitter_id": "TCGA-A3-3307_exposure", 
      "years_smoked": null, 
      "weight": null, 
      "state": "released", 
      "alcohol_intensity": null, 
      "created_datetime": null, 
      "height": null, 
      "bmi": null
    }
  ], 
  "case_id": "7ac1d6c6-9ade-49af-8794-10b5b96b2b05", 
  "diagnoses": [
    {
      "synchronous_malignancy": "Not Reported", 
      "ajcc_pathologic_stage": "Stage III", 
      "tumor_stage": "stage iii", 
      "days_to_diagnosis": 0, 
      "treatments": [
        {
          "treatment_intent_type": null, 
          "updated_datetime": "2019-07-31T23:15:28.832140-05:00", 
          "submitter_id": "TCGA-A3-3307_treatment", 
          "treatment_id": "92d60c0c-7e23-5467-9718-13dec4564d72", 
          "treatment_type": "Radiation Therapy, NOS", 
          "state": "released", 
          "therapeutic_agents": null, 
          "treatment_or_therapy": "not reported", 
          "created_datetime": null
        }, 
        {
          "days_to_treatment_end": null, 
          "days_to_treatment_start": null, 
          "submitter_id": "TCGA-A3-3307_treatment_1", 
          "regimen_or_line_of_therapy": null, 
          "treatment_id": "e2a3136e-0142-5883-a88f-8478e1e916b9", 
          "treatment_type": "Pharmaceutical Therapy, NOS", 
          "therapeutic_agents": null, 
          "treatment_or_therapy": "not reported", 
          "treatment_effect": null, 
          "created_datetime": "2019-04-28T15:07:11.520643-05:00", 
          "initial_disease_status": null, 
          "treatment_anatomic_site": null, 
          "treatment_intent_type": null, 
          "updated_datetime": "2019-07-31T23:15:28.832140-05:00", 
          "treatment_outcome": null, 
          "state": "released"
        }
      ], 
      "created_datetime": null, 
      "last_known_disease_status": "not reported", 
      "tissue_or_organ_of_origin": "Kidney, NOS", 
      "days_to_last_follow_up": 1436, 
      "primary_diagnosis": "Clear cell adenocarcinoma, NOS", 
      "age_at_diagnosis": 24315, 
      "updated_datetime": "2019-08-08T16:49:47.467798-05:00", 
      "prior_malignancy": "yes", 
      "year_of_diagnosis": 2005, 
      "prior_treatment": "No", 
      "state": "released", 
      "days_to_last_known_disease_status": null, 
      "ajcc_pathologic_t": "T3b", 
      "days_to_recurrence": null, 
      "morphology": "8310/3", 
      "ajcc_pathologic_n": "N0", 
      "ajcc_pathologic_m": "M0", 
      "submitter_id": "TCGA-A3-3307_diagnosis", 
      "classification_of_tumor": "not reported", 
      "diagnosis_id": "747fb05e-1865-56f0-ad98-8ee68ea49ead", 
      "icd_10_code": "C64.9", 
      "site_of_resection_or_biopsy": "Kidney, NOS", 
      "tumor_grade": "not reported", 
      "progression_or_recurrence": "not reported"
    }
  ], 
  "demographic": {
    "gender": "male", 
    "ethnicity": "not reported", 
    "vital_status": "Alive", 
    "race": "not reported", 
    "age_at_index": 66, 
    "submitter_id": "TCGA-A3-3307_demographic", 
    "days_to_birth": -24315, 
    "created_datetime": null, 
    "year_of_birth": 1939, 
    "demographic_id": "c45ea49b-2abd-5c07-8854-5148edb8211d", 
    "updated_datetime": "2019-07-31T23:15:28.832140-05:00", 
    "state": "released", 
    "year_of_death": null
  }
},{
  "exposures": [
    {
      "cigarettes_per_day": null, 
      "updated_datetime": "2019-07-31T23:11:12.223825-05:00", 
      "alcohol_history": "Not Reported", 
      "exposure_id": "515ab74a-cd06-5732-b3b6-d269f9434a20", 
      "submitter_id": "TCGA-A3-3320_exposure", 
      "years_smoked": null, 
      "weight": null, 
      "state": "released", 
      "alcohol_intensity": null, 
      "created_datetime": null, 
      "height": null, 
      "bmi": null
    }
  ], 
  "case_id": "50f29fc7-c111-4101-b970-b1e1dd3388cf", 
  "diagnoses": [
    {
      "synchronous_malignancy": "No", 
      "ajcc_pathologic_stage": "Stage I", 
      "tumor_stage": "stage i", 
      "days_to_diagnosis": 0, 
      "treatments": [
        {
          "days_to_treatment_end": null, 
          "days_to_treatment_start": null, 
          "submitter_id": "TCGA-A3-3320_treatment_1", 
          "regimen_or_line_of_therapy": null, 
          "treatment_id": "1b99e034-2bde-5442-ab9d-910f8892298a", 
          "treatment_type": "Pharmaceutical Therapy, NOS", 
          "therapeutic_agents": null, 
          "treatment_or_therapy": "not reported", 
          "treatment_effect": null, 
          "created_datetime": "2019-04-28T15:03:44.243764-05:00", 
          "initial_disease_status": null, 
          "treatment_anatomic_site": null, 
          "treatment_intent_type": null, 
          "updated_datetime": "2019-07-31T23:11:12.223825-05:00", 
          "treatment_outcome": null, 
          "state": "released"
        }, 
        {
          "treatment_intent_type": null, 
          "updated_datetime": "2019-07-31T23:11:12.223825-05:00", 
          "submitter_id": "TCGA-A3-3320_treatment", 
          "treatment_id": "e20f0d94-9ed0-5929-84f4-f7dd9f450095", 
          "treatment_type": "Radiation Therapy, NOS", 
          "state": "released", 
          "therapeutic_agents": null, 
          "treatment_or_therapy": "not reported", 
          "created_datetime": null
        }
      ], 
      "created_datetime": null, 
      "last_known_disease_status": "not reported", 
      "tissue_or_organ_of_origin": "Kidney, NOS", 
      "days_to_last_follow_up": 1508, 
      "primary_diagnosis": "Clear cell adenocarcinoma, NOS", 
      "age_at_diagnosis": 19138, 
      "updated_datetime": "2019-08-08T16:49:47.467798-05:00", 
      "prior_malignancy": "no", 
      "year_of_diagnosis": 2005, 
      "prior_treatment": "No", 
      "state": "released", 
      "days_to_last_known_disease_status": null, 
      "ajcc_pathologic_t": "T1b", 
      "days_to_recurrence": null, 
      "morphology": "8310/3", 
      "ajcc_pathologic_n": "NX", 
      "ajcc_pathologic_m": "M0", 
      "submitter_id": "TCGA-A3-3320_diagnosis", 
      "classification_of_tumor": "not reported", 
      "diagnosis_id": "ad4dfa09-b189-54ec-be0a-305b007eb4f5", 
      "icd_10_code": "C64.9", 
      "site_of_resection_or_biopsy": "Kidney, NOS", 
      "tumor_grade": "not reported", 
      "progression_or_recurrence": "not reported"
    }
  ], 
  "demographic": {
    "gender": "female", 
    "ethnicity": "not reported", 
    "vital_status": "Alive", 
    "race": "white", 
    "age_at_index": 52, 
    "submitter_id": "TCGA-A3-3320_demographic", 
    "days_to_birth": -19138, 
    "created_datetime": null, 
    "year_of_birth": 1953, 
    "demographic_id": "c4444b99-3394-5746-a31d-b36e3bd7d2e0", 
    "updated_datetime": "2019-07-31T23:11:12.223825-05:00", 
    "state": "released", 
    "year_of_death": null
  }
},{
  "exposures": [
    {
      "cigarettes_per_day": null, 
      "updated_datetime": "2019-07-31T23:07:01.841294-05:00", 
      "alcohol_history": "Not Reported", 
      "exposure_id": "9f492159-083b-54e3-9cf1-2b8e2da1c021", 
      "submitter_id": "TCGA-CW-5581_exposure", 
      "years_smoked": null, 
      "weight": null, 
      "state": "released", 
      "alcohol_intensity": null, 
      "created_datetime": null, 
      "height": null, 
      "bmi": null
    }
  ], 
  "case_id": "2d0f6d4f-acb9-4b45-a69d-c9a3f68c3732", 
  "diagnoses": [
    {
      "synchronous_malignancy": "No", 
      "ajcc_pathologic_stage": "Stage I", 
      "tumor_stage": "stage i", 
      "days_to_diagnosis": 0, 
      "treatments": [
        {
          "days_to_treatment_end": null, 
          "days_to_treatment_start": null, 
          "submitter_id": "TCGA-CW-5581_treatment_1", 
          "regimen_or_line_of_therapy": null, 
          "treatment_id": "a70f1762-6502-5e90-b3de-bb4ca1162053", 
          "treatment_type": "Pharmaceutical Therapy, NOS", 
          "therapeutic_agents": null, 
          "treatment_or_therapy": "not reported", 
          "treatment_effect": null, 
          "created_datetime": "2019-04-28T15:00:23.650090-05:00", 
          "initial_disease_status": null, 
          "treatment_anatomic_site": null, 
          "treatment_intent_type": null, 
          "updated_datetime": "2019-07-31T23:07:01.841294-05:00", 
          "treatment_outcome": null, 
          "state": "released"
        }, 
        {
          "treatment_intent_type": null, 
          "updated_datetime": "2019-07-31T23:07:01.841294-05:00", 
          "submitter_id": "TCGA-CW-5581_treatment", 
          "treatment_id": "91859918-f87e-5677-b64e-5551e6a86d87", 
          "treatment_type": "Radiation Therapy, NOS", 
          "state": "released", 
          "therapeutic_agents": null, 
          "treatment_or_therapy": "not reported", 
          "created_datetime": null
        }
      ], 
      "created_datetime": null, 
      "last_known_disease_status": "not reported", 
      "tissue_or_organ_of_origin": "Kidney, NOS", 
      "days_to_last_follow_up": 2799, 
      "primary_diagnosis": "Clear cell adenocarcinoma, NOS", 
      "age_at_diagnosis": 16195, 
      "updated_datetime": "2019-08-08T16:53:29.535496-05:00", 
      "prior_malignancy": "no", 
      "year_of_diagnosis": 2003, 
      "prior_treatment": "No", 
      "state": "released", 
      "days_to_last_known_disease_status": null, 
      "ajcc_pathologic_t": "T1b", 
      "days_to_recurrence": null, 
      "morphology": "8310/3", 
      "ajcc_pathologic_n": "NX", 
      "ajcc_pathologic_m": "M0", 
      "submitter_id": "TCGA-CW-5581_diagnosis", 
      "classification_of_tumor": "not reported", 
      "diagnosis_id": "31c92234-10f4-5537-9dcf-0a61a59a6c41", 
      "icd_10_code": "C64.9", 
      "site_of_resection_or_biopsy": "Kidney, NOS", 
      "tumor_grade": "not reported", 
      "progression_or_recurrence": "not reported"
    }
  ], 
  "demographic": {
    "gender": "male", 
    "ethnicity": "not hispanic or latino", 
    "vital_status": "Alive", 
    "race": "white", 
    "age_at_index": 44, 
    "submitter_id": "TCGA-CW-5581_demographic", 
    "days_to_birth": -16195, 
    "created_datetime": null, 
    "year_of_birth": 1959, 
    "demographic_id": "681b8764-e114-5b49-b04e-d84a04119b25", 
    "updated_datetime": "2019-07-31T23:07:01.841294-05:00", 
    "state": "released", 
    "year_of_death": null
  }
},{
  "exposures": [
    {
      "cigarettes_per_day": null, 
      "updated_datetime": "2019-07-31T23:20:36.744534-05:00", 
      "alcohol_history": "Not Reported", 
      "exposure_id": "19523e54-b37f-5fb0-aee1-67ed92d10777", 
      "submitter_id": "TCGA-DV-5567_exposure", 
      "years_smoked": null, 
      "weight": null, 
      "state": "released", 
      "alcohol_intensity": null, 
      "created_datetime": null, 
      "height": null, 
      "bmi": null
    }
  ], 
  "case_id": "aba26e6b-f11c-4ae6-a0d6-85bdd2060e8f", 
  "diagnoses": [
    {
      "synchronous_malignancy": "Not Reported", 
      "ajcc_pathologic_stage": "Stage I", 
      "tumor_stage": "stage i", 
      "days_to_diagnosis": 0, 
      "treatments": [
        {
          "days_to_treatment_end": null, 
          "days_to_treatment_start": null, 
          "submitter_id": "TCGA-DV-5567_treatment_1", 
          "regimen_or_line_of_therapy": null, 
          "treatment_id": "783f85f9-acd4-50c4-9c66-567e04566940", 
          "treatment_type": "Pharmaceutical Therapy, NOS", 
          "therapeutic_agents": null, 
          "treatment_or_therapy": "no", 
          "treatment_effect": null, 
          "created_datetime": "2019-04-28T15:11:18.514477-05:00", 
          "initial_disease_status": null, 
          "treatment_anatomic_site": null, 
          "treatment_intent_type": null, 
          "updated_datetime": "2019-07-31T23:20:36.744534-05:00", 
          "treatment_outcome": null, 
          "state": "released"
        }, 
        {
          "treatment_intent_type": null, 
          "updated_datetime": "2019-07-31T23:20:36.744534-05:00", 
          "submitter_id": "TCGA-DV-5567_treatment", 
          "treatment_id": "c73f96ae-7514-563a-80be-f09ccb4cd9b0", 
          "treatment_type": "Radiation Therapy, NOS", 
          "state": "released", 
          "therapeutic_agents": null, 
          "treatment_or_therapy": "no", 
          "created_datetime": null
        }
      ], 
      "created_datetime": null, 
      "last_known_disease_status": "not reported", 
      "tissue_or_organ_of_origin": "Kidney, NOS", 
      "days_to_last_follow_up": 2004, 
      "primary_diagnosis": "Clear cell adenocarcinoma, NOS", 
      "age_at_diagnosis": 14642, 
      "updated_datetime": "2019-08-08T16:53:54.213066-05:00", 
      "prior_malignancy": "yes", 
      "year_of_diagnosis": 2008, 
      "prior_treatment": "No", 
      "state": "released", 
      "days_to_last_known_disease_status": null, 
      "ajcc_pathologic_t": "T1a", 
      "days_to_recurrence": null, 
      "morphology": "8310/3", 
      "ajcc_pathologic_n": "NX", 
      "ajcc_pathologic_m": "M0", 
      "submitter_id": "TCGA-DV-5567_diagnosis", 
      "classification_of_tumor": "not reported", 
      "diagnosis_id": "8178bbed-cd21-5847-869a-67f67fee9932", 
      "icd_10_code": "C64.9", 
      "site_of_resection_or_biopsy": "Kidney, NOS", 
      "tumor_grade": "not reported", 
      "progression_or_recurrence": "not reported"
    }
  ], 
  "demographic": {
    "gender": "female", 
    "ethnicity": "not hispanic or latino", 
    "vital_status": "Alive", 
    "race": "black or african american", 
    "age_at_index": 40, 
    "submitter_id": "TCGA-DV-5567_demographic", 
    "days_to_birth": -14642, 
    "created_datetime": null, 
    "year_of_birth": 1968, 
    "demographic_id": "04457a99-fd74-5700-8eab-25e0d6727a86", 
    "updated_datetime": "2019-07-31T23:20:36.744534-05:00", 
    "state": "released", 
    "year_of_death": null
  }
},{
  "exposures": [
    {
      "cigarettes_per_day": null, 
      "updated_datetime": "2019-07-31T23:03:38.044176-05:00", 
      "alcohol_history": "Not Reported", 
      "exposure_id": "03a35933-42cf-5417-b8f3-9ce82e33bd8f", 
      "submitter_id": "TCGA-CJ-4869_exposure", 
      "years_smoked": null, 
      "weight": null, 
      "state": "released", 
      "alcohol_intensity": null, 
      "created_datetime": null, 
      "height": null, 
      "bmi": null
    }
  ], 
  "case_id": "06d86d68-0fd5-4c6e-8783-ed732a3291e8", 
  "diagnoses": [
    {
      "synchronous_malignancy": "No", 
      "ajcc_pathologic_stage": "Stage III", 
      "tumor_stage": "stage iii", 
      "days_to_diagnosis": 0, 
      "treatments": [
        {
          "days_to_treatment_end": null, 
          "days_to_treatment_start": null, 
          "submitter_id": "TCGA-CJ-4869_treatment_1", 
          "regimen_or_line_of_therapy": null, 
          "treatment_id": "806e0de9-9520-5872-b4ce-29477be67f73", 
          "treatment_type": "Pharmaceutical Therapy, NOS", 
          "therapeutic_agents": null, 
          "treatment_or_therapy": "yes", 
          "treatment_effect": null, 
          "created_datetime": "2019-04-28T14:57:39.395252-05:00", 
          "initial_disease_status": null, 
          "treatment_anatomic_site": null, 
          "treatment_intent_type": null, 
          "updated_datetime": "2019-07-31T23:03:38.044176-05:00", 
          "treatment_outcome": null, 
          "state": "released"
        }, 
        {
          "treatment_intent_type": null, 
          "updated_datetime": "2019-07-31T23:03:38.044176-05:00", 
          "submitter_id": "TCGA-CJ-4869_treatment", 
          "treatment_id": "4418f744-af73-5489-8bd5-62aa55a5e5fa", 
          "treatment_type": "Radiation Therapy, NOS", 
          "state": "released", 
          "therapeutic_agents": null, 
          "treatment_or_therapy": "no", 
          "created_datetime": null
        }
      ], 
      "created_datetime": null, 
      "last_known_disease_status": "not reported", 
      "tissue_or_organ_of_origin": "Kidney, NOS", 
      "days_to_last_follow_up": 2554, 
      "primary_diagnosis": "Clear cell adenocarcinoma, NOS", 
      "age_at_diagnosis": 17923, 
      "updated_datetime": "2019-08-08T16:52:35.966382-05:00", 
      "prior_malignancy": "no", 
      "year_of_diagnosis": 2004, 
      "prior_treatment": "No", 
      "state": "released", 
      "days_to_last_known_disease_status": null, 
      "ajcc_pathologic_t": "T2", 
      "days_to_recurrence": null, 
      "morphology": "8310/3", 
      "ajcc_pathologic_n": "N1", 
      "ajcc_pathologic_m": "M0", 
      "submitter_id": "TCGA-CJ-4869_diagnosis", 
      "classification_of_tumor": "not reported", 
      "diagnosis_id": "52668256-82db-55c9-9598-39ebf25a68b0", 
      "icd_10_code": "C64.9", 
      "site_of_resection_or_biopsy": "Kidney, NOS", 
      "tumor_grade": "not reported", 
      "progression_or_recurrence": "not reported"
    }
  ], 
  "demographic": {
    "gender": "male", 
    "ethnicity": "hispanic or latino", 
    "vital_status": "Alive", 
    "race": "white", 
    "age_at_index": 49, 
    "submitter_id": "TCGA-CJ-4869_demographic", 
    "days_to_birth": -17923, 
    "created_datetime": null, 
    "year_of_birth": 1955, 
    "demographic_id": "3ef20244-6235-5328-a76f-83790f6c2b95", 
    "updated_datetime": "2019-07-31T23:03:38.044176-05:00", 
    "state": "released", 
    "year_of_death": null
  }
},{
  "exposures": [
    {
      "cigarettes_per_day": null, 
      "updated_datetime": "2019-07-31T23:21:01.081850-05:00", 
      "alcohol_history": "Not Reported", 
      "exposure_id": "6a7b1eef-e439-5a77-b46c-e41ac6e6eb6d", 
      "submitter_id": "TCGA-BP-4776_exposure", 
      "years_smoked": null, 
      "weight": null, 
      "state": "released", 
      "alcohol_intensity": null, 
      "created_datetime": null, 
      "height": null, 
      "bmi": null
    }
  ], 
  "case_id": "b15f495d-8598-4404-86b0-519df0f2d504", 
  "diagnoses": [
    {
      "synchronous_malignancy": "No", 
      "ajcc_pathologic_stage": "Stage I", 
      "tumor_stage": "stage i", 
      "days_to_diagnosis": 0, 
      "treatments": [
        {
          "days_to_treatment_end": null, 
          "days_to_treatment_start": null, 
          "submitter_id": "TCGA-BP-4776_treatment_1", 
          "regimen_or_line_of_therapy": null, 
          "treatment_id": "df682681-2bbc-5a67-9550-d9fce8086af1", 
          "treatment_type": "Pharmaceutical Therapy, NOS", 
          "therapeutic_agents": null, 
          "treatment_or_therapy": "not reported", 
          "treatment_effect": null, 
          "created_datetime": "2019-04-28T15:11:38.200282-05:00", 
          "initial_disease_status": null, 
          "treatment_anatomic_site": null, 
          "treatment_intent_type": null, 
          "updated_datetime": "2019-07-31T23:21:01.081850-05:00", 
          "treatment_outcome": null, 
          "state": "released"
        }, 
        {
          "treatment_intent_type": null, 
          "updated_datetime": "2019-07-31T23:21:01.081850-05:00", 
          "submitter_id": "TCGA-BP-4776_treatment", 
          "treatment_id": "61c73152-36e7-54d0-9988-60926043b2d9", 
          "treatment_type": "Radiation Therapy, NOS", 
          "state": "released", 
          "therapeutic_agents": null, 
          "treatment_or_therapy": "not reported", 
          "created_datetime": null
        }
      ], 
      "created_datetime": null, 
      "last_known_disease_status": "not reported", 
      "tissue_or_organ_of_origin": "Kidney, NOS", 
      "days_to_last_follow_up": 411, 
      "primary_diagnosis": "Clear cell adenocarcinoma, NOS", 
      "age_at_diagnosis": 19143, 
      "updated_datetime": "2019-08-08T16:51:46.144329-05:00", 
      "prior_malignancy": "no", 
      "year_of_diagnosis": 2005, 
      "prior_treatment": "No", 
      "state": "released", 
      "days_to_last_known_disease_status": null, 
      "ajcc_pathologic_t": "T1a", 
      "days_to_recurrence": null, 
      "morphology": "8310/3", 
      "ajcc_pathologic_n": "NX", 
      "ajcc_pathologic_m": "M0", 
      "submitter_id": "TCGA-BP-4776_diagnosis", 
      "classification_of_tumor": "not reported", 
      "diagnosis_id": "13aa2368-4b37-5aa6-a87b-c4b809c9decb", 
      "icd_10_code": "C64.9", 
      "site_of_resection_or_biopsy": "Kidney, NOS", 
      "tumor_grade": "not reported", 
      "progression_or_recurrence": "not reported"
    }
  ], 
  "demographic": {
    "gender": "male", 
    "ethnicity": "not reported", 
    "vital_status": "Alive", 
    "race": "white", 
    "age_at_index": 52, 
    "submitter_id": "TCGA-BP-4776_demographic", 
    "days_to_birth": -19143, 
    "created_datetime": null, 
    "year_of_birth": 1953, 
    "demographic_id": "6e03e5d4-4abd-571c-ba53-5a52daa39111", 
    "updated_datetime": "2019-07-31T23:21:01.081850-05:00", 
    "state": "released", 
    "year_of_death": null
  }
},{
  "exposures": [
    {
      "cigarettes_per_day": null, 
      "updated_datetime": "2019-07-31T15:55:32.463092-05:00", 
      "alcohol_history": "Not Reported", 
      "exposure_id": "babb74eb-54c5-5183-9109-68428587e448", 
      "submitter_id": "TCGA-B2-3923_exposure", 
      "years_smoked": null, 
      "weight": null, 
      "state": "released", 
      "alcohol_intensity": null, 
      "created_datetime": null, 
      "height": null, 
      "bmi": null
    }
  ], 
  "case_id": "08a8eec3-c97a-4493-a7de-b2a686b4df67", 
  "diagnoses": [
    {
      "synchronous_malignancy": "No", 
      "ajcc_pathologic_stage": "Stage II", 
      "tumor_stage": "stage ii", 
      "days_to_diagnosis": 0, 
      "treatments": [
        {
          "treatment_intent_type": null, 
          "updated_datetime": "2019-07-31T15:55:32.463092-05:00", 
          "submitter_id": "TCGA-B2-3923_treatment", 
          "treatment_id": "cdc86e9b-0397-5d37-91f1-58f2ca36b11a", 
          "treatment_type": "Radiation Therapy, NOS", 
          "state": "released", 
          "therapeutic_agents": null, 
          "treatment_or_therapy": "no", 
          "created_datetime": null
        }, 
        {
          "days_to_treatment_end": null, 
          "days_to_treatment_start": null, 
          "submitter_id": "TCGA-B2-3923_treatment_1", 
          "regimen_or_line_of_therapy": null, 
          "treatment_id": "b81011a3-5bff-5f7a-82fb-d690c2fc5b81", 
          "treatment_type": "Pharmaceutical Therapy, NOS", 
          "therapeutic_agents": null, 
          "treatment_or_therapy": "no", 
          "treatment_effect": null, 
          "created_datetime": "2019-04-28T09:10:21.935002-05:00", 
          "initial_disease_status": null, 
          "treatment_anatomic_site": null, 
          "treatment_intent_type": null, 
          "updated_datetime": "2019-07-31T15:55:32.463092-05:00", 
          "treatment_outcome": null, 
          "state": "released"
        }
      ], 
      "created_datetime": null, 
      "last_known_disease_status": "not reported", 
      "tissue_or_organ_of_origin": "Kidney, NOS", 
      "days_to_last_follow_up": 992, 
      "primary_diagnosis": "Clear cell adenocarcinoma, NOS", 
      "age_at_diagnosis": 21793, 
      "updated_datetime": "2019-08-08T16:50:57.630420-05:00", 
      "prior_malignancy": "no", 
      "year_of_diagnosis": 2010, 
      "prior_treatment": "No", 
      "state": "released", 
      "days_to_last_known_disease_status": null, 
      "ajcc_pathologic_t": "T2", 
      "days_to_recurrence": null, 
      "morphology": "8310/3", 
      "ajcc_pathologic_n": "NX", 
      "ajcc_pathologic_m": "M0", 
      "submitter_id": "TCGA-B2-3923_diagnosis", 
      "classification_of_tumor": "not reported", 
      "diagnosis_id": "ad1a0b0d-57f0-56ea-8ab0-4f466f3320eb", 
      "icd_10_code": "C64.9", 
      "site_of_resection_or_biopsy": "Kidney, NOS", 
      "tumor_grade": "not reported", 
      "progression_or_recurrence": "not reported"
    }
  ], 
  "demographic": {
    "gender": "male", 
    "ethnicity": "not hispanic or latino", 
    "vital_status": "Alive", 
    "race": "white", 
    "age_at_index": 59, 
    "submitter_id": "TCGA-B2-3923_demographic", 
    "days_to_birth": -21793, 
    "created_datetime": null, 
    "year_of_birth": 1951, 
    "demographic_id": "b3bf5f0e-4a51-51e7-8759-39ade6aae045", 
    "updated_datetime": "2019-07-31T15:55:32.463092-05:00", 
    "state": "released", 
    "year_of_death": null
  }
},{
  "exposures": [
    {
      "cigarettes_per_day": null, 
      "updated_datetime": "2019-07-31T23:09:32.264932-05:00", 
      "alcohol_history": "Not Reported", 
      "exposure_id": "4c73263f-e31f-5152-87b3-12a793867e8a", 
      "submitter_id": "TCGA-B0-4816_exposure", 
      "years_smoked": null, 
      "weight": null, 
      "state": "released", 
      "alcohol_intensity": null, 
      "created_datetime": null, 
      "height": null, 
      "bmi": null
    }
  ], 
  "case_id": "44130745-0b09-4201-829f-cc634f462d3b", 
  "diagnoses": [
    {
      "synchronous_malignancy": "No", 
      "ajcc_pathologic_stage": "Stage II", 
      "tumor_stage": "stage ii", 
      "days_to_diagnosis": 0, 
      "treatments": [
        {
          "treatment_intent_type": null, 
          "updated_datetime": "2019-07-31T23:09:32.264932-05:00", 
          "submitter_id": "TCGA-B0-4816_treatment", 
          "treatment_id": "2bca4ac1-68a7-558a-86c2-5c7f80b37f81", 
          "treatment_type": "Radiation Therapy, NOS", 
          "state": "released", 
          "therapeutic_agents": null, 
          "treatment_or_therapy": "not reported", 
          "created_datetime": null
        }, 
        {
          "days_to_treatment_end": null, 
          "days_to_treatment_start": null, 
          "submitter_id": "TCGA-B0-4816_treatment_1", 
          "regimen_or_line_of_therapy": null, 
          "treatment_id": "9a307346-6a9b-5c05-bea6-17aa1aff0df5", 
          "treatment_type": "Pharmaceutical Therapy, NOS", 
          "therapeutic_agents": null, 
          "treatment_or_therapy": "not reported", 
          "treatment_effect": null, 
          "created_datetime": "2019-04-28T15:02:22.974048-05:00", 
          "initial_disease_status": null, 
          "treatment_anatomic_site": null, 
          "treatment_intent_type": null, 
          "updated_datetime": "2019-07-31T23:09:32.264932-05:00", 
          "treatment_outcome": null, 
          "state": "released"
        }
      ], 
      "created_datetime": null, 
      "last_known_disease_status": "not reported", 
      "tissue_or_organ_of_origin": "Kidney, NOS", 
      "days_to_last_follow_up": null, 
      "primary_diagnosis": "Clear cell adenocarcinoma, NOS", 
      "age_at_diagnosis": 18133, 
      "updated_datetime": "2019-08-08T16:50:33.583003-05:00", 
      "prior_malignancy": "no", 
      "year_of_diagnosis": 2002, 
      "prior_treatment": "No", 
      "state": "released", 
      "days_to_last_known_disease_status": null, 
      "ajcc_staging_system_edition": "5th", 
      "ajcc_pathologic_t": "T2", 
      "days_to_recurrence": null, 
      "morphology": "8310/3", 
      "ajcc_pathologic_n": "N0", 
      "ajcc_pathologic_m": "M0", 
      "submitter_id": "TCGA-B0-4816_diagnosis", 
      "classification_of_tumor": "not reported", 
      "diagnosis_id": "dcbc37b3-f5bb-5093-9364-81714a0e03a8", 
      "icd_10_code": "C64.9", 
      "site_of_resection_or_biopsy": "Kidney, NOS", 
      "tumor_grade": "not reported", 
      "progression_or_recurrence": "not reported"
    }
  ], 
  "demographic": {
    "gender": "male", 
    "ethnicity": "not hispanic or latino", 
    "vital_status": "Dead", 
    "race": "white", 
    "age_at_index": 49, 
    "submitter_id": "TCGA-B0-4816_demographic", 
    "days_to_birth": -18133, 
    "created_datetime": null, 
    "year_of_birth": 1953, 
    "demographic_id": "9924d93c-e8fa-5ad3-bab7-175d56e75641", 
    "updated_datetime": "2019-07-31T23:09:32.264932-05:00", 
    "days_to_death": 1371, 
    "state": "released", 
    "year_of_death": 2005
  }
},{
  "exposures": [
    {
      "cigarettes_per_day": null, 
      "updated_datetime": "2019-07-31T23:14:04.996965-05:00", 
      "alcohol_history": "Not Reported", 
      "exposure_id": "bbe4f098-dcea-5c26-9be8-82216d8a6d94", 
      "submitter_id": "TCGA-BP-4765_exposure", 
      "years_smoked": null, 
      "weight": null, 
      "state": "released", 
      "alcohol_intensity": null, 
      "created_datetime": null, 
      "height": null, 
      "bmi": null
    }
  ], 
  "case_id": "6dc3788e-570f-4f39-9951-dcc7ad51e1f2", 
  "diagnoses": [
    {
      "synchronous_malignancy": "No", 
      "ajcc_pathologic_stage": "Stage I", 
      "tumor_stage": "stage i", 
      "days_to_diagnosis": 0, 
      "treatments": [
        {
          "treatment_intent_type": null, 
          "updated_datetime": "2019-07-31T23:14:04.996965-05:00", 
          "submitter_id": "TCGA-BP-4765_treatment", 
          "treatment_id": "3c1afa53-4538-5853-9cc2-493eabbe0b34", 
          "treatment_type": "Radiation Therapy, NOS", 
          "state": "released", 
          "therapeutic_agents": null, 
          "treatment_or_therapy": "not reported", 
          "created_datetime": null
        }, 
        {
          "days_to_treatment_end": null, 
          "days_to_treatment_start": null, 
          "submitter_id": "TCGA-BP-4765_treatment_1", 
          "regimen_or_line_of_therapy": null, 
          "treatment_id": "c71799e4-1646-5e01-a30e-4d68a9ba917a", 
          "treatment_type": "Pharmaceutical Therapy, NOS", 
          "therapeutic_agents": null, 
          "treatment_or_therapy": "not reported", 
          "treatment_effect": null, 
          "created_datetime": "2019-04-28T15:06:03.728189-05:00", 
          "initial_disease_status": null, 
          "treatment_anatomic_site": null, 
          "treatment_intent_type": null, 
          "updated_datetime": "2019-07-31T23:14:04.996965-05:00", 
          "treatment_outcome": null, 
          "state": "released"
        }
      ], 
      "created_datetime": null, 
      "last_known_disease_status": "not reported", 
      "tissue_or_organ_of_origin": "Kidney, NOS", 
      "days_to_last_follow_up": 2184, 
      "primary_diagnosis": "Clear cell adenocarcinoma, NOS", 
      "age_at_diagnosis": 15814, 
      "updated_datetime": "2019-08-08T16:51:46.144329-05:00", 
      "prior_malignancy": "no", 
      "year_of_diagnosis": 2004, 
      "prior_treatment": "No", 
      "state": "released", 
      "days_to_last_known_disease_status": null, 
      "ajcc_pathologic_t": "T1a", 
      "days_to_recurrence": null, 
      "morphology": "8310/3", 
      "ajcc_pathologic_n": "NX", 
      "ajcc_pathologic_m": "M0", 
      "submitter_id": "TCGA-BP-4765_diagnosis", 
      "classification_of_tumor": "not reported", 
      "diagnosis_id": "7b5e6109-26b6-51d0-b629-d3b2e7ab2325", 
      "icd_10_code": "C64.9", 
      "site_of_resection_or_biopsy": "Kidney, NOS", 
      "tumor_grade": "not reported", 
      "progression_or_recurrence": "not reported"
    }
  ], 
  "demographic": {
    "gender": "male", 
    "ethnicity": "not reported", 
    "vital_status": "Alive", 
    "race": "white", 
    "age_at_index": 43, 
    "submitter_id": "TCGA-BP-4765_demographic", 
    "days_to_birth": -15814, 
    "created_datetime": null, 
    "year_of_birth": 1961, 
    "demographic_id": "398b3a58-4802-5177-841a-2cc9d62a92dc", 
    "updated_datetime": "2019-07-31T23:14:04.996965-05:00", 
    "state": "released", 
    "year_of_death": null
  }
},{
  "exposures": [
    {
      "cigarettes_per_day": null, 
      "updated_datetime": "2019-07-31T23:24:21.826038-05:00", 
      "alcohol_history": "Not Reported", 
      "exposure_id": "5e995895-d00c-5e89-bfb8-bace2105ad83", 
      "submitter_id": "TCGA-BP-5199_exposure", 
      "years_smoked": null, 
      "weight": null, 
      "state": "released", 
      "alcohol_intensity": null, 
      "created_datetime": null, 
      "height": null, 
      "bmi": null
    }
  ], 
  "case_id": "d30f460b-8e85-4eb4-83b8-0a5d8bf4d10d", 
  "diagnoses": [
    {
      "synchronous_malignancy": "Not Reported", 
      "ajcc_pathologic_stage": "Stage II", 
      "tumor_stage": "stage ii", 
      "days_to_diagnosis": 0, 
      "treatments": [
        {
          "treatment_intent_type": null, 
          "updated_datetime": "2019-07-31T23:24:21.826038-05:00", 
          "submitter_id": "TCGA-BP-5199_treatment", 
          "treatment_id": "a2dc2391-8b11-5c94-932a-9744c0a005c0", 
          "treatment_type": "Radiation Therapy, NOS", 
          "state": "released", 
          "therapeutic_agents": null, 
          "treatment_or_therapy": "not reported", 
          "created_datetime": null
        }, 
        {
          "days_to_treatment_end": null, 
          "days_to_treatment_start": null, 
          "submitter_id": "TCGA-BP-5199_treatment_1", 
          "regimen_or_line_of_therapy": null, 
          "treatment_id": "b06fdc18-1329-508e-a53a-ae8a4513d885", 
          "treatment_type": "Pharmaceutical Therapy, NOS", 
          "therapeutic_agents": null, 
          "treatment_or_therapy": "not reported", 
          "treatment_effect": null, 
          "created_datetime": "2019-04-28T15:14:14.692368-05:00", 
          "initial_disease_status": null, 
          "treatment_anatomic_site": null, 
          "treatment_intent_type": null, 
          "updated_datetime": "2019-07-31T23:24:21.826038-05:00", 
          "treatment_outcome": null, 
          "state": "released"
        }
      ], 
      "created_datetime": null, 
      "last_known_disease_status": "not reported", 
      "tissue_or_organ_of_origin": "Kidney, NOS", 
      "days_to_last_follow_up": 1355, 
      "primary_diagnosis": "Clear cell adenocarcinoma, NOS", 
      "age_at_diagnosis": 21256, 
      "updated_datetime": "2019-08-08T16:52:35.966382-05:00", 
      "prior_malignancy": "yes", 
      "year_of_diagnosis": 2006, 
      "prior_treatment": "No", 
      "state": "released", 
      "days_to_last_known_disease_status": null, 
      "ajcc_pathologic_t": "T2", 
      "days_to_recurrence": null, 
      "morphology": "8310/3", 
      "ajcc_pathologic_n": "N0", 
      "ajcc_pathologic_m": "M0", 
      "submitter_id": "TCGA-BP-5199_diagnosis", 
      "classification_of_tumor": "not reported", 
      "diagnosis_id": "280409d5-e830-5567-a665-be73537b38da", 
      "icd_10_code": "C64.9", 
      "site_of_resection_or_biopsy": "Kidney, NOS", 
      "tumor_grade": "not reported", 
      "progression_or_recurrence": "not reported"
    }
  ], 
  "demographic": {
    "gender": "male", 
    "ethnicity": "not hispanic or latino", 
    "vital_status": "Alive", 
    "race": "white", 
    "age_at_index": 58, 
    "submitter_id": "TCGA-BP-5199_demographic", 
    "days_to_birth": -21256, 
    "created_datetime": null, 
    "year_of_birth": 1948, 
    "demographic_id": "2cb2f59d-9db2-5e27-a444-c510e70da354", 
    "updated_datetime": "2019-07-31T23:24:21.826038-05:00", 
    "state": "released", 
    "year_of_death": null
  }
},{
  "exposures": [
    {
      "cigarettes_per_day": null, 
      "updated_datetime": "2019-07-31T23:26:08.391099-05:00", 
      "alcohol_history": "Not Reported", 
      "exposure_id": "7a7aede2-d229-5eb1-b291-716420f547b6", 
      "submitter_id": "TCGA-BP-4763_exposure", 
      "years_smoked": null, 
      "weight": null, 
      "state": "released", 
      "alcohol_intensity": null, 
      "created_datetime": null, 
      "height": null, 
      "bmi": null
    }
  ], 
  "case_id": "e04bd954-b207-481d-84fd-6c4f8d070e8a", 
  "diagnoses": [
    {
      "synchronous_malignancy": "No", 
      "ajcc_pathologic_stage": "Stage I", 
      "tumor_stage": "stage i", 
      "days_to_diagnosis": 0, 
      "treatments": [
        {
          "treatment_intent_type": null, 
          "updated_datetime": "2019-07-31T23:26:08.391099-05:00", 
          "submitter_id": "TCGA-BP-4763_treatment", 
          "treatment_id": "67b9dec5-6719-59f0-9cc8-40dbdda73478", 
          "treatment_type": "Radiation Therapy, NOS", 
          "state": "released", 
          "therapeutic_agents": null, 
          "treatment_or_therapy": "not reported", 
          "created_datetime": null
        }, 
        {
          "days_to_treatment_end": null, 
          "days_to_treatment_start": null, 
          "submitter_id": "TCGA-BP-4763_treatment_1", 
          "regimen_or_line_of_therapy": null, 
          "treatment_id": "cb420b77-81c7-5844-b1f2-099fa808d128", 
          "treatment_type": "Pharmaceutical Therapy, NOS", 
          "therapeutic_agents": null, 
          "treatment_or_therapy": "not reported", 
          "treatment_effect": null, 
          "created_datetime": "2019-04-28T15:15:39.110026-05:00", 
          "initial_disease_status": null, 
          "treatment_anatomic_site": null, 
          "treatment_intent_type": null, 
          "updated_datetime": "2019-07-31T23:26:08.391099-05:00", 
          "treatment_outcome": null, 
          "state": "released"
        }
      ], 
      "created_datetime": null, 
      "last_known_disease_status": "not reported", 
      "tissue_or_organ_of_origin": "Kidney, NOS", 
      "days_to_last_follow_up": null, 
      "primary_diagnosis": "Clear cell adenocarcinoma, NOS", 
      "age_at_diagnosis": 29150, 
      "updated_datetime": "2019-08-08T16:51:46.144329-05:00", 
      "prior_malignancy": "no", 
      "year_of_diagnosis": 2004, 
      "prior_treatment": "No", 
      "state": "released", 
      "days_to_last_known_disease_status": null, 
      "ajcc_pathologic_t": "T1a", 
      "days_to_recurrence": null, 
      "morphology": "8310/3", 
      "ajcc_pathologic_n": "NX", 
      "ajcc_pathologic_m": "M0", 
      "submitter_id": "TCGA-BP-4763_diagnosis", 
      "classification_of_tumor": "not reported", 
      "diagnosis_id": "fc59a73a-4164-562a-9370-9549eb2dd47b", 
      "icd_10_code": "C64.9", 
      "site_of_resection_or_biopsy": "Kidney, NOS", 
      "tumor_grade": "not reported", 
      "progression_or_recurrence": "not reported"
    }
  ], 
  "demographic": {
    "gender": "female", 
    "ethnicity": "not reported", 
    "vital_status": "Dead", 
    "race": "white", 
    "age_at_index": 79, 
    "submitter_id": "TCGA-BP-4763_demographic", 
    "days_to_birth": -29150, 
    "created_datetime": null, 
    "year_of_birth": 1925, 
    "demographic_id": "8e44f920-4b55-5090-9d80-aa80f4439902", 
    "updated_datetime": "2019-07-31T23:26:08.391099-05:00", 
    "days_to_death": 1270, 
    "state": "released", 
    "year_of_death": 2007
  }
},{
  "exposures": [
    {
      "submitter_id": "TCGA-DV-A4W0_exposure", 
      "weight": null, 
      "alcohol_intensity": null, 
      "created_datetime": null, 
      "pack_years_smoked": 33.0, 
      "cigarettes_per_day": 1.8082191780821917, 
      "updated_datetime": "2019-07-31T23:02:58.215444-05:00", 
      "alcohol_history": "Not Reported", 
      "exposure_id": "2c9f1350-8dee-5864-a3fc-85aee8dba9d5", 
      "years_smoked": null, 
      "state": "released", 
      "height": null, 
      "bmi": null
    }
  ], 
  "case_id": "01277e9d-a35f-45d9-9e60-2e8cd79630a0", 
  "diagnoses": [
    {
      "synchronous_malignancy": "Yes", 
      "ajcc_pathologic_stage": "Stage I", 
      "tumor_stage": "stage i", 
      "days_to_diagnosis": 0, 
      "treatments": [
        {
          "days_to_treatment_end": null, 
          "days_to_treatment_start": null, 
          "submitter_id": "TCGA-DV-A4W0_treatment_1", 
          "regimen_or_line_of_therapy": null, 
          "treatment_id": "e89dd262-a947-5230-b35b-0ce2c9e5e14b", 
          "treatment_type": "Pharmaceutical Therapy, NOS", 
          "therapeutic_agents": null, 
          "treatment_or_therapy": "no", 
          "treatment_effect": null, 
          "created_datetime": "2019-04-28T14:57:06.915938-05:00", 
          "initial_disease_status": null, 
          "treatment_anatomic_site": null, 
          "treatment_intent_type": null, 
          "updated_datetime": "2019-07-31T23:02:58.215444-05:00", 
          "treatment_outcome": null, 
          "state": "released"
        }, 
        {
          "treatment_intent_type": null, 
          "updated_datetime": "2019-07-31T23:02:58.215444-05:00", 
          "submitter_id": "TCGA-DV-A4W0_treatment", 
          "treatment_id": "75185713-73de-5987-bbfb-6de9f663f5e5", 
          "treatment_type": "Radiation Therapy, NOS", 
          "state": "released", 
          "therapeutic_agents": null, 
          "treatment_or_therapy": "no", 
          "created_datetime": null
        }
      ], 
      "created_datetime": null, 
      "last_known_disease_status": "not reported", 
      "tissue_or_organ_of_origin": "Kidney, NOS", 
      "days_to_last_follow_up": 2470, 
      "primary_diagnosis": "Clear cell adenocarcinoma, NOS", 
      "age_at_diagnosis": 20101, 
      "updated_datetime": "2019-08-08T16:53:54.213066-05:00", 
      "year_of_diagnosis": 2008, 
      "prior_malignancy": "no", 
      "prior_treatment": "No", 
      "state": "released", 
      "days_to_last_known_disease_status": null, 
      "ajcc_staging_system_edition": "6th", 
      "ajcc_pathologic_t": "T1b", 
      "days_to_recurrence": null, 
      "morphology": "8310/3", 
      "ajcc_clinical_m": "M0", 
      "ajcc_pathologic_n": "NX", 
      "ajcc_pathologic_m": "MX", 
      "submitter_id": "TCGA-DV-A4W0_diagnosis", 
      "classification_of_tumor": "not reported", 
      "diagnosis_id": "80465838-87a9-5e79-82c8-982af2d289c1", 
      "icd_10_code": "C64.9", 
      "site_of_resection_or_biopsy": "Kidney, NOS", 
      "tumor_grade": "not reported", 
      "progression_or_recurrence": "not reported"
    }
  ], 
  "demographic": {
    "gender": "male", 
    "ethnicity": "not hispanic or latino", 
    "vital_status": "Alive", 
    "race": "black or african american", 
    "age_at_index": 55, 
    "submitter_id": "TCGA-DV-A4W0_demographic", 
    "days_to_birth": -20101, 
    "created_datetime": null, 
    "year_of_birth": 1953, 
    "demographic_id": "11b953ca-f10e-54be-aee0-e56a671f23b3", 
    "updated_datetime": "2019-07-31T23:02:58.215444-05:00", 
    "state": "released", 
    "year_of_death": null
  }
},{
  "exposures": [
    {
      "cigarettes_per_day": null, 
      "updated_datetime": "2019-07-31T23:29:47.154057-05:00", 
      "alcohol_history": "Not Reported", 
      "exposure_id": "a943b6c2-c259-551f-ada2-5786c3aa362f", 
      "submitter_id": "TCGA-BP-4790_exposure", 
      "years_smoked": null, 
      "weight": null, 
      "state": "released", 
      "alcohol_intensity": null, 
      "created_datetime": null, 
      "height": null, 
      "bmi": null
    }
  ], 
  "case_id": "ffed886e-261e-464c-aa27-8204dd0eb9a1", 
  "diagnoses": [
    {
      "synchronous_malignancy": "No", 
      "ajcc_pathologic_stage": "Stage I", 
      "tumor_stage": "stage i", 
      "days_to_diagnosis": 0, 
      "treatments": [
        {
          "treatment_intent_type": null, 
          "updated_datetime": "2019-07-31T23:29:47.154057-05:00", 
          "submitter_id": "TCGA-BP-4790_treatment", 
          "treatment_id": "0bff499b-95be-5b01-a63c-58fdefcecca7", 
          "treatment_type": "Radiation Therapy, NOS", 
          "state": "released", 
          "therapeutic_agents": null, 
          "treatment_or_therapy": "no", 
          "created_datetime": null
        }, 
        {
          "days_to_treatment_end": null, 
          "days_to_treatment_start": null, 
          "submitter_id": "TCGA-BP-4790_treatment_1", 
          "regimen_or_line_of_therapy": null, 
          "treatment_id": "a8ba6459-5d26-590b-83bf-9a480facc37d", 
          "treatment_type": "Pharmaceutical Therapy, NOS", 
          "therapeutic_agents": null, 
          "treatment_or_therapy": "no", 
          "treatment_effect": null, 
          "created_datetime": "2019-04-28T15:18:32.060434-05:00", 
          "initial_disease_status": null, 
          "treatment_anatomic_site": null, 
          "treatment_intent_type": null, 
          "updated_datetime": "2019-07-31T23:29:47.154057-05:00", 
          "treatment_outcome": null, 
          "state": "released"
        }
      ], 
      "created_datetime": null, 
      "last_known_disease_status": "not reported", 
      "tissue_or_organ_of_origin": "Kidney, NOS", 
      "days_to_last_follow_up": null, 
      "primary_diagnosis": "Clear cell adenocarcinoma, NOS", 
      "age_at_diagnosis": 28076, 
      "updated_datetime": "2019-08-08T16:52:10.457434-05:00", 
      "prior_malignancy": "no", 
      "year_of_diagnosis": 2007, 
      "prior_treatment": "No", 
      "state": "released", 
      "days_to_last_known_disease_status": null, 
      "ajcc_pathologic_t": "T1a", 
      "days_to_recurrence": null, 
      "morphology": "8310/3", 
      "ajcc_pathologic_n": "NX", 
      "ajcc_pathologic_m": "M0", 
      "submitter_id": "TCGA-BP-4790_diagnosis", 
      "classification_of_tumor": "not reported", 
      "diagnosis_id": "8857ef0a-f17d-5c79-9752-d9efa384b086", 
      "icd_10_code": "C64.9", 
      "site_of_resection_or_biopsy": "Kidney, NOS", 
      "tumor_grade": "not reported", 
      "progression_or_recurrence": "not reported"
    }
  ], 
  "demographic": {
    "gender": "male", 
    "ethnicity": "not reported", 
    "vital_status": "Dead", 
    "race": "white", 
    "age_at_index": 76, 
    "submitter_id": "TCGA-BP-4790_demographic", 
    "days_to_birth": -28076, 
    "created_datetime": null, 
    "year_of_birth": 1931, 
    "demographic_id": "e7ec15d3-65c6-5b4c-b4f1-2474bc95469a", 
    "updated_datetime": "2019-07-31T23:29:47.154057-05:00", 
    "days_to_death": 1111, 
    "state": "released", 
    "year_of_death": 2010
  }
},{
  "exposures": [
    {
      "cigarettes_per_day": null, 
      "updated_datetime": "2019-07-31T23:18:21.888283-05:00", 
      "alcohol_history": "Not Reported", 
      "exposure_id": "159511ec-4227-5261-8d4e-63a74f29aae3", 
      "submitter_id": "TCGA-AK-3427_exposure", 
      "years_smoked": null, 
      "weight": null, 
      "state": "released", 
      "alcohol_intensity": null, 
      "created_datetime": null, 
      "height": null, 
      "bmi": null
    }
  ], 
  "case_id": "97fee782-9aa3-41c7-8b7b-53c9c69bdabc", 
  "diagnoses": [
    {
      "synchronous_malignancy": "No", 
      "ajcc_pathologic_stage": "Stage I", 
      "tumor_stage": "stage i", 
      "days_to_diagnosis": 0, 
      "treatments": [
        {
          "treatment_intent_type": null, 
          "updated_datetime": "2019-07-31T23:18:21.888283-05:00", 
          "submitter_id": "TCGA-AK-3427_treatment", 
          "treatment_id": "f13ab842-96f7-596d-a97e-25769e321f28", 
          "treatment_type": "Radiation Therapy, NOS", 
          "state": "released", 
          "therapeutic_agents": null, 
          "treatment_or_therapy": "no", 
          "created_datetime": null
        }, 
        {
          "days_to_treatment_end": null, 
          "days_to_treatment_start": null, 
          "submitter_id": "TCGA-AK-3427_treatment_1", 
          "regimen_or_line_of_therapy": null, 
          "treatment_id": "b73adf93-744e-5850-afb1-12cd25a1ddd5", 
          "treatment_type": "Pharmaceutical Therapy, NOS", 
          "therapeutic_agents": null, 
          "treatment_or_therapy": "no", 
          "treatment_effect": null, 
          "created_datetime": "2019-04-28T15:09:31.352202-05:00", 
          "initial_disease_status": null, 
          "treatment_anatomic_site": null, 
          "treatment_intent_type": null, 
          "updated_datetime": "2019-07-31T23:18:21.888283-05:00", 
          "treatment_outcome": null, 
          "state": "released"
        }
      ], 
      "created_datetime": null, 
      "last_known_disease_status": "not reported", 
      "tissue_or_organ_of_origin": "Kidney, NOS", 
      "days_to_last_follow_up": 3583, 
      "primary_diagnosis": "Clear cell adenocarcinoma, NOS", 
      "age_at_diagnosis": 24067, 
      "updated_datetime": "2019-08-08T16:50:09.071494-05:00", 
      "prior_malignancy": "no", 
      "year_of_diagnosis": 2004, 
      "prior_treatment": "No", 
      "state": "released", 
      "days_to_last_known_disease_status": null, 
      "ajcc_staging_system_edition": "7th", 
      "ajcc_pathologic_t": "T1a", 
      "days_to_recurrence": null, 
      "morphology": "8310/3", 
      "ajcc_pathologic_n": "N0", 
      "ajcc_pathologic_m": "M0", 
      "submitter_id": "TCGA-AK-3427_diagnosis", 
      "classification_of_tumor": "not reported", 
      "diagnosis_id": "8e4afc7c-a2df-5bc8-aab8-675d304f6efb", 
      "icd_10_code": "C64.9", 
      "site_of_resection_or_biopsy": "Kidney, NOS", 
      "tumor_grade": "not reported", 
      "progression_or_recurrence": "not reported"
    }
  ], 
  "demographic": {
    "gender": "male", 
    "ethnicity": "not hispanic or latino", 
    "vital_status": "Alive", 
    "race": "white", 
    "age_at_index": 65, 
    "submitter_id": "TCGA-AK-3427_demographic", 
    "days_to_birth": -24067, 
    "created_datetime": null, 
    "year_of_birth": 1939, 
    "demographic_id": "6e277e9c-362e-525e-a5a6-baa776e92a99", 
    "updated_datetime": "2019-07-31T23:18:21.888283-05:00", 
    "state": "released", 
    "year_of_death": null
  }
},{
  "exposures": [
    {
      "cigarettes_per_day": null, 
      "updated_datetime": "2019-07-31T23:11:57.918451-05:00", 
      "alcohol_history": "Not Reported", 
      "exposure_id": "3acce34e-790c-5302-a546-9801bb2cefa0", 
      "submitter_id": "TCGA-B0-5703_exposure", 
      "years_smoked": null, 
      "weight": null, 
      "state": "released", 
      "alcohol_intensity": null, 
      "created_datetime": null, 
      "height": null, 
      "bmi": null
    }
  ], 
  "case_id": "576ea0ef-3abb-479d-adb7-ba646cee344e", 
  "diagnoses": [
    {
      "synchronous_malignancy": "No", 
      "ajcc_pathologic_stage": "Stage I", 
      "tumor_stage": "stage i", 
      "days_to_diagnosis": 0, 
      "treatments": [
        {
          "days_to_treatment_end": null, 
          "days_to_treatment_start": null, 
          "submitter_id": "TCGA-B0-5703_treatment_1", 
          "regimen_or_line_of_therapy": null, 
          "treatment_id": "935e4ce2-b6df-56f8-885a-c8dbf6c9cb6b", 
          "treatment_type": "Pharmaceutical Therapy, NOS", 
          "therapeutic_agents": null, 
          "treatment_or_therapy": "no", 
          "treatment_effect": null, 
          "created_datetime": "2019-04-28T15:04:20.320790-05:00", 
          "initial_disease_status": null, 
          "treatment_anatomic_site": null, 
          "treatment_intent_type": null, 
          "updated_datetime": "2019-07-31T23:11:57.918451-05:00", 
          "treatment_outcome": null, 
          "state": "released"
        }, 
        {
          "treatment_intent_type": null, 
          "updated_datetime": "2019-07-31T23:11:57.918451-05:00", 
          "submitter_id": "TCGA-B0-5703_treatment", 
          "treatment_id": "7b1e73ee-a8b0-5521-810f-0c03137691d7", 
          "treatment_type": "Radiation Therapy, NOS", 
          "state": "released", 
          "therapeutic_agents": null, 
          "treatment_or_therapy": "no", 
          "created_datetime": null
        }
      ], 
      "created_datetime": null, 
      "last_known_disease_status": "not reported", 
      "tissue_or_organ_of_origin": "Kidney, NOS", 
      "days_to_last_follow_up": 2246, 
      "primary_diagnosis": "Clear cell adenocarcinoma, NOS", 
      "age_at_diagnosis": 26897, 
      "updated_datetime": "2019-08-08T16:50:57.630420-05:00", 
      "prior_malignancy": "no", 
      "year_of_diagnosis": 2009, 
      "prior_treatment": "No", 
      "state": "released", 
      "days_to_last_known_disease_status": null, 
      "ajcc_staging_system_edition": "6th", 
      "ajcc_pathologic_t": "T1b", 
      "days_to_recurrence": null, 
      "morphology": "8310/3", 
      "ajcc_pathologic_n": "N0", 
      "ajcc_pathologic_m": "M0", 
      "submitter_id": "TCGA-B0-5703_diagnosis", 
      "classification_of_tumor": "not reported", 
      "diagnosis_id": "daa0be68-c5b9-5128-82ee-fd7a23d85417", 
      "icd_10_code": "C64.9", 
      "site_of_resection_or_biopsy": "Kidney, NOS", 
      "tumor_grade": "not reported", 
      "progression_or_recurrence": "not reported"
    }
  ], 
  "demographic": {
    "gender": "male", 
    "ethnicity": "not hispanic or latino", 
    "vital_status": "Alive", 
    "race": "white", 
    "age_at_index": 73, 
    "submitter_id": "TCGA-B0-5703_demographic", 
    "days_to_birth": -26897, 
    "created_datetime": null, 
    "year_of_birth": 1936, 
    "demographic_id": "f3562115-d343-56ae-ae77-7e979e7d95c9", 
    "updated_datetime": "2019-07-31T23:11:57.918451-05:00", 
    "state": "released", 
    "year_of_death": null
  }
},{
  "exposures": [
    {
      "cigarettes_per_day": null, 
      "updated_datetime": "2019-07-31T23:16:55.580396-05:00", 
      "alcohol_history": "Not Reported", 
      "exposure_id": "0ca435a1-8113-5407-b089-a3d391d4d74a", 
      "submitter_id": "TCGA-B0-4813_exposure", 
      "years_smoked": null, 
      "weight": null, 
      "state": "released", 
      "alcohol_intensity": null, 
      "created_datetime": null, 
      "height": null, 
      "bmi": null
    }
  ], 
  "case_id": "8942ebfa-946a-41a7-8b4c-ce45a2096c81", 
  "diagnoses": [
    {
      "synchronous_malignancy": "No", 
      "ajcc_pathologic_stage": "Stage III", 
      "tumor_stage": "stage iii", 
      "days_to_diagnosis": 0, 
      "treatments": [
        {
          "days_to_treatment_end": null, 
          "days_to_treatment_start": null, 
          "submitter_id": "TCGA-B0-4813_treatment_1", 
          "regimen_or_line_of_therapy": null, 
          "treatment_id": "183a03cd-cee5-5469-a838-2ce63d2f57ac", 
          "treatment_type": "Pharmaceutical Therapy, NOS", 
          "therapeutic_agents": null, 
          "treatment_or_therapy": "not reported", 
          "treatment_effect": null, 
          "created_datetime": "2019-04-28T15:08:22.319248-05:00", 
          "initial_disease_status": null, 
          "treatment_anatomic_site": null, 
          "treatment_intent_type": null, 
          "updated_datetime": "2019-07-31T23:16:55.580396-05:00", 
          "treatment_outcome": null, 
          "state": "released"
        }, 
        {
          "treatment_intent_type": null, 
          "updated_datetime": "2019-07-31T23:16:55.580396-05:00", 
          "submitter_id": "TCGA-B0-4813_treatment", 
          "treatment_id": "d9e5c236-7540-591f-b2d2-874afeabfd52", 
          "treatment_type": "Radiation Therapy, NOS", 
          "state": "released", 
          "therapeutic_agents": null, 
          "treatment_or_therapy": "not reported", 
          "created_datetime": null
        }
      ], 
      "created_datetime": null, 
      "last_known_disease_status": "not reported", 
      "tissue_or_organ_of_origin": "Kidney, NOS", 
      "days_to_last_follow_up": 18, 
      "primary_diagnosis": "Clear cell adenocarcinoma, NOS", 
      "age_at_diagnosis": 25018, 
      "updated_datetime": "2019-08-08T16:50:33.583003-05:00", 
      "prior_malignancy": "no", 
      "year_of_diagnosis": 2001, 
      "prior_treatment": "No", 
      "state": "released", 
      "days_to_last_known_disease_status": null, 
      "ajcc_staging_system_edition": "5th", 
      "ajcc_pathologic_t": "T3b", 
      "days_to_recurrence": null, 
      "morphology": "8310/3", 
      "ajcc_pathologic_n": "NX", 
      "ajcc_pathologic_m": "M0", 
      "submitter_id": "TCGA-B0-4813_diagnosis", 
      "classification_of_tumor": "not reported", 
      "diagnosis_id": "4c5b9a27-1d72-5f07-85e9-fd973f1c409e", 
      "icd_10_code": "C64.9", 
      "site_of_resection_or_biopsy": "Kidney, NOS", 
      "tumor_grade": "not reported", 
      "progression_or_recurrence": "not reported"
    }
  ], 
  "demographic": {
    "gender": "male", 
    "ethnicity": "not hispanic or latino", 
    "vital_status": "Dead", 
    "race": "white", 
    "age_at_index": 68, 
    "submitter_id": "TCGA-B0-4813_demographic", 
    "days_to_birth": -25018, 
    "created_datetime": null, 
    "year_of_birth": 1933, 
    "demographic_id": "6f39543a-269d-569b-81e8-f01501cde2f7", 
    "updated_datetime": "2019-07-31T23:16:55.580396-05:00", 
    "days_to_death": 18, 
    "state": "released", 
    "year_of_death": 2001
  }
},{
  "exposures": [
    {
      "cigarettes_per_day": null, 
      "updated_datetime": "2019-07-31T23:04:02.607242-05:00", 
      "alcohol_history": "Not Reported", 
      "exposure_id": "3732d23a-28ae-5f8b-84b9-38c1f14b0e86", 
      "submitter_id": "TCGA-AK-3465_exposure", 
      "years_smoked": null, 
      "weight": null, 
      "state": "released", 
      "alcohol_intensity": null, 
      "created_datetime": null, 
      "height": null, 
      "bmi": null
    }
  ], 
  "case_id": "0a93c52e-7e96-406b-b40d-b2925ba4ebd1", 
  "diagnoses": [
    {
      "synchronous_malignancy": "No", 
      "ajcc_pathologic_stage": "Stage I", 
      "tumor_stage": "stage i", 
      "days_to_diagnosis": 0, 
      "treatments": [
        {
          "days_to_treatment_end": null, 
          "days_to_treatment_start": null, 
          "submitter_id": "TCGA-AK-3465_treatment_1", 
          "regimen_or_line_of_therapy": null, 
          "treatment_id": "e227986d-abf4-5be0-81cd-b421788612ed", 
          "treatment_type": "Pharmaceutical Therapy, NOS", 
          "therapeutic_agents": null, 
          "treatment_or_therapy": "not reported", 
          "treatment_effect": null, 
          "created_datetime": "2019-04-28T14:57:59.666523-05:00", 
          "initial_disease_status": null, 
          "treatment_anatomic_site": null, 
          "treatment_intent_type": null, 
          "updated_datetime": "2019-07-31T23:04:02.607242-05:00", 
          "treatment_outcome": null, 
          "state": "released"
        }, 
        {
          "treatment_intent_type": null, 
          "updated_datetime": "2019-07-31T23:04:02.607242-05:00", 
          "submitter_id": "TCGA-AK-3465_treatment", 
          "treatment_id": "1ae6875d-afdd-503c-b0c4-4913e738a0ad", 
          "treatment_type": "Radiation Therapy, NOS", 
          "state": "released", 
          "therapeutic_agents": null, 
          "treatment_or_therapy": "not reported", 
          "created_datetime": null
        }
      ], 
      "created_datetime": null, 
      "last_known_disease_status": "not reported", 
      "tissue_or_organ_of_origin": "Kidney, NOS", 
      "days_to_last_follow_up": 369, 
      "primary_diagnosis": "Clear cell adenocarcinoma, NOS", 
      "age_at_diagnosis": 26232, 
      "updated_datetime": "2019-08-08T16:50:09.071494-05:00", 
      "prior_malignancy": "no", 
      "year_of_diagnosis": 2008, 
      "prior_treatment": "No", 
      "state": "released", 
      "days_to_last_known_disease_status": null, 
      "ajcc_pathologic_t": "T1b", 
      "days_to_recurrence": null, 
      "morphology": "8310/3", 
      "ajcc_pathologic_n": "NX", 
      "ajcc_pathologic_m": "M0", 
      "submitter_id": "TCGA-AK-3465_diagnosis", 
      "classification_of_tumor": "not reported", 
      "diagnosis_id": "effe99dc-17e2-50c2-96b1-69996ed76445", 
      "icd_10_code": "C64.9", 
      "site_of_resection_or_biopsy": "Kidney, NOS", 
      "tumor_grade": "not reported", 
      "progression_or_recurrence": "not reported"
    }
  ], 
  "demographic": {
    "gender": "female", 
    "ethnicity": "not hispanic or latino", 
    "vital_status": "Alive", 
    "race": "black or african american", 
    "age_at_index": 71, 
    "submitter_id": "TCGA-AK-3465_demographic", 
    "days_to_birth": -26232, 
    "created_datetime": null, 
    "year_of_birth": 1937, 
    "demographic_id": "7233e706-db13-587b-ade5-554797af147e", 
    "updated_datetime": "2019-07-31T23:04:02.607242-05:00", 
    "state": "released", 
    "year_of_death": null
  }
},{
  "exposures": [
    {
      "cigarettes_per_day": null, 
      "updated_datetime": "2019-07-31T23:28:00.112898-05:00", 
      "alcohol_history": "Not Reported", 
      "exposure_id": "7c5d3e3f-7206-5dac-9a64-01b22b298bf0", 
      "submitter_id": "TCGA-CW-5591_exposure", 
      "years_smoked": null, 
      "weight": null, 
      "state": "released", 
      "alcohol_intensity": null, 
      "created_datetime": null, 
      "height": null, 
      "bmi": null
    }
  ], 
  "case_id": "f1ae0181-74f8-47fd-83be-83a7d01101cc", 
  "diagnoses": [
    {
      "synchronous_malignancy": "No", 
      "ajcc_pathologic_stage": "Stage IV", 
      "tumor_stage": "stage iv", 
      "days_to_diagnosis": 0, 
      "treatments": [
        {
          "days_to_treatment_end": null, 
          "days_to_treatment_start": null, 
          "submitter_id": "TCGA-CW-5591_treatment_1", 
          "regimen_or_line_of_therapy": null, 
          "treatment_id": "ec9cd0ff-c6b3-5932-bb93-efb81d7d9eee", 
          "treatment_type": "Pharmaceutical Therapy, NOS", 
          "therapeutic_agents": null, 
          "treatment_or_therapy": "yes", 
          "treatment_effect": null, 
          "created_datetime": "2019-04-28T15:17:07.061554-05:00", 
          "initial_disease_status": null, 
          "treatment_anatomic_site": null, 
          "treatment_intent_type": null, 
          "updated_datetime": "2019-07-31T23:28:00.112898-05:00", 
          "treatment_outcome": null, 
          "state": "released"
        }, 
        {
          "treatment_intent_type": null, 
          "updated_datetime": "2019-07-31T23:28:00.112898-05:00", 
          "submitter_id": "TCGA-CW-5591_treatment", 
          "treatment_id": "59478876-6ab0-5113-ab2d-1463e4650755", 
          "treatment_type": "Radiation Therapy, NOS", 
          "state": "released", 
          "therapeutic_agents": null, 
          "treatment_or_therapy": "yes", 
          "created_datetime": null
        }
      ], 
      "created_datetime": null, 
      "last_known_disease_status": "not reported", 
      "tissue_or_organ_of_origin": "Kidney, NOS", 
      "days_to_last_follow_up": 2271, 
      "primary_diagnosis": "Clear cell adenocarcinoma, NOS", 
      "age_at_diagnosis": 20712, 
      "updated_datetime": "2019-08-08T16:53:29.535496-05:00", 
      "prior_malignancy": "no", 
      "year_of_diagnosis": 2004, 
      "prior_treatment": "No", 
      "state": "released", 
      "days_to_last_known_disease_status": null, 
      "ajcc_pathologic_t": "T3a", 
      "days_to_recurrence": null, 
      "morphology": "8310/3", 
      "ajcc_pathologic_n": "N0", 
      "ajcc_pathologic_m": "M1", 
      "submitter_id": "TCGA-CW-5591_diagnosis", 
      "classification_of_tumor": "not reported", 
      "diagnosis_id": "1ee49488-c534-52bf-ba2e-da052c53a60e", 
      "icd_10_code": "C64.9", 
      "site_of_resection_or_biopsy": "Kidney, NOS", 
      "tumor_grade": "not reported", 
      "progression_or_recurrence": "not reported"
    }
  ], 
  "demographic": {
    "gender": "male", 
    "ethnicity": "not hispanic or latino", 
    "vital_status": "Alive", 
    "race": "white", 
    "age_at_index": 56, 
    "submitter_id": "TCGA-CW-5591_demographic", 
    "days_to_birth": -20712, 
    "created_datetime": null, 
    "year_of_birth": 1948, 
    "demographic_id": "ecf1cafe-2a0c-552e-8827-baddc0c8c6ad", 
    "updated_datetime": "2019-07-31T23:28:00.112898-05:00", 
    "state": "released", 
    "year_of_death": null
  }
},{
  "exposures": [
    {
      "cigarettes_per_day": null, 
      "updated_datetime": "2019-07-31T23:20:55.371051-05:00", 
      "alcohol_history": "Not Reported", 
      "exposure_id": "2847bc33-8d44-509b-a2cf-e44322c30916", 
      "submitter_id": "TCGA-MW-A4EC_exposure", 
      "years_smoked": null, 
      "weight": null, 
      "state": "released", 
      "alcohol_intensity": null, 
      "created_datetime": null, 
      "height": null, 
      "bmi": null
    }
  ], 
  "case_id": "b123e7c1-2472-4427-bfeb-79666f971e66", 
  "diagnoses": [
    {
      "synchronous_malignancy": "No", 
      "ajcc_pathologic_stage": "Stage I", 
      "tumor_stage": "stage i", 
      "days_to_diagnosis": 0, 
      "treatments": [
        {
          "treatment_intent_type": null, 
          "updated_datetime": "2019-07-31T23:20:55.371051-05:00", 
          "submitter_id": "TCGA-MW-A4EC_treatment", 
          "treatment_id": "b275ad87-7675-5574-af93-8780a129078c", 
          "treatment_type": "Radiation Therapy, NOS", 
          "state": "released", 
          "therapeutic_agents": null, 
          "treatment_or_therapy": "no", 
          "created_datetime": null
        }, 
        {
          "days_to_treatment_end": null, 
          "days_to_treatment_start": null, 
          "submitter_id": "TCGA-MW-A4EC_treatment_1", 
          "regimen_or_line_of_therapy": null, 
          "treatment_id": "f388cda4-bfdf-5385-8092-fa3cf94ef503", 
          "treatment_type": "Pharmaceutical Therapy, NOS", 
          "therapeutic_agents": null, 
          "treatment_or_therapy": "no", 
          "treatment_effect": null, 
          "created_datetime": "2019-04-28T15:11:33.539017-05:00", 
          "initial_disease_status": null, 
          "treatment_anatomic_site": null, 
          "treatment_intent_type": null, 
          "updated_datetime": "2019-07-31T23:20:55.371051-05:00", 
          "treatment_outcome": null, 
          "state": "released"
        }
      ], 
      "created_datetime": null, 
      "last_known_disease_status": "not reported", 
      "tissue_or_organ_of_origin": "Kidney, NOS", 
      "days_to_last_follow_up": 498, 
      "primary_diagnosis": "Renal cell carcinoma, NOS", 
      "age_at_diagnosis": 26649, 
      "updated_datetime": "2019-08-08T16:53:54.213066-05:00", 
      "prior_malignancy": "no", 
      "year_of_diagnosis": 2012, 
      "prior_treatment": "No", 
      "state": "released", 
      "days_to_last_known_disease_status": null, 
      "ajcc_staging_system_edition": "7th", 
      "ajcc_pathologic_t": "T1a", 
      "days_to_recurrence": null, 
      "morphology": "8312/3", 
      "ajcc_pathologic_n": "NX", 
      "ajcc_pathologic_m": "MX", 
      "submitter_id": "TCGA-MW-A4EC_diagnosis", 
      "classification_of_tumor": "not reported", 
      "diagnosis_id": "ab5938af-aa1e-5182-a0da-8ad7ba3157ab", 
      "icd_10_code": "C64.9", 
      "site_of_resection_or_biopsy": "Kidney, NOS", 
      "tumor_grade": "not reported", 
      "progression_or_recurrence": "not reported"
    }
  ], 
  "demographic": {
    "gender": "female", 
    "ethnicity": "hispanic or latino", 
    "vital_status": "Alive", 
    "race": "black or african american", 
    "age_at_index": 72, 
    "submitter_id": "TCGA-MW-A4EC_demographic", 
    "days_to_birth": -26649, 
    "created_datetime": null, 
    "year_of_birth": 1940, 
    "demographic_id": "9575817e-4584-5360-93c5-67d459c0b18b", 
    "updated_datetime": "2019-07-31T23:20:55.371051-05:00", 
    "state": "released", 
    "year_of_death": null
  }
},{
  "exposures": [
    {
      "cigarettes_per_day": null, 
      "updated_datetime": "2019-07-31T23:29:34.561705-05:00", 
      "alcohol_history": "Not Reported", 
      "exposure_id": "60f7d4a0-7eda-5120-8e23-e4060499f97d", 
      "submitter_id": "TCGA-DV-A4VZ_exposure", 
      "years_smoked": null, 
      "weight": null, 
      "state": "released", 
      "alcohol_intensity": null, 
      "created_datetime": null, 
      "height": null, 
      "bmi": null
    }
  ], 
  "case_id": "fef57c51-0858-42fb-b9eb-3727d274a4e1", 
  "diagnoses": [
    {
      "synchronous_malignancy": "No", 
      "ajcc_pathologic_stage": "Stage I", 
      "tumor_stage": "stage i", 
      "days_to_diagnosis": 0, 
      "treatments": [
        {
          "treatment_intent_type": null, 
          "updated_datetime": "2019-07-31T23:29:34.561705-05:00", 
          "submitter_id": "TCGA-DV-A4VZ_treatment", 
          "treatment_id": "4d8bca82-9873-5015-a639-51cf849fc06b", 
          "treatment_type": "Radiation Therapy, NOS", 
          "state": "released", 
          "therapeutic_agents": null, 
          "treatment_or_therapy": "no", 
          "created_datetime": null
        }, 
        {
          "days_to_treatment_end": null, 
          "days_to_treatment_start": null, 
          "submitter_id": "TCGA-DV-A4VZ_treatment_1", 
          "regimen_or_line_of_therapy": null, 
          "treatment_id": "b0a5d1bb-03b0-50a7-8d51-c119b0317d77", 
          "treatment_type": "Pharmaceutical Therapy, NOS", 
          "therapeutic_agents": null, 
          "treatment_or_therapy": "no", 
          "treatment_effect": null, 
          "created_datetime": "2019-04-28T15:18:21.946765-05:00", 
          "initial_disease_status": null, 
          "treatment_anatomic_site": null, 
          "treatment_intent_type": null, 
          "updated_datetime": "2019-07-31T23:29:34.561705-05:00", 
          "treatment_outcome": null, 
          "state": "released"
        }
      ], 
      "created_datetime": null, 
      "last_known_disease_status": "not reported", 
      "tissue_or_organ_of_origin": "Kidney, NOS", 
      "days_to_last_follow_up": 365, 
      "primary_diagnosis": "Clear cell adenocarcinoma, NOS", 
      "age_at_diagnosis": 19560, 
      "updated_datetime": "2019-08-08T16:53:54.213066-05:00", 
      "year_of_diagnosis": 2007, 
      "prior_malignancy": "no", 
      "prior_treatment": "No", 
      "state": "released", 
      "days_to_last_known_disease_status": null, 
      "ajcc_staging_system_edition": "6th", 
      "ajcc_pathologic_t": "T1a", 
      "days_to_recurrence": null, 
      "morphology": "8310/3", 
      "ajcc_clinical_m": "MX", 
      "ajcc_pathologic_n": "NX", 
      "ajcc_pathologic_m": "MX", 
      "submitter_id": "TCGA-DV-A4VZ_diagnosis", 
      "classification_of_tumor": "not reported", 
      "diagnosis_id": "aca5aeea-5210-5cc3-b302-c66654b9ba5c", 
      "icd_10_code": "C64.9", 
      "site_of_resection_or_biopsy": "Kidney, NOS", 
      "tumor_grade": "not reported", 
      "progression_or_recurrence": "not reported"
    }
  ], 
  "demographic": {
    "gender": "male", 
    "ethnicity": "not hispanic or latino", 
    "vital_status": "Alive", 
    "race": "black or african american", 
    "age_at_index": 53, 
    "submitter_id": "TCGA-DV-A4VZ_demographic", 
    "days_to_birth": -19560, 
    "created_datetime": null, 
    "year_of_birth": 1954, 
    "demographic_id": "0d9b733c-7713-515a-ad3f-eec83fe8ed7e", 
    "updated_datetime": "2019-07-31T23:29:34.561705-05:00", 
    "state": "released", 
    "year_of_death": null
  }
},{
  "exposures": [
    {
      "cigarettes_per_day": null, 
      "updated_datetime": "2019-07-31T23:04:14.830156-05:00", 
      "alcohol_history": "Not Reported", 
      "exposure_id": "a43c6796-3bd4-57ba-94e5-c6071fb2832c", 
      "submitter_id": "TCGA-A3-3311_exposure", 
      "years_smoked": null, 
      "weight": null, 
      "state": "released", 
      "alcohol_intensity": null, 
      "created_datetime": null, 
      "height": null, 
      "bmi": null
    }
  ], 
  "case_id": "0c139772-e303-45d1-b0c7-438fa1db105e", 
  "diagnoses": [
    {
      "synchronous_malignancy": "No", 
      "ajcc_pathologic_stage": "Stage I", 
      "tumor_stage": "stage i", 
      "days_to_diagnosis": 0, 
      "treatments": [
        {
          "treatment_intent_type": null, 
          "updated_datetime": "2019-07-31T23:04:14.830156-05:00", 
          "submitter_id": "TCGA-A3-3311_treatment", 
          "treatment_id": "36b3efc7-8d0a-5648-bdc0-b2cc0205ab06", 
          "treatment_type": "Radiation Therapy, NOS", 
          "state": "released", 
          "therapeutic_agents": null, 
          "treatment_or_therapy": "not reported", 
          "created_datetime": null
        }, 
        {
          "days_to_treatment_end": null, 
          "days_to_treatment_start": null, 
          "submitter_id": "TCGA-A3-3311_treatment_1", 
          "regimen_or_line_of_therapy": null, 
          "treatment_id": "7c7a24e7-6554-5721-8ffc-ae63bf024354", 
          "treatment_type": "Pharmaceutical Therapy, NOS", 
          "therapeutic_agents": null, 
          "treatment_or_therapy": "not reported", 
          "treatment_effect": null, 
          "created_datetime": "2019-04-28T14:58:09.663531-05:00", 
          "initial_disease_status": null, 
          "treatment_anatomic_site": null, 
          "treatment_intent_type": null, 
          "updated_datetime": "2019-07-31T23:04:14.830156-05:00", 
          "treatment_outcome": null, 
          "state": "released"
        }
      ], 
      "created_datetime": null, 
      "last_known_disease_status": "not reported", 
      "tissue_or_organ_of_origin": "Kidney, NOS", 
      "days_to_last_follow_up": null, 
      "primary_diagnosis": "Clear cell adenocarcinoma, NOS", 
      "age_at_diagnosis": 21183, 
      "updated_datetime": "2019-08-08T16:49:47.467798-05:00", 
      "prior_malignancy": "no", 
      "year_of_diagnosis": 2005, 
      "prior_treatment": "No", 
      "state": "released", 
      "days_to_last_known_disease_status": null, 
      "ajcc_pathologic_t": "T1", 
      "days_to_recurrence": null, 
      "morphology": "8310/3", 
      "ajcc_pathologic_n": "NX", 
      "ajcc_pathologic_m": "M0", 
      "submitter_id": "TCGA-A3-3311_diagnosis", 
      "classification_of_tumor": "not reported", 
      "diagnosis_id": "929c77fe-c4ff-5838-9b9f-154f9a0bce86", 
      "icd_10_code": "C64.9", 
      "site_of_resection_or_biopsy": "Kidney, NOS", 
      "tumor_grade": "not reported", 
      "progression_or_recurrence": "not reported"
    }
  ], 
  "demographic": {
    "gender": "male", 
    "ethnicity": "not reported", 
    "vital_status": "Dead", 
    "race": "not reported", 
    "age_at_index": 57, 
    "submitter_id": "TCGA-A3-3311_demographic", 
    "days_to_birth": -21183, 
    "created_datetime": null, 
    "year_of_birth": 1948, 
    "demographic_id": "83106083-fe14-5d83-8f10-efae3b5bf593", 
    "updated_datetime": "2019-07-31T23:04:14.830156-05:00", 
    "days_to_death": 1191, 
    "state": "released", 
    "year_of_death": 2008
  }
},{
  "exposures": [
    {
      "cigarettes_per_day": null, 
      "updated_datetime": "2019-07-31T23:20:42.927988-05:00", 
      "alcohol_history": "Not Reported", 
      "exposure_id": "8c0719a6-edaa-5c4e-bf38-b9572d69aa76", 
      "submitter_id": "TCGA-B0-5117_exposure", 
      "years_smoked": null, 
      "weight": null, 
      "state": "released", 
      "alcohol_intensity": null, 
      "created_datetime": null, 
      "height": null, 
      "bmi": null
    }
  ], 
  "case_id": "ae55b2d3-62a1-419e-9f9a-5ddfac356db4", 
  "diagnoses": [
    {
      "synchronous_malignancy": "No", 
      "ajcc_pathologic_stage": "Stage I", 
      "tumor_stage": "stage i", 
      "days_to_diagnosis": 0, 
      "treatments": [
        {
          "days_to_treatment_end": null, 
          "days_to_treatment_start": null, 
          "submitter_id": "TCGA-B0-5117_treatment_1", 
          "regimen_or_line_of_therapy": null, 
          "treatment_id": "d22c538a-8fc3-5f3f-80be-afb2482027b5", 
          "treatment_type": "Pharmaceutical Therapy, NOS", 
          "therapeutic_agents": null, 
          "treatment_or_therapy": "no", 
          "treatment_effect": null, 
          "created_datetime": "2019-04-28T15:11:23.433306-05:00", 
          "initial_disease_status": null, 
          "treatment_anatomic_site": null, 
          "treatment_intent_type": null, 
          "updated_datetime": "2019-07-31T23:20:42.927988-05:00", 
          "treatment_outcome": null, 
          "state": "released"
        }, 
        {
          "treatment_intent_type": null, 
          "updated_datetime": "2019-07-31T23:20:42.927988-05:00", 
          "submitter_id": "TCGA-B0-5117_treatment", 
          "treatment_id": "a224a932-cf73-5d78-99f6-8ee8ea218dd4", 
          "treatment_type": "Radiation Therapy, NOS", 
          "state": "released", 
          "therapeutic_agents": null, 
          "treatment_or_therapy": "no", 
          "created_datetime": null
        }
      ], 
      "created_datetime": null, 
      "last_known_disease_status": "not reported", 
      "tissue_or_organ_of_origin": "Kidney, NOS", 
      "days_to_last_follow_up": 1608, 
      "primary_diagnosis": "Clear cell adenocarcinoma, NOS", 
      "age_at_diagnosis": 14612, 
      "updated_datetime": "2019-08-08T16:50:57.630420-05:00", 
      "prior_malignancy": "no", 
      "year_of_diagnosis": 2010, 
      "prior_treatment": "No", 
      "state": "released", 
      "days_to_last_known_disease_status": null, 
      "ajcc_staging_system_edition": "7th", 
      "ajcc_pathologic_t": "T1b", 
      "days_to_recurrence": null, 
      "morphology": "8310/3", 
      "ajcc_pathologic_n": "NX", 
      "ajcc_pathologic_m": "M0", 
      "submitter_id": "TCGA-B0-5117_diagnosis", 
      "classification_of_tumor": "not reported", 
      "diagnosis_id": "e5f6e1e6-3cf8-5df5-a1a8-5a11fff9ca75", 
      "icd_10_code": "C64.9", 
      "site_of_resection_or_biopsy": "Kidney, NOS", 
      "tumor_grade": "not reported", 
      "progression_or_recurrence": "not reported"
    }
  ], 
  "demographic": {
    "gender": "male", 
    "ethnicity": "not hispanic or latino", 
    "vital_status": "Alive", 
    "race": "white", 
    "age_at_index": 40, 
    "submitter_id": "TCGA-B0-5117_demographic", 
    "days_to_birth": -14612, 
    "created_datetime": null, 
    "year_of_birth": 1970, 
    "demographic_id": "2d0cd689-3b78-5714-8fc0-783f10466e87", 
    "updated_datetime": "2019-07-31T23:20:42.927988-05:00", 
    "state": "released", 
    "year_of_death": null
  }
},{
  "exposures": [
    {
      "cigarettes_per_day": null, 
      "updated_datetime": "2019-07-31T23:23:29.164855-05:00", 
      "alcohol_history": "Not Reported", 
      "exposure_id": "8e0a366f-3826-5a18-94db-3941bbbce4c1", 
      "submitter_id": "TCGA-B0-5713_exposure", 
      "years_smoked": null, 
      "weight": null, 
      "state": "released", 
      "alcohol_intensity": null, 
      "created_datetime": null, 
      "height": null, 
      "bmi": null
    }
  ], 
  "case_id": "c91a4cc3-aaa9-4bc9-b157-e46551d334c8", 
  "diagnoses": [
    {
      "synchronous_malignancy": "No", 
      "ajcc_pathologic_stage": "Stage III", 
      "tumor_stage": "stage iii", 
      "days_to_diagnosis": 0, 
      "treatments": [
        {
          "treatment_intent_type": null, 
          "updated_datetime": "2019-07-31T23:23:29.164855-05:00", 
          "submitter_id": "TCGA-B0-5713_treatment", 
          "treatment_id": "6a8f3eb8-df13-5525-ac88-e4f7f800fec3", 
          "treatment_type": "Radiation Therapy, NOS", 
          "state": "released", 
          "therapeutic_agents": null, 
          "treatment_or_therapy": "no", 
          "created_datetime": null
        }, 
        {
          "days_to_treatment_end": null, 
          "days_to_treatment_start": null, 
          "submitter_id": "TCGA-B0-5713_treatment_1", 
          "regimen_or_line_of_therapy": null, 
          "treatment_id": "08635683-090d-5802-a734-80cc286e03a1", 
          "treatment_type": "Pharmaceutical Therapy, NOS", 
          "therapeutic_agents": null, 
          "treatment_or_therapy": "no", 
          "treatment_effect": null, 
          "created_datetime": "2019-04-28T15:13:35.127973-05:00", 
          "initial_disease_status": null, 
          "treatment_anatomic_site": null, 
          "treatment_intent_type": null, 
          "updated_datetime": "2019-07-31T23:23:29.164855-05:00", 
          "treatment_outcome": null, 
          "state": "released"
        }
      ], 
      "created_datetime": null, 
      "last_known_disease_status": "not reported", 
      "tissue_or_organ_of_origin": "Kidney, NOS", 
      "days_to_last_follow_up": 2782, 
      "primary_diagnosis": "Clear cell adenocarcinoma, NOS", 
      "age_at_diagnosis": 27644, 
      "updated_datetime": "2019-08-08T16:50:57.630420-05:00", 
      "prior_malignancy": "no", 
      "year_of_diagnosis": 2006, 
      "prior_treatment": "No", 
      "state": "released", 
      "days_to_last_known_disease_status": null, 
      "ajcc_staging_system_edition": "6th", 
      "ajcc_pathologic_t": "T3b", 
      "days_to_recurrence": null, 
      "morphology": "8310/3", 
      "ajcc_pathologic_n": "N0", 
      "ajcc_pathologic_m": "M0", 
      "submitter_id": "TCGA-B0-5713_diagnosis", 
      "classification_of_tumor": "not reported", 
      "diagnosis_id": "e0a6785b-c4ea-5eb5-a016-e1dea1f96cb7", 
      "icd_10_code": "C64.9", 
      "site_of_resection_or_biopsy": "Kidney, NOS", 
      "tumor_grade": "not reported", 
      "progression_or_recurrence": "not reported"
    }
  ], 
  "demographic": {
    "gender": "female", 
    "ethnicity": "not hispanic or latino", 
    "vital_status": "Alive", 
    "race": "white", 
    "age_at_index": 75, 
    "submitter_id": "TCGA-B0-5713_demographic", 
    "days_to_birth": -27644, 
    "created_datetime": null, 
    "year_of_birth": 1931, 
    "demographic_id": "590360e6-8d67-555d-adee-41880959e8fc", 
    "updated_datetime": "2019-07-31T23:23:29.164855-05:00", 
    "state": "released", 
    "year_of_death": null
  }
},{
  "exposures": [
    {
      "cigarettes_per_day": null, 
      "updated_datetime": "2019-07-31T23:23:25.931858-05:00", 
      "alcohol_history": "Not Reported", 
      "exposure_id": "65d4fda1-0485-57c6-90e0-0dd21949d58d", 
      "submitter_id": "TCGA-B0-5699_exposure", 
      "years_smoked": null, 
      "weight": null, 
      "state": "released", 
      "alcohol_intensity": null, 
      "created_datetime": null, 
      "height": null, 
      "bmi": null
    }
  ], 
  "case_id": "c814c26c-ee8e-4fd8-a3d3-441b302ead3b", 
  "diagnoses": [
    {
      "synchronous_malignancy": "No", 
      "ajcc_pathologic_stage": "Stage I", 
      "tumor_stage": "stage i", 
      "days_to_diagnosis": 0, 
      "treatments": [
        {
          "treatment_intent_type": null, 
          "updated_datetime": "2019-07-31T23:23:25.931858-05:00", 
          "submitter_id": "TCGA-B0-5699_treatment", 
          "treatment_id": "381fe160-2087-53e1-9261-f6793f48a7ea", 
          "treatment_type": "Radiation Therapy, NOS", 
          "state": "released", 
          "therapeutic_agents": null, 
          "treatment_or_therapy": "no", 
          "created_datetime": null
        }, 
        {
          "days_to_treatment_end": null, 
          "days_to_treatment_start": null, 
          "submitter_id": "TCGA-B0-5699_treatment_1", 
          "regimen_or_line_of_therapy": null, 
          "treatment_id": "bb7a1b11-16cf-5b2b-a65d-10650c1c1c32", 
          "treatment_type": "Pharmaceutical Therapy, NOS", 
          "therapeutic_agents": null, 
          "treatment_or_therapy": "no", 
          "treatment_effect": null, 
          "created_datetime": "2019-04-28T15:13:32.560533-05:00", 
          "initial_disease_status": null, 
          "treatment_anatomic_site": null, 
          "treatment_intent_type": null, 
          "updated_datetime": "2019-07-31T23:23:25.931858-05:00", 
          "treatment_outcome": null, 
          "state": "released"
        }
      ], 
      "created_datetime": null, 
      "last_known_disease_status": "not reported", 
      "tissue_or_organ_of_origin": "Kidney, NOS", 
      "days_to_last_follow_up": 3841, 
      "primary_diagnosis": "Clear cell adenocarcinoma, NOS", 
      "age_at_diagnosis": 19647, 
      "updated_datetime": "2019-08-08T16:50:57.630420-05:00", 
      "prior_malignancy": "no", 
      "year_of_diagnosis": 2003, 
      "prior_treatment": "No", 
      "state": "released", 
      "days_to_last_known_disease_status": null, 
      "ajcc_staging_system_edition": "6th", 
      "ajcc_pathologic_t": "T1", 
      "days_to_recurrence": null, 
      "morphology": "8310/3", 
      "ajcc_pathologic_n": "N0", 
      "ajcc_pathologic_m": "M0", 
      "submitter_id": "TCGA-B0-5699_diagnosis", 
      "classification_of_tumor": "not reported", 
      "diagnosis_id": "1657fc7d-3e41-5be2-8029-e2d488ec438a", 
      "icd_10_code": "C64.9", 
      "site_of_resection_or_biopsy": "Kidney, NOS", 
      "tumor_grade": "not reported", 
      "progression_or_recurrence": "not reported"
    }
  ], 
  "demographic": {
    "gender": "male", 
    "ethnicity": "not hispanic or latino", 
    "vital_status": "Alive", 
    "race": "white", 
    "age_at_index": 53, 
    "submitter_id": "TCGA-B0-5699_demographic", 
    "days_to_birth": -19647, 
    "created_datetime": null, 
    "year_of_birth": 1950, 
    "demographic_id": "4fa559a2-d7e7-5253-9432-5345bc13b321", 
    "updated_datetime": "2019-07-31T23:23:25.931858-05:00", 
    "state": "released", 
    "year_of_death": null
  }
},{
  "exposures": [
    {
      "cigarettes_per_day": null, 
      "updated_datetime": "2019-07-31T23:20:30.000768-05:00", 
      "alcohol_history": "Not Reported", 
      "exposure_id": "f22a82f2-2935-5b9b-b402-0d1381a8d6cb", 
      "submitter_id": "TCGA-B4-5844_exposure", 
      "years_smoked": null, 
      "weight": null, 
      "state": "released", 
      "alcohol_intensity": null, 
      "created_datetime": null, 
      "height": null, 
      "bmi": null
    }
  ], 
  "case_id": "ab5266f6-8015-4347-b0bd-131ab1fbad51", 
  "diagnoses": [
    {
      "synchronous_malignancy": "No", 
      "ajcc_pathologic_stage": "Stage II", 
      "tumor_stage": "stage ii", 
      "days_to_diagnosis": 0, 
      "treatments": [
        {
          "days_to_treatment_end": null, 
          "days_to_treatment_start": null, 
          "submitter_id": "TCGA-B4-5844_treatment_1", 
          "regimen_or_line_of_therapy": null, 
          "treatment_id": "2ccaebec-ee8b-5acb-8c7c-697ea9652ba8", 
          "treatment_type": "Pharmaceutical Therapy, NOS", 
          "therapeutic_agents": null, 
          "treatment_or_therapy": "not reported", 
          "treatment_effect": null, 
          "created_datetime": "2019-04-28T15:11:13.366222-05:00", 
          "initial_disease_status": null, 
          "treatment_anatomic_site": null, 
          "treatment_intent_type": null, 
          "updated_datetime": "2019-07-31T23:20:30.000768-05:00", 
          "treatment_outcome": null, 
          "state": "released"
        }, 
        {
          "treatment_intent_type": null, 
          "updated_datetime": "2019-07-31T23:20:30.000768-05:00", 
          "submitter_id": "TCGA-B4-5844_treatment", 
          "treatment_id": "7ccbd87e-5867-55f0-ae9a-c184738d200f", 
          "treatment_type": "Radiation Therapy, NOS", 
          "state": "released", 
          "therapeutic_agents": null, 
          "treatment_or_therapy": "no", 
          "created_datetime": null
        }
      ], 
      "created_datetime": null, 
      "last_known_disease_status": "not reported", 
      "tissue_or_organ_of_origin": "Kidney, NOS", 
      "days_to_last_follow_up": 7, 
      "primary_diagnosis": "Clear cell adenocarcinoma, NOS", 
      "age_at_diagnosis": 22409, 
      "updated_datetime": "2019-08-08T16:51:22.439769-05:00", 
      "prior_malignancy": "no", 
      "year_of_diagnosis": 2010, 
      "prior_treatment": "No", 
      "state": "released", 
      "days_to_last_known_disease_status": null, 
      "ajcc_staging_system_edition": "7th", 
      "ajcc_pathologic_t": "T2", 
      "days_to_recurrence": null, 
      "morphology": "8310/3", 
      "ajcc_pathologic_n": "N0", 
      "ajcc_pathologic_m": "M0", 
      "submitter_id": "TCGA-B4-5844_diagnosis", 
      "classification_of_tumor": "not reported", 
      "diagnosis_id": "747fc6cc-1aa5-5972-a2b5-facf2cac3237", 
      "icd_10_code": "C64.9", 
      "site_of_resection_or_biopsy": "Kidney, NOS", 
      "tumor_grade": "not reported", 
      "progression_or_recurrence": "not reported"
    }
  ], 
  "demographic": {
    "gender": "female", 
    "ethnicity": "not hispanic or latino", 
    "vital_status": "Alive", 
    "race": "white", 
    "age_at_index": 61, 
    "submitter_id": "TCGA-B4-5844_demographic", 
    "days_to_birth": -22409, 
    "created_datetime": null, 
    "year_of_birth": 1949, 
    "demographic_id": "0865e6de-4b9f-5d10-ab76-46c30075a55b", 
    "updated_datetime": "2019-07-31T23:20:30.000768-05:00", 
    "state": "released", 
    "year_of_death": null
  }
},{
  "exposures": [
    {
      "cigarettes_per_day": null, 
      "updated_datetime": "2019-07-31T23:18:00.953107-05:00", 
      "alcohol_history": "Not Reported", 
      "exposure_id": "93001e02-10e4-585b-9ebd-402e965e672a", 
      "submitter_id": "TCGA-BP-4995_exposure", 
      "years_smoked": null, 
      "weight": null, 
      "state": "released", 
      "alcohol_intensity": null, 
      "created_datetime": null, 
      "height": null, 
      "bmi": null
    }
  ], 
  "case_id": "9245a557-01ea-4446-b9e9-313f6ab18834", 
  "diagnoses": [
    {
      "synchronous_malignancy": "Not Reported", 
      "ajcc_pathologic_stage": "Stage I", 
      "tumor_stage": "stage i", 
      "days_to_diagnosis": 0, 
      "treatments": [
        {
          "treatment_intent_type": null, 
          "updated_datetime": "2019-07-31T23:18:00.953107-05:00", 
          "submitter_id": "TCGA-BP-4995_treatment", 
          "treatment_id": "6eb707e3-233c-5613-981a-36e69bfd445d", 
          "treatment_type": "Radiation Therapy, NOS", 
          "state": "released", 
          "therapeutic_agents": null, 
          "treatment_or_therapy": "not reported", 
          "created_datetime": null
        }, 
        {
          "days_to_treatment_end": null, 
          "days_to_treatment_start": null, 
          "submitter_id": "TCGA-BP-4995_treatment_1", 
          "regimen_or_line_of_therapy": null, 
          "treatment_id": "9dad2647-becc-561a-8a1b-82430e7d493c", 
          "treatment_type": "Pharmaceutical Therapy, NOS", 
          "therapeutic_agents": null, 
          "treatment_or_therapy": "not reported", 
          "treatment_effect": null, 
          "created_datetime": "2019-04-28T15:09:14.100327-05:00", 
          "initial_disease_status": null, 
          "treatment_anatomic_site": null, 
          "treatment_intent_type": null, 
          "updated_datetime": "2019-07-31T23:18:00.953107-05:00", 
          "treatment_outcome": null, 
          "state": "released"
        }
      ], 
      "created_datetime": null, 
      "last_known_disease_status": "not reported", 
      "tissue_or_organ_of_origin": "Kidney, NOS", 
      "days_to_last_follow_up": 1371, 
      "primary_diagnosis": "Clear cell adenocarcinoma, NOS", 
      "age_at_diagnosis": 24850, 
      "updated_datetime": "2019-08-08T16:52:10.457434-05:00", 
      "prior_malignancy": "yes", 
      "year_of_diagnosis": 2007, 
      "prior_treatment": "No", 
      "state": "released", 
      "days_to_last_known_disease_status": null, 
      "ajcc_pathologic_t": "T1b", 
      "days_to_recurrence": null, 
      "morphology": "8310/3", 
      "ajcc_pathologic_n": "N0", 
      "ajcc_pathologic_m": "M0", 
      "submitter_id": "TCGA-BP-4995_diagnosis", 
      "classification_of_tumor": "not reported", 
      "diagnosis_id": "54b97678-5e37-5e46-8399-988ecb3b25b1", 
      "icd_10_code": "C64.9", 
      "site_of_resection_or_biopsy": "Kidney, NOS", 
      "tumor_grade": "not reported", 
      "progression_or_recurrence": "not reported"
    }
  ], 
  "demographic": {
    "gender": "male", 
    "ethnicity": "not hispanic or latino", 
    "vital_status": "Alive", 
    "race": "white", 
    "age_at_index": 68, 
    "submitter_id": "TCGA-BP-4995_demographic", 
    "days_to_birth": -24850, 
    "created_datetime": null, 
    "year_of_birth": 1939, 
    "demographic_id": "6ee49610-4d4e-5ebd-a636-5e73277681a5", 
    "updated_datetime": "2019-07-31T23:18:00.953107-05:00", 
    "state": "released", 
    "year_of_death": null
  }
},{
  "exposures": [
    {
      "cigarettes_per_day": null, 
      "updated_datetime": "2019-07-31T23:26:02.490559-05:00", 
      "alcohol_history": "Not Reported", 
      "exposure_id": "2e42215f-db42-5008-adc5-93cb048d1dda", 
      "submitter_id": "TCGA-CJ-4876_exposure", 
      "years_smoked": null, 
      "weight": null, 
      "state": "released", 
      "alcohol_intensity": null, 
      "created_datetime": null, 
      "height": null, 
      "bmi": null
    }
  ], 
  "case_id": "e002c248-0db9-4f94-8590-88dfd6c0c642", 
  "diagnoses": [
    {
      "synchronous_malignancy": "No", 
      "ajcc_pathologic_stage": "Stage II", 
      "tumor_stage": "stage ii", 
      "days_to_diagnosis": 0, 
      "treatments": [
        {
          "treatment_intent_type": null, 
          "updated_datetime": "2019-07-31T23:26:02.490559-05:00", 
          "submitter_id": "TCGA-CJ-4876_treatment", 
          "treatment_id": "f81e7e42-7298-574d-a065-c7f7c5dc2ce0", 
          "treatment_type": "Radiation Therapy, NOS", 
          "state": "released", 
          "therapeutic_agents": null, 
          "treatment_or_therapy": "no", 
          "created_datetime": null
        }, 
        {
          "days_to_treatment_end": null, 
          "days_to_treatment_start": null, 
          "submitter_id": "TCGA-CJ-4876_treatment_1", 
          "regimen_or_line_of_therapy": null, 
          "treatment_id": "87757842-d5ec-564f-bc8c-0e1300f8de79", 
          "treatment_type": "Pharmaceutical Therapy, NOS", 
          "therapeutic_agents": null, 
          "treatment_or_therapy": "no", 
          "treatment_effect": null, 
          "created_datetime": "2019-04-28T15:15:33.848354-05:00", 
          "initial_disease_status": null, 
          "treatment_anatomic_site": null, 
          "treatment_intent_type": null, 
          "updated_datetime": "2019-07-31T23:26:02.490559-05:00", 
          "treatment_outcome": null, 
          "state": "released"
        }
      ], 
      "created_datetime": null, 
      "last_known_disease_status": "not reported", 
      "tissue_or_organ_of_origin": "Kidney, NOS", 
      "days_to_last_follow_up": 1955, 
      "primary_diagnosis": "Clear cell adenocarcinoma, NOS", 
      "age_at_diagnosis": 20993, 
      "updated_datetime": "2019-08-08T16:53:02.319733-05:00", 
      "prior_malignancy": "no", 
      "year_of_diagnosis": 2004, 
      "prior_treatment": "No", 
      "state": "released", 
      "days_to_last_known_disease_status": null, 
      "ajcc_pathologic_t": "T2b", 
      "days_to_recurrence": null, 
      "morphology": "8310/3", 
      "ajcc_pathologic_n": "N0", 
      "ajcc_pathologic_m": "M0", 
      "submitter_id": "TCGA-CJ-4876_diagnosis", 
      "classification_of_tumor": "not reported", 
      "diagnosis_id": "34fe4706-66ec-545d-b3aa-0bf3b4799b2f", 
      "icd_10_code": "C64.9", 
      "site_of_resection_or_biopsy": "Kidney, NOS", 
      "tumor_grade": "not reported", 
      "progression_or_recurrence": "not reported"
    }
  ], 
  "demographic": {
    "gender": "male", 
    "ethnicity": "hispanic or latino", 
    "vital_status": "Alive", 
    "race": "white", 
    "age_at_index": 57, 
    "submitter_id": "TCGA-CJ-4876_demographic", 
    "days_to_birth": -20993, 
    "created_datetime": null, 
    "year_of_birth": 1947, 
    "demographic_id": "81c5e273-9b99-523e-a67e-56fc59b330ec", 
    "updated_datetime": "2019-07-31T23:26:02.490559-05:00", 
    "state": "released", 
    "year_of_death": null
  }
},{
  "exposures": [
    {
      "cigarettes_per_day": null, 
      "updated_datetime": "2019-07-31T23:03:13.925060-05:00", 
      "alcohol_history": "Not Reported", 
      "exposure_id": "5088f2e9-4a22-5ba1-91d4-0c34e1d31777", 
      "submitter_id": "TCGA-B0-4824_exposure", 
      "years_smoked": null, 
      "weight": null, 
      "state": "released", 
      "alcohol_intensity": null, 
      "created_datetime": null, 
      "height": null, 
      "bmi": null
    }
  ], 
  "case_id": "03905b58-4b13-410c-8e92-115ab2a42e80", 
  "diagnoses": [
    {
      "synchronous_malignancy": "No", 
      "ajcc_pathologic_stage": "Stage I", 
      "tumor_stage": "stage i", 
      "days_to_diagnosis": 0, 
      "treatments": [
        {
          "treatment_intent_type": null, 
          "updated_datetime": "2019-07-31T23:03:13.925060-05:00", 
          "submitter_id": "TCGA-B0-4824_treatment", 
          "treatment_id": "2cd3527b-7065-5cbc-9e15-97806c1cf0ad", 
          "treatment_type": "Radiation Therapy, NOS", 
          "state": "released", 
          "therapeutic_agents": null, 
          "treatment_or_therapy": "not reported", 
          "created_datetime": null
        }, 
        {
          "days_to_treatment_end": null, 
          "days_to_treatment_start": null, 
          "submitter_id": "TCGA-B0-4824_treatment_1", 
          "regimen_or_line_of_therapy": null, 
          "treatment_id": "fbe83ecf-410a-5486-abd1-67d89b85a308", 
          "treatment_type": "Pharmaceutical Therapy, NOS", 
          "therapeutic_agents": null, 
          "treatment_or_therapy": "not reported", 
          "treatment_effect": null, 
          "created_datetime": "2019-04-28T14:57:19.520565-05:00", 
          "initial_disease_status": null, 
          "treatment_anatomic_site": null, 
          "treatment_intent_type": null, 
          "updated_datetime": "2019-07-31T23:03:13.925060-05:00", 
          "treatment_outcome": null, 
          "state": "released"
        }
      ], 
      "created_datetime": null, 
      "last_known_disease_status": "not reported", 
      "tissue_or_organ_of_origin": "Kidney, NOS", 
      "days_to_last_follow_up": null, 
      "primary_diagnosis": "Clear cell adenocarcinoma, NOS", 
      "age_at_diagnosis": 18132, 
      "updated_datetime": "2019-08-08T16:50:33.583003-05:00", 
      "prior_malignancy": "no", 
      "year_of_diagnosis": 2002, 
      "prior_treatment": "No", 
      "state": "released", 
      "days_to_last_known_disease_status": null, 
      "ajcc_pathologic_t": "T1a", 
      "days_to_recurrence": null, 
      "morphology": "8310/3", 
      "ajcc_pathologic_n": "N0", 
      "ajcc_pathologic_m": "M0", 
      "submitter_id": "TCGA-B0-4824_diagnosis", 
      "classification_of_tumor": "not reported", 
      "diagnosis_id": "40e52a58-03cf-5758-a5e0-248b62432a04", 
      "icd_10_code": "C64.9", 
      "site_of_resection_or_biopsy": "Kidney, NOS", 
      "tumor_grade": "not reported", 
      "progression_or_recurrence": "not reported"
    }
  ], 
  "demographic": {
    "gender": "female", 
    "ethnicity": "not hispanic or latino", 
    "vital_status": "Dead", 
    "race": "white", 
    "age_at_index": 49, 
    "submitter_id": "TCGA-B0-4824_demographic", 
    "days_to_birth": -18132, 
    "created_datetime": null, 
    "year_of_birth": 1953, 
    "demographic_id": "61ce9f13-b7f3-510d-88d5-b966c8b1a1f2", 
    "updated_datetime": "2019-07-31T23:03:13.925060-05:00", 
    "days_to_death": 1657, 
    "state": "released", 
    "year_of_death": 2006
  }
},{
  "exposures": [
    {
      "cigarettes_per_day": null, 
      "updated_datetime": "2019-07-31T23:25:18.657461-05:00", 
      "alcohol_history": "Not Reported", 
      "exposure_id": "2821a43d-0b9e-52b7-971e-248bc2c23ed8", 
      "submitter_id": "TCGA-BP-4975_exposure", 
      "years_smoked": null, 
      "weight": null, 
      "state": "released", 
      "alcohol_intensity": null, 
      "created_datetime": null, 
      "height": null, 
      "bmi": null
    }
  ], 
  "case_id": "d97ac1d1-fc06-4e9b-b3ad-415582ff66f1", 
  "diagnoses": [
    {
      "synchronous_malignancy": "No", 
      "ajcc_pathologic_stage": "Stage I", 
      "tumor_stage": "stage i", 
      "days_to_diagnosis": 0, 
      "treatments": [
        {
          "days_to_treatment_end": null, 
          "days_to_treatment_start": null, 
          "submitter_id": "TCGA-BP-4975_treatment_1", 
          "regimen_or_line_of_therapy": null, 
          "treatment_id": "620036fa-0cf9-586a-bdb8-d3ec53703408", 
          "treatment_type": "Pharmaceutical Therapy, NOS", 
          "therapeutic_agents": null, 
          "treatment_or_therapy": "not reported", 
          "treatment_effect": null, 
          "created_datetime": "2019-04-28T15:14:59.225230-05:00", 
          "initial_disease_status": null, 
          "treatment_anatomic_site": null, 
          "treatment_intent_type": null, 
          "updated_datetime": "2019-07-31T23:25:18.657461-05:00", 
          "treatment_outcome": null, 
          "state": "released"
        }, 
        {
          "treatment_intent_type": null, 
          "updated_datetime": "2019-07-31T23:25:18.657461-05:00", 
          "submitter_id": "TCGA-BP-4975_treatment", 
          "treatment_id": "d4ca6087-86d0-5f0c-ad3a-50dba7bc3bd7", 
          "treatment_type": "Radiation Therapy, NOS", 
          "state": "released", 
          "therapeutic_agents": null, 
          "treatment_or_therapy": "not reported", 
          "created_datetime": null
        }
      ], 
      "created_datetime": null, 
      "last_known_disease_status": "not reported", 
      "tissue_or_organ_of_origin": "Kidney, NOS", 
      "days_to_last_follow_up": 1433, 
      "primary_diagnosis": "Clear cell adenocarcinoma, NOS", 
      "age_at_diagnosis": 14710, 
      "updated_datetime": "2019-08-08T16:52:10.457434-05:00", 
      "prior_malignancy": "no", 
      "year_of_diagnosis": 2006, 
      "prior_treatment": "No", 
      "state": "released", 
      "days_to_last_known_disease_status": null, 
      "ajcc_pathologic_t": "T1b", 
      "days_to_recurrence": null, 
      "morphology": "8310/3", 
      "ajcc_pathologic_n": "NX", 
      "ajcc_pathologic_m": "M0", 
      "submitter_id": "TCGA-BP-4975_diagnosis", 
      "classification_of_tumor": "not reported", 
      "diagnosis_id": "f66ccc5b-7322-55e3-90bb-ee020937817c", 
      "icd_10_code": "C64.9", 
      "site_of_resection_or_biopsy": "Kidney, NOS", 
      "tumor_grade": "not reported", 
      "progression_or_recurrence": "not reported"
    }
  ], 
  "demographic": {
    "gender": "male", 
    "ethnicity": "not hispanic or latino", 
    "vital_status": "Alive", 
    "race": "white", 
    "age_at_index": 40, 
    "submitter_id": "TCGA-BP-4975_demographic", 
    "days_to_birth": -14710, 
    "created_datetime": null, 
    "year_of_birth": 1966, 
    "demographic_id": "912e0f55-01db-5dbd-aa12-d66d00637857", 
    "updated_datetime": "2019-07-31T23:25:18.657461-05:00", 
    "state": "released", 
    "year_of_death": null
  }
},{
  "exposures": [
    {
      "cigarettes_per_day": null, 
      "updated_datetime": "2019-07-31T23:28:11.796736-05:00", 
      "alcohol_history": "Not Reported", 
      "exposure_id": "48e8f805-c677-5300-82bd-777b9200edea", 
      "submitter_id": "TCGA-CZ-5988_exposure", 
      "years_smoked": null, 
      "weight": null, 
      "state": "released", 
      "alcohol_intensity": null, 
      "created_datetime": null, 
      "height": null, 
      "bmi": null
    }
  ], 
  "case_id": "f2806652-1d7b-4c46-bb4e-ac7a2c96c68d", 
  "diagnoses": [
    {
      "synchronous_malignancy": "No", 
      "ajcc_pathologic_stage": "Stage I", 
      "tumor_stage": "stage i", 
      "days_to_diagnosis": 0, 
      "treatments": [
        {
          "days_to_treatment_end": null, 
          "days_to_treatment_start": null, 
          "submitter_id": "TCGA-CZ-5988_treatment_1", 
          "regimen_or_line_of_therapy": null, 
          "treatment_id": "f75ff237-d6dc-55ae-b363-05a3216afc7b", 
          "treatment_type": "Pharmaceutical Therapy, NOS", 
          "therapeutic_agents": null, 
          "treatment_or_therapy": "no", 
          "treatment_effect": null, 
          "created_datetime": "2019-04-28T15:17:16.530455-05:00", 
          "initial_disease_status": null, 
          "treatment_anatomic_site": null, 
          "treatment_intent_type": null, 
          "updated_datetime": "2019-07-31T23:28:11.796736-05:00", 
          "treatment_outcome": null, 
          "state": "released"
        }, 
        {
          "treatment_intent_type": null, 
          "updated_datetime": "2019-07-31T23:28:11.796736-05:00", 
          "submitter_id": "TCGA-CZ-5988_treatment", 
          "treatment_id": "02dda25e-a7ea-5f07-b003-fc20aecac5b3", 
          "treatment_type": "Radiation Therapy, NOS", 
          "state": "released", 
          "therapeutic_agents": null, 
          "treatment_or_therapy": "no", 
          "created_datetime": null
        }
      ], 
      "created_datetime": null, 
      "last_known_disease_status": "not reported", 
      "tissue_or_organ_of_origin": "Kidney, NOS", 
      "days_to_last_follow_up": 693, 
      "primary_diagnosis": "Clear cell adenocarcinoma, NOS", 
      "age_at_diagnosis": 14131, 
      "updated_datetime": "2019-08-08T16:53:54.213066-05:00", 
      "prior_malignancy": "no", 
      "year_of_diagnosis": 2006, 
      "prior_treatment": "No", 
      "state": "released", 
      "days_to_last_known_disease_status": null, 
      "ajcc_pathologic_t": "T1b", 
      "days_to_recurrence": null, 
      "morphology": "8310/3", 
      "ajcc_pathologic_n": "N0", 
      "ajcc_pathologic_m": "M0", 
      "submitter_id": "TCGA-CZ-5988_diagnosis", 
      "classification_of_tumor": "not reported", 
      "diagnosis_id": "9d626ede-9afa-5724-8607-76ca4714b7b3", 
      "icd_10_code": "C64.9", 
      "site_of_resection_or_biopsy": "Kidney, NOS", 
      "tumor_grade": "not reported", 
      "progression_or_recurrence": "not reported"
    }
  ], 
  "demographic": {
    "gender": "male", 
    "ethnicity": "not reported", 
    "vital_status": "Alive", 
    "race": "white", 
    "age_at_index": 38, 
    "submitter_id": "TCGA-CZ-5988_demographic", 
    "days_to_birth": -14131, 
    "created_datetime": null, 
    "year_of_birth": 1968, 
    "demographic_id": "ac7a9eec-6315-52d5-94ad-f598f0a12121", 
    "updated_datetime": "2019-07-31T23:28:11.796736-05:00", 
    "state": "released", 
    "year_of_death": null
  }
},{
  "exposures": [
    {
      "cigarettes_per_day": null, 
      "updated_datetime": "2019-07-31T23:22:04.010543-05:00", 
      "alcohol_history": "Not Reported", 
      "exposure_id": "7daa67f0-03b2-5877-b1a2-c30ac4a4cbc5", 
      "submitter_id": "TCGA-B2-4102_exposure", 
      "years_smoked": null, 
      "weight": null, 
      "state": "released", 
      "alcohol_intensity": null, 
      "created_datetime": null, 
      "height": null, 
      "bmi": null
    }
  ], 
  "case_id": "bbbce1ba-c739-43ba-b9cf-a4f746491ae3", 
  "diagnoses": [
    {
      "synchronous_malignancy": "No", 
      "ajcc_pathologic_stage": "Stage I", 
      "tumor_stage": "stage i", 
      "days_to_diagnosis": 0, 
      "treatments": [
        {
          "days_to_treatment_end": null, 
          "days_to_treatment_start": null, 
          "submitter_id": "TCGA-B2-4102_treatment_1", 
          "regimen_or_line_of_therapy": null, 
          "treatment_id": "14a1d805-3f45-5a88-b14c-e33b108c1e9f", 
          "treatment_type": "Pharmaceutical Therapy, NOS", 
          "therapeutic_agents": null, 
          "treatment_or_therapy": "no", 
          "treatment_effect": null, 
          "created_datetime": "2019-04-28T15:12:27.343324-05:00", 
          "initial_disease_status": null, 
          "treatment_anatomic_site": null, 
          "treatment_intent_type": null, 
          "updated_datetime": "2019-07-31T23:22:04.010543-05:00", 
          "treatment_outcome": null, 
          "state": "released"
        }, 
        {
          "treatment_intent_type": null, 
          "updated_datetime": "2019-07-31T23:22:04.010543-05:00", 
          "submitter_id": "TCGA-B2-4102_treatment", 
          "treatment_id": "d7f96233-f0d1-5e30-a4a2-8b003171831a", 
          "treatment_type": "Radiation Therapy, NOS", 
          "state": "released", 
          "therapeutic_agents": null, 
          "treatment_or_therapy": "no", 
          "created_datetime": null
        }
      ], 
      "created_datetime": null, 
      "last_known_disease_status": "not reported", 
      "tissue_or_organ_of_origin": "Kidney, NOS", 
      "days_to_last_follow_up": 952, 
      "primary_diagnosis": "Clear cell adenocarcinoma, NOS", 
      "age_at_diagnosis": 22492, 
      "updated_datetime": "2019-08-08T16:50:57.630420-05:00", 
      "prior_malignancy": "no", 
      "year_of_diagnosis": 2010, 
      "prior_treatment": "No", 
      "state": "released", 
      "days_to_last_known_disease_status": null, 
      "ajcc_pathologic_t": "T1b", 
      "days_to_recurrence": null, 
      "morphology": "8310/3", 
      "ajcc_pathologic_n": "NX", 
      "ajcc_pathologic_m": "M0", 
      "submitter_id": "TCGA-B2-4102_diagnosis", 
      "classification_of_tumor": "not reported", 
      "diagnosis_id": "3676b640-89d9-57d6-bf3c-0f3dbbf6eeda", 
      "icd_10_code": "C64.9", 
      "site_of_resection_or_biopsy": "Kidney, NOS", 
      "tumor_grade": "not reported", 
      "progression_or_recurrence": "not reported"
    }
  ], 
  "demographic": {
    "gender": "male", 
    "ethnicity": "not hispanic or latino", 
    "vital_status": "Alive", 
    "race": "white", 
    "age_at_index": 61, 
    "submitter_id": "TCGA-B2-4102_demographic", 
    "days_to_birth": -22492, 
    "created_datetime": null, 
    "year_of_birth": 1949, 
    "demographic_id": "e30cb000-a8a9-5cc3-b44f-b63553437dc0", 
    "updated_datetime": "2019-07-31T23:22:04.010543-05:00", 
    "state": "released", 
    "year_of_death": null
  }
},{
  "exposures": [
    {
      "cigarettes_per_day": null, 
      "updated_datetime": "2019-07-31T23:17:13.943517-05:00", 
      "alcohol_history": "Not Reported", 
      "exposure_id": "7ecdf30b-9133-51f5-9ff3-0a2197e2a15f", 
      "submitter_id": "TCGA-B0-5094_exposure", 
      "years_smoked": null, 
      "weight": null, 
      "state": "released", 
      "alcohol_intensity": null, 
      "created_datetime": null, 
      "height": null, 
      "bmi": null
    }
  ], 
  "case_id": "8aaa4e25-5c12-4ace-96dc-91aaa0c4457c", 
  "diagnoses": [
    {
      "synchronous_malignancy": "No", 
      "ajcc_pathologic_stage": "Stage IV", 
      "tumor_stage": "stage iv", 
      "days_to_diagnosis": 0, 
      "treatments": [
        {
          "treatment_intent_type": null, 
          "updated_datetime": "2019-07-31T23:17:13.943517-05:00", 
          "submitter_id": "TCGA-B0-5094_treatment", 
          "treatment_id": "f836f803-115d-581f-80c7-9bc022c09313", 
          "treatment_type": "Radiation Therapy, NOS", 
          "state": "released", 
          "therapeutic_agents": null, 
          "treatment_or_therapy": "yes", 
          "created_datetime": null
        }, 
        {
          "days_to_treatment_end": null, 
          "days_to_treatment_start": null, 
          "submitter_id": "TCGA-B0-5094_treatment_1", 
          "regimen_or_line_of_therapy": null, 
          "treatment_id": "54145b81-6644-544a-bc7a-a9b3afd39e87", 
          "treatment_type": "Pharmaceutical Therapy, NOS", 
          "therapeutic_agents": null, 
          "treatment_or_therapy": "yes", 
          "treatment_effect": null, 
          "created_datetime": "2019-04-28T15:08:37.523670-05:00", 
          "initial_disease_status": null, 
          "treatment_anatomic_site": null, 
          "treatment_intent_type": null, 
          "updated_datetime": "2019-07-31T23:17:13.943517-05:00", 
          "treatment_outcome": null, 
          "state": "released"
        }
      ], 
      "created_datetime": null, 
      "last_known_disease_status": "not reported", 
      "tissue_or_organ_of_origin": "Kidney, NOS", 
      "days_to_last_follow_up": null, 
      "primary_diagnosis": "Clear cell adenocarcinoma, NOS", 
      "age_at_diagnosis": 22965, 
      "updated_datetime": "2019-08-08T16:50:33.583003-05:00", 
      "prior_malignancy": "no", 
      "year_of_diagnosis": 2008, 
      "prior_treatment": "No", 
      "state": "released", 
      "days_to_last_known_disease_status": null, 
      "ajcc_pathologic_t": "T3b", 
      "days_to_recurrence": null, 
      "morphology": "8310/3", 
      "ajcc_pathologic_n": "N0", 
      "ajcc_pathologic_m": "M1", 
      "submitter_id": "TCGA-B0-5094_diagnosis", 
      "classification_of_tumor": "not reported", 
      "diagnosis_id": "773a3b0b-4168-51a7-b51d-907b346f2062", 
      "icd_10_code": "C64.9", 
      "site_of_resection_or_biopsy": "Kidney, NOS", 
      "tumor_grade": "not reported", 
      "progression_or_recurrence": "not reported"
    }
  ], 
  "demographic": {
    "gender": "male", 
    "ethnicity": "not hispanic or latino", 
    "vital_status": "Dead", 
    "race": "white", 
    "age_at_index": 62, 
    "submitter_id": "TCGA-B0-5094_demographic", 
    "days_to_birth": -22965, 
    "created_datetime": null, 
    "year_of_birth": 1946, 
    "demographic_id": "c1c822e2-7195-5491-8975-463fa56fb6f5", 
    "updated_datetime": "2019-07-31T23:17:13.943517-05:00", 
    "days_to_death": 333, 
    "state": "released", 
    "year_of_death": 2008
  }
},{
  "exposures": [
    {
      "cigarettes_per_day": null, 
      "updated_datetime": "2019-07-31T23:10:18.733146-05:00", 
      "alcohol_history": "Not Reported", 
      "exposure_id": "607bc6c9-2113-572e-95bb-838c6868d96f", 
      "submitter_id": "TCGA-CJ-5682_exposure", 
      "years_smoked": null, 
      "weight": null, 
      "state": "released", 
      "alcohol_intensity": null, 
      "created_datetime": null, 
      "height": null, 
      "bmi": null
    }
  ], 
  "case_id": "4c325ee1-9b8e-45d4-a0a7-e47ec1eac402", 
  "diagnoses": [
    {
      "synchronous_malignancy": "No", 
      "ajcc_pathologic_stage": "Stage IV", 
      "tumor_stage": "stage iv", 
      "days_to_diagnosis": 0, 
      "treatments": [
        {
          "treatment_intent_type": null, 
          "updated_datetime": "2019-07-31T23:10:18.733146-05:00", 
          "submitter_id": "TCGA-CJ-5682_treatment", 
          "treatment_id": "da5e4bca-232a-5866-8322-a69182e58a79", 
          "treatment_type": "Radiation Therapy, NOS", 
          "state": "released", 
          "therapeutic_agents": null, 
          "treatment_or_therapy": "yes", 
          "created_datetime": null
        }, 
        {
          "days_to_treatment_end": null, 
          "days_to_treatment_start": null, 
          "submitter_id": "TCGA-CJ-5682_treatment_1", 
          "regimen_or_line_of_therapy": null, 
          "treatment_id": "bdadf04e-4d00-52a1-85b8-e370ced0c21e", 
          "treatment_type": "Pharmaceutical Therapy, NOS", 
          "therapeutic_agents": null, 
          "treatment_or_therapy": "no", 
          "treatment_effect": null, 
          "created_datetime": "2019-04-28T15:03:01.052022-05:00", 
          "initial_disease_status": null, 
          "treatment_anatomic_site": null, 
          "treatment_intent_type": null, 
          "updated_datetime": "2019-07-31T23:10:18.733146-05:00", 
          "treatment_outcome": null, 
          "state": "released"
        }
      ], 
      "created_datetime": null, 
      "last_known_disease_status": "not reported", 
      "tissue_or_organ_of_origin": "Kidney, NOS", 
      "days_to_last_follow_up": 3736, 
      "primary_diagnosis": "Clear cell adenocarcinoma, NOS", 
      "age_at_diagnosis": 22244, 
      "updated_datetime": "2019-08-08T16:53:02.319733-05:00", 
      "prior_malignancy": "no", 
      "year_of_diagnosis": 2004, 
      "prior_treatment": "No", 
      "state": "released", 
      "days_to_last_known_disease_status": null, 
      "ajcc_staging_system_edition": "7th", 
      "ajcc_pathologic_t": "T3a", 
      "days_to_recurrence": null, 
      "morphology": "8310/3", 
      "ajcc_pathologic_n": "NX", 
      "ajcc_pathologic_m": "M1", 
      "submitter_id": "TCGA-CJ-5682_diagnosis", 
      "classification_of_tumor": "not reported", 
      "diagnosis_id": "19ad4e3a-ad52-5147-8af6-ac5c69c1a315", 
      "icd_10_code": "C64.9", 
      "site_of_resection_or_biopsy": "Kidney, NOS", 
      "tumor_grade": "not reported", 
      "progression_or_recurrence": "not reported"
    }
  ], 
  "demographic": {
    "gender": "male", 
    "ethnicity": "not hispanic or latino", 
    "vital_status": "Alive", 
    "race": "white", 
    "age_at_index": 60, 
    "submitter_id": "TCGA-CJ-5682_demographic", 
    "days_to_birth": -22244, 
    "created_datetime": null, 
    "year_of_birth": 1944, 
    "demographic_id": "57f39969-f0db-5314-939b-44af1216bf9f", 
    "updated_datetime": "2019-07-31T23:10:18.733146-05:00", 
    "state": "released", 
    "year_of_death": null
  }
},{
  "exposures": [
    {
      "cigarettes_per_day": null, 
      "updated_datetime": "2019-07-31T23:03:53.232957-05:00", 
      "alcohol_history": "Not Reported", 
      "exposure_id": "b82a4633-3d8a-5662-95a3-395398f5ae12", 
      "submitter_id": "TCGA-AK-3461_exposure", 
      "years_smoked": null, 
      "weight": null, 
      "state": "released", 
      "alcohol_intensity": null, 
      "created_datetime": null, 
      "height": null, 
      "bmi": null
    }
  ], 
  "case_id": "08c1bb22-81f5-4a6d-98ce-f9c31d896eab", 
  "diagnoses": [
    {
      "synchronous_malignancy": "No", 
      "ajcc_pathologic_stage": "Stage I", 
      "tumor_stage": "stage i", 
      "days_to_diagnosis": 0, 
      "treatments": [
        {
          "treatment_intent_type": null, 
          "updated_datetime": "2019-07-31T23:03:53.232957-05:00", 
          "submitter_id": "TCGA-AK-3461_treatment", 
          "treatment_id": "861b3383-2411-5812-a73e-7e54ea8ac4f5", 
          "treatment_type": "Radiation Therapy, NOS", 
          "state": "released", 
          "therapeutic_agents": null, 
          "treatment_or_therapy": "no", 
          "created_datetime": null
        }, 
        {
          "days_to_treatment_end": null, 
          "days_to_treatment_start": null, 
          "submitter_id": "TCGA-AK-3461_treatment_1", 
          "regimen_or_line_of_therapy": null, 
          "treatment_id": "96e81f39-c69c-5cd8-a315-bbeedef14b4d", 
          "treatment_type": "Pharmaceutical Therapy, NOS", 
          "therapeutic_agents": null, 
          "treatment_or_therapy": "no", 
          "treatment_effect": null, 
          "created_datetime": "2019-04-28T14:57:51.924576-05:00", 
          "initial_disease_status": null, 
          "treatment_anatomic_site": null, 
          "treatment_intent_type": null, 
          "updated_datetime": "2019-07-31T23:03:53.232957-05:00", 
          "treatment_outcome": null, 
          "state": "released"
        }
      ], 
      "created_datetime": null, 
      "last_known_disease_status": "not reported", 
      "tissue_or_organ_of_origin": "Kidney, NOS", 
      "days_to_last_follow_up": 2217, 
      "primary_diagnosis": "Clear cell adenocarcinoma, NOS", 
      "age_at_diagnosis": 26464, 
      "updated_datetime": "2019-08-08T16:50:09.071494-05:00", 
      "prior_malignancy": "no", 
      "year_of_diagnosis": 2007, 
      "prior_treatment": "No", 
      "state": "released", 
      "days_to_last_known_disease_status": null, 
      "ajcc_staging_system_edition": "6th", 
      "ajcc_pathologic_t": "T1a", 
      "days_to_recurrence": null, 
      "morphology": "8310/3", 
      "ajcc_pathologic_n": "NX", 
      "ajcc_pathologic_m": "M0", 
      "submitter_id": "TCGA-AK-3461_diagnosis", 
      "classification_of_tumor": "not reported", 
      "diagnosis_id": "83d1d09f-8e1b-5f3a-bf5f-22a3dc456dc4", 
      "icd_10_code": "C64.9", 
      "site_of_resection_or_biopsy": "Kidney, NOS", 
      "tumor_grade": "not reported", 
      "progression_or_recurrence": "not reported"
    }
  ], 
  "demographic": {
    "gender": "male", 
    "ethnicity": "not hispanic or latino", 
    "vital_status": "Alive", 
    "race": "white", 
    "age_at_index": 72, 
    "submitter_id": "TCGA-AK-3461_demographic", 
    "days_to_birth": -26464, 
    "created_datetime": null, 
    "year_of_birth": 1935, 
    "demographic_id": "bc1304cf-74e0-528f-957e-505cc8df23bc", 
    "updated_datetime": "2019-07-31T23:03:53.232957-05:00", 
    "state": "released", 
    "year_of_death": null
  }
},{
  "exposures": [
    {
      "cigarettes_per_day": null, 
      "updated_datetime": "2019-07-31T23:07:04.619559-05:00", 
      "alcohol_history": "Not Reported", 
      "exposure_id": "fe80198a-fadf-5f0b-a7fd-24e01ec37bec", 
      "submitter_id": "TCGA-BP-5169_exposure", 
      "years_smoked": null, 
      "weight": null, 
      "state": "released", 
      "alcohol_intensity": null, 
      "created_datetime": null, 
      "height": null, 
      "bmi": null
    }
  ], 
  "case_id": "2d7e2ae4-09ba-40af-82ce-66ac7dbd4831", 
  "diagnoses": [
    {
      "synchronous_malignancy": "No", 
      "ajcc_pathologic_stage": "Stage I", 
      "tumor_stage": "stage i", 
      "days_to_diagnosis": 0, 
      "treatments": [
        {
          "treatment_intent_type": null, 
          "updated_datetime": "2019-07-31T23:07:04.619559-05:00", 
          "submitter_id": "TCGA-BP-5169_treatment", 
          "treatment_id": "a64849c2-025e-5631-9e4d-86592cb98322", 
          "treatment_type": "Radiation Therapy, NOS", 
          "state": "released", 
          "therapeutic_agents": null, 
          "treatment_or_therapy": "not reported", 
          "created_datetime": null
        }, 
        {
          "days_to_treatment_end": null, 
          "days_to_treatment_start": null, 
          "submitter_id": "TCGA-BP-5169_treatment_1", 
          "regimen_or_line_of_therapy": null, 
          "treatment_id": "65dd1a85-ea9f-5348-ac3d-9b7179c7cbb8", 
          "treatment_type": "Pharmaceutical Therapy, NOS", 
          "therapeutic_agents": null, 
          "treatment_or_therapy": "not reported", 
          "treatment_effect": null, 
          "created_datetime": "2019-04-28T15:00:26.166445-05:00", 
          "initial_disease_status": null, 
          "treatment_anatomic_site": null, 
          "treatment_intent_type": null, 
          "updated_datetime": "2019-07-31T23:07:04.619559-05:00", 
          "treatment_outcome": null, 
          "state": "released"
        }
      ], 
      "created_datetime": null, 
      "last_known_disease_status": "not reported", 
      "tissue_or_organ_of_origin": "Kidney, NOS", 
      "days_to_last_follow_up": 193, 
      "primary_diagnosis": "Clear cell adenocarcinoma, NOS", 
      "age_at_diagnosis": 25615, 
      "updated_datetime": "2019-08-08T16:52:35.966382-05:00", 
      "prior_malignancy": "no", 
      "year_of_diagnosis": 2004, 
      "prior_treatment": "No", 
      "state": "released", 
      "days_to_last_known_disease_status": null, 
      "ajcc_pathologic_t": "T1b", 
      "days_to_recurrence": null, 
      "morphology": "8310/3", 
      "ajcc_pathologic_n": "N0", 
      "ajcc_pathologic_m": "M0", 
      "submitter_id": "TCGA-BP-5169_diagnosis", 
      "classification_of_tumor": "not reported", 
      "diagnosis_id": "a0839257-e87e-5405-aab8-bf8c982fe5bc", 
      "icd_10_code": "C64.9", 
      "site_of_resection_or_biopsy": "Kidney, NOS", 
      "tumor_grade": "not reported", 
      "progression_or_recurrence": "not reported"
    }
  ], 
  "demographic": {
    "gender": "male", 
    "ethnicity": "not reported", 
    "vital_status": "Alive", 
    "race": "white", 
    "age_at_index": 70, 
    "submitter_id": "TCGA-BP-5169_demographic", 
    "days_to_birth": -25615, 
    "created_datetime": null, 
    "year_of_birth": 1934, 
    "demographic_id": "3c65dabe-29e4-59bd-a0b0-31503994fb9d", 
    "updated_datetime": "2019-07-31T23:07:04.619559-05:00", 
    "state": "released", 
    "year_of_death": null
  }
},{
  "exposures": [
    {
      "cigarettes_per_day": null, 
      "updated_datetime": "2019-07-31T23:10:24.825909-05:00", 
      "alcohol_history": "Not Reported", 
      "exposure_id": "f6d99510-66b3-5c91-a70b-b3fe32db0067", 
      "submitter_id": "TCGA-A3-3385_exposure", 
      "years_smoked": null, 
      "weight": null, 
      "state": "released", 
      "alcohol_intensity": null, 
      "created_datetime": null, 
      "height": null, 
      "bmi": null
    }
  ], 
  "case_id": "4c44f4a4-1529-4897-9f69-c8e6c705f905", 
  "diagnoses": [
    {
      "synchronous_malignancy": "No", 
      "ajcc_pathologic_stage": "Stage I", 
      "tumor_stage": "stage i", 
      "days_to_diagnosis": 0, 
      "treatments": [
        {
          "treatment_intent_type": null, 
          "updated_datetime": "2019-07-31T23:10:24.825909-05:00", 
          "submitter_id": "TCGA-A3-3385_treatment", 
          "treatment_id": "5d8a994c-08cf-5e20-9f2a-6684d0f82e09", 
          "treatment_type": "Radiation Therapy, NOS", 
          "state": "released", 
          "therapeutic_agents": null, 
          "treatment_or_therapy": "no", 
          "created_datetime": null
        }, 
        {
          "days_to_treatment_end": null, 
          "days_to_treatment_start": null, 
          "submitter_id": "TCGA-A3-3385_treatment_1", 
          "regimen_or_line_of_therapy": null, 
          "treatment_id": "bc9dae9f-36af-5e05-af76-bcce31f829f9", 
          "treatment_type": "Pharmaceutical Therapy, NOS", 
          "therapeutic_agents": null, 
          "treatment_or_therapy": "no", 
          "treatment_effect": null, 
          "created_datetime": "2019-04-28T15:03:05.833693-05:00", 
          "initial_disease_status": null, 
          "treatment_anatomic_site": null, 
          "treatment_intent_type": null, 
          "updated_datetime": "2019-07-31T23:10:24.825909-05:00", 
          "treatment_outcome": null, 
          "state": "released"
        }
      ], 
      "created_datetime": null, 
      "last_known_disease_status": "not reported", 
      "tissue_or_organ_of_origin": "Kidney, NOS", 
      "days_to_last_follow_up": 1993, 
      "primary_diagnosis": "Clear cell adenocarcinoma, NOS", 
      "age_at_diagnosis": 17114, 
      "updated_datetime": "2019-08-08T16:49:47.467798-05:00", 
      "prior_malignancy": "no", 
      "year_of_diagnosis": 2007, 
      "prior_treatment": "No", 
      "state": "released", 
      "days_to_last_known_disease_status": null, 
      "ajcc_pathologic_t": "T1a", 
      "days_to_recurrence": null, 
      "morphology": "8310/3", 
      "ajcc_pathologic_n": "N0", 
      "ajcc_pathologic_m": "M0", 
      "submitter_id": "TCGA-A3-3385_diagnosis", 
      "classification_of_tumor": "not reported", 
      "diagnosis_id": "f0b8d3ef-3bc1-5c55-b129-7aa1cdac9e06", 
      "icd_10_code": "C64.9", 
      "site_of_resection_or_biopsy": "Kidney, NOS", 
      "tumor_grade": "not reported", 
      "progression_or_recurrence": "not reported"
    }
  ], 
  "demographic": {
    "gender": "female", 
    "ethnicity": "not hispanic or latino", 
    "vital_status": "Alive", 
    "race": "white", 
    "age_at_index": 46, 
    "submitter_id": "TCGA-A3-3385_demographic", 
    "days_to_birth": -17114, 
    "created_datetime": null, 
    "year_of_birth": 1961, 
    "demographic_id": "36f3f3c3-93b2-555d-93da-9af0a65650e2", 
    "updated_datetime": "2019-07-31T23:10:24.825909-05:00", 
    "state": "released", 
    "year_of_death": null
  }
},{
  "exposures": [
    {
      "cigarettes_per_day": null, 
      "updated_datetime": "2019-07-31T23:05:40.107271-05:00", 
      "alcohol_history": "Not Reported", 
      "exposure_id": "dcc49665-ac33-506c-aa20-19ea0aa9eef7", 
      "submitter_id": "TCGA-A3-3329_exposure", 
      "years_smoked": null, 
      "weight": null, 
      "state": "released", 
      "alcohol_intensity": null, 
      "created_datetime": null, 
      "height": null, 
      "bmi": null
    }
  ], 
  "case_id": "21eea125-1298-42d3-a50c-57d596e0420d", 
  "diagnoses": [
    {
      "synchronous_malignancy": "Not Reported", 
      "ajcc_pathologic_stage": "Stage I", 
      "tumor_stage": "stage i", 
      "days_to_diagnosis": 0, 
      "treatments": [
        {
          "days_to_treatment_end": null, 
          "days_to_treatment_start": null, 
          "submitter_id": "TCGA-A3-3329_treatment_1", 
          "regimen_or_line_of_therapy": null, 
          "treatment_id": "030ba66b-c180-52fd-ae3f-1bda0a67688b", 
          "treatment_type": "Pharmaceutical Therapy, NOS", 
          "therapeutic_agents": null, 
          "treatment_or_therapy": "no", 
          "treatment_effect": null, 
          "created_datetime": "2019-04-28T14:59:18.702700-05:00", 
          "initial_disease_status": null, 
          "treatment_anatomic_site": null, 
          "treatment_intent_type": null, 
          "updated_datetime": "2019-07-31T23:05:40.107271-05:00", 
          "treatment_outcome": null, 
          "state": "released"
        }, 
        {
          "treatment_intent_type": null, 
          "updated_datetime": "2019-07-31T23:05:40.107271-05:00", 
          "submitter_id": "TCGA-A3-3329_treatment", 
          "treatment_id": "f011ff57-55d4-501a-856f-8a1cfb2f7edb", 
          "treatment_type": "Radiation Therapy, NOS", 
          "state": "released", 
          "therapeutic_agents": null, 
          "treatment_or_therapy": "no", 
          "created_datetime": null
        }
      ], 
      "created_datetime": null, 
      "last_known_disease_status": "not reported", 
      "tissue_or_organ_of_origin": "Kidney, NOS", 
      "days_to_last_follow_up": 1624, 
      "primary_diagnosis": "Clear cell adenocarcinoma, NOS", 
      "age_at_diagnosis": 27650, 
      "updated_datetime": "2019-08-08T16:49:47.467798-05:00", 
      "prior_malignancy": "yes", 
      "year_of_diagnosis": 2007, 
      "prior_treatment": "No", 
      "state": "released", 
      "days_to_last_known_disease_status": null, 
      "ajcc_pathologic_t": "T1b", 
      "days_to_recurrence": null, 
      "morphology": "8310/3", 
      "ajcc_pathologic_n": "N0", 
      "ajcc_pathologic_m": "M0", 
      "submitter_id": "TCGA-A3-3329_diagnosis", 
      "classification_of_tumor": "not reported", 
      "diagnosis_id": "5e68b332-691c-52b6-af51-b3f7e14117c7", 
      "icd_10_code": "C64.9", 
      "site_of_resection_or_biopsy": "Kidney, NOS", 
      "tumor_grade": "not reported", 
      "progression_or_recurrence": "not reported"
    }
  ], 
  "demographic": {
    "gender": "male", 
    "ethnicity": "not hispanic or latino", 
    "vital_status": "Alive", 
    "race": "white", 
    "age_at_index": 75, 
    "submitter_id": "TCGA-A3-3329_demographic", 
    "days_to_birth": -27650, 
    "created_datetime": null, 
    "year_of_birth": 1932, 
    "demographic_id": "1bfeb823-1644-5d12-be33-bcfa73e89f70", 
    "updated_datetime": "2019-07-31T23:05:40.107271-05:00", 
    "state": "released", 
    "year_of_death": null
  }
},{
  "exposures": [
    {
      "cigarettes_per_day": null, 
      "updated_datetime": "2019-07-31T23:06:42.705588-05:00", 
      "alcohol_history": "Not Reported", 
      "exposure_id": "116184ec-8fb1-54b1-839e-51e2979f9130", 
      "submitter_id": "TCGA-CZ-4866_exposure", 
      "years_smoked": null, 
      "weight": null, 
      "state": "released", 
      "alcohol_intensity": null, 
      "created_datetime": null, 
      "height": null, 
      "bmi": null
    }
  ], 
  "case_id": "291f45ab-1b77-456a-9783-06106fbe3053", 
  "diagnoses": [
    {
      "synchronous_malignancy": "No", 
      "ajcc_pathologic_stage": "Stage I", 
      "tumor_stage": "stage i", 
      "days_to_diagnosis": 0, 
      "treatments": [
        {
          "treatment_intent_type": null, 
          "updated_datetime": "2019-07-31T23:06:42.705588-05:00", 
          "submitter_id": "TCGA-CZ-4866_treatment", 
          "treatment_id": "d857ad1d-daa7-5e9f-8bd5-31193a850fdc", 
          "treatment_type": "Radiation Therapy, NOS", 
          "state": "released", 
          "therapeutic_agents": null, 
          "treatment_or_therapy": "not reported", 
          "created_datetime": null
        }, 
        {
          "days_to_treatment_end": null, 
          "days_to_treatment_start": null, 
          "submitter_id": "TCGA-CZ-4866_treatment_1", 
          "regimen_or_line_of_therapy": null, 
          "treatment_id": "a394d921-019f-5a6f-aeb0-1df75aace865", 
          "treatment_type": "Pharmaceutical Therapy, NOS", 
          "therapeutic_agents": null, 
          "treatment_or_therapy": "not reported", 
          "treatment_effect": null, 
          "created_datetime": "2019-04-28T15:00:08.812141-05:00", 
          "initial_disease_status": null, 
          "treatment_anatomic_site": null, 
          "treatment_intent_type": null, 
          "updated_datetime": "2019-07-31T23:06:42.705588-05:00", 
          "treatment_outcome": null, 
          "state": "released"
        }
      ], 
      "created_datetime": null, 
      "last_known_disease_status": "not reported", 
      "tissue_or_organ_of_origin": "Kidney, NOS", 
      "days_to_last_follow_up": 3267, 
      "primary_diagnosis": "Clear cell adenocarcinoma, NOS", 
      "age_at_diagnosis": 28878, 
      "updated_datetime": "2019-08-08T16:53:29.535496-05:00", 
      "prior_malignancy": "no", 
      "year_of_diagnosis": 2006, 
      "prior_treatment": "No", 
      "state": "released", 
      "days_to_last_known_disease_status": null, 
      "ajcc_pathologic_t": "T1", 
      "days_to_recurrence": null, 
      "morphology": "8310/3", 
      "ajcc_pathologic_n": "NX", 
      "ajcc_pathologic_m": "M0", 
      "submitter_id": "TCGA-CZ-4866_diagnosis", 
      "classification_of_tumor": "not reported", 
      "diagnosis_id": "5468ae3e-404b-5203-9cf8-4a02296e449a", 
      "icd_10_code": "C64.9", 
      "site_of_resection_or_biopsy": "Kidney, NOS", 
      "tumor_grade": "not reported", 
      "progression_or_recurrence": "not reported"
    }
  ], 
  "demographic": {
    "gender": "female", 
    "ethnicity": "not hispanic or latino", 
    "vital_status": "Alive", 
    "race": "white", 
    "age_at_index": 79, 
    "submitter_id": "TCGA-CZ-4866_demographic", 
    "days_to_birth": -28878, 
    "created_datetime": null, 
    "year_of_birth": 1927, 
    "demographic_id": "d0da8d7c-20a7-5ba9-8f49-68f77fdeb8f4", 
    "updated_datetime": "2019-07-31T23:06:42.705588-05:00", 
    "state": "released", 
    "year_of_death": null
  }
},{
  "exposures": [
    {
      "cigarettes_per_day": null, 
      "updated_datetime": "2019-07-31T23:25:46.800308-05:00", 
      "alcohol_history": "Not Reported", 
      "exposure_id": "32d9270a-2e11-58bd-b5be-bc71c3a9b3fa", 
      "submitter_id": "TCGA-BP-4797_exposure", 
      "years_smoked": null, 
      "weight": null, 
      "state": "released", 
      "alcohol_intensity": null, 
      "created_datetime": null, 
      "height": null, 
      "bmi": null
    }
  ], 
  "case_id": "dd35edfd-ee6c-461f-b2a6-2dff8324117c", 
  "diagnoses": [
    {
      "synchronous_malignancy": "No", 
      "ajcc_pathologic_stage": "Stage III", 
      "tumor_stage": "stage iii", 
      "days_to_diagnosis": 0, 
      "treatments": [
        {
          "days_to_treatment_end": null, 
          "days_to_treatment_start": null, 
          "submitter_id": "TCGA-BP-4797_treatment_1", 
          "regimen_or_line_of_therapy": null, 
          "treatment_id": "1bbc0fa3-6d34-52a9-a492-7a3a61febdd5", 
          "treatment_type": "Pharmaceutical Therapy, NOS", 
          "therapeutic_agents": null, 
          "treatment_or_therapy": "no", 
          "treatment_effect": null, 
          "created_datetime": "2019-04-28T15:15:21.240790-05:00", 
          "initial_disease_status": null, 
          "treatment_anatomic_site": null, 
          "treatment_intent_type": null, 
          "updated_datetime": "2019-07-31T23:25:46.800308-05:00", 
          "treatment_outcome": null, 
          "state": "released"
        }, 
        {
          "treatment_intent_type": null, 
          "updated_datetime": "2019-07-31T23:25:46.800308-05:00", 
          "submitter_id": "TCGA-BP-4797_treatment", 
          "treatment_id": "b4ce07d0-1687-564a-bb84-8b90e7dabff9", 
          "treatment_type": "Radiation Therapy, NOS", 
          "state": "released", 
          "therapeutic_agents": null, 
          "treatment_or_therapy": "no", 
          "created_datetime": null
        }
      ], 
      "created_datetime": null, 
      "last_known_disease_status": "not reported", 
      "tissue_or_organ_of_origin": "Kidney, NOS", 
      "days_to_last_follow_up": 1107, 
      "primary_diagnosis": "Clear cell adenocarcinoma, NOS", 
      "age_at_diagnosis": 12508, 
      "updated_datetime": "2019-08-08T16:52:10.457434-05:00", 
      "prior_malignancy": "no", 
      "year_of_diagnosis": 2007, 
      "prior_treatment": "No", 
      "state": "released", 
      "days_to_last_known_disease_status": null, 
      "ajcc_pathologic_t": "T3b", 
      "days_to_recurrence": null, 
      "morphology": "8310/3", 
      "ajcc_pathologic_n": "N0", 
      "ajcc_pathologic_m": "M0", 
      "submitter_id": "TCGA-BP-4797_diagnosis", 
      "classification_of_tumor": "not reported", 
      "diagnosis_id": "fec727b5-ac96-5949-9a33-83cd01a8d911", 
      "icd_10_code": "C64.9", 
      "site_of_resection_or_biopsy": "Kidney, NOS", 
      "tumor_grade": "not reported", 
      "progression_or_recurrence": "not reported"
    }
  ], 
  "demographic": {
    "gender": "male", 
    "ethnicity": "not hispanic or latino", 
    "vital_status": "Alive", 
    "race": "white", 
    "age_at_index": 34, 
    "submitter_id": "TCGA-BP-4797_demographic", 
    "days_to_birth": -12508, 
    "created_datetime": null, 
    "year_of_birth": 1973, 
    "demographic_id": "29397198-46cf-5162-8bc2-b7736b19e864", 
    "updated_datetime": "2019-07-31T23:25:46.800308-05:00", 
    "state": "released", 
    "year_of_death": null
  }
},{
  "exposures": [
    {
      "cigarettes_per_day": null, 
      "updated_datetime": "2019-07-31T23:09:47.276265-05:00", 
      "alcohol_history": "Not Reported", 
      "exposure_id": "39fd4ad7-5bc8-5983-b692-e1e49ba655ad", 
      "submitter_id": "TCGA-BP-4173_exposure", 
      "years_smoked": null, 
      "weight": null, 
      "state": "released", 
      "alcohol_intensity": null, 
      "created_datetime": null, 
      "height": null, 
      "bmi": null
    }
  ], 
  "case_id": "453085d8-2998-4629-9b2d-641e57d1a497", 
  "diagnoses": [
    {
      "synchronous_malignancy": "No", 
      "ajcc_pathologic_stage": "Stage II", 
      "tumor_stage": "stage ii", 
      "days_to_diagnosis": 0, 
      "treatments": [
        {
          "days_to_treatment_end": null, 
          "days_to_treatment_start": null, 
          "submitter_id": "TCGA-BP-4173_treatment_1", 
          "regimen_or_line_of_therapy": null, 
          "treatment_id": "29c7e542-19de-53f3-a305-9e9a516cae66", 
          "treatment_type": "Pharmaceutical Therapy, NOS", 
          "therapeutic_agents": null, 
          "treatment_or_therapy": "not reported", 
          "treatment_effect": null, 
          "created_datetime": "2019-04-28T15:02:35.326668-05:00", 
          "initial_disease_status": null, 
          "treatment_anatomic_site": null, 
          "treatment_intent_type": null, 
          "updated_datetime": "2019-07-31T23:09:47.276265-05:00", 
          "treatment_outcome": null, 
          "state": "released"
        }, 
        {
          "treatment_intent_type": null, 
          "updated_datetime": "2019-07-31T23:09:47.276265-05:00", 
          "submitter_id": "TCGA-BP-4173_treatment", 
          "treatment_id": "4ec95728-cc6a-5f4c-b2fa-964bd9e2d415", 
          "treatment_type": "Radiation Therapy, NOS", 
          "state": "released", 
          "therapeutic_agents": null, 
          "treatment_or_therapy": "not reported", 
          "created_datetime": null
        }
      ], 
      "created_datetime": null, 
      "last_known_disease_status": "not reported", 
      "tissue_or_organ_of_origin": "Kidney, NOS", 
      "days_to_last_follow_up": 1893, 
      "primary_diagnosis": "Clear cell adenocarcinoma, NOS", 
      "age_at_diagnosis": 17449, 
      "updated_datetime": "2019-08-08T16:51:46.144329-05:00", 
      "prior_malignancy": "no", 
      "year_of_diagnosis": 2004, 
      "prior_treatment": "No", 
      "state": "released", 
      "days_to_last_known_disease_status": null, 
      "ajcc_pathologic_t": "T2", 
      "days_to_recurrence": null, 
      "morphology": "8310/3", 
      "ajcc_pathologic_n": "N0", 
      "ajcc_pathologic_m": "M0", 
      "submitter_id": "TCGA-BP-4173_diagnosis", 
      "classification_of_tumor": "not reported", 
      "diagnosis_id": "cfcf7597-c301-5d1f-8087-7241dbcbacce", 
      "icd_10_code": "C64.9", 
      "site_of_resection_or_biopsy": "Kidney, NOS", 
      "tumor_grade": "not reported", 
      "progression_or_recurrence": "not reported"
    }
  ], 
  "demographic": {
    "gender": "male", 
    "ethnicity": "not reported", 
    "vital_status": "Alive", 
    "race": "white", 
    "age_at_index": 47, 
    "submitter_id": "TCGA-BP-4173_demographic", 
    "days_to_birth": -17449, 
    "created_datetime": null, 
    "year_of_birth": 1957, 
    "demographic_id": "839ff6c8-e710-5338-a71d-1f0f776c6a99", 
    "updated_datetime": "2019-07-31T23:09:47.276265-05:00", 
    "state": "released", 
    "year_of_death": null
  }
},{
  "exposures": [
    {
      "cigarettes_per_day": null, 
      "updated_datetime": "2019-07-31T23:27:41.444130-05:00", 
      "alcohol_history": "Not Reported", 
      "exposure_id": "fd8eaffc-142f-574e-999c-7f794cc41f0f", 
      "submitter_id": "TCGA-CJ-5672_exposure", 
      "years_smoked": null, 
      "weight": null, 
      "state": "released", 
      "alcohol_intensity": null, 
      "created_datetime": null, 
      "height": null, 
      "bmi": null
    }
  ], 
  "case_id": "eee108d6-bb11-4369-b776-0f524afef6f3", 
  "diagnoses": [
    {
      "synchronous_malignancy": "No", 
      "ajcc_pathologic_stage": "Stage I", 
      "tumor_stage": "stage i", 
      "days_to_diagnosis": 0, 
      "treatments": [
        {
          "treatment_intent_type": null, 
          "updated_datetime": "2019-07-31T23:27:41.444130-05:00", 
          "submitter_id": "TCGA-CJ-5672_treatment", 
          "treatment_id": "55b9bfd4-d694-5c56-8fc6-3a2fc357d56d", 
          "treatment_type": "Radiation Therapy, NOS", 
          "state": "released", 
          "therapeutic_agents": null, 
          "treatment_or_therapy": "not reported", 
          "created_datetime": null
        }, 
        {
          "days_to_treatment_end": null, 
          "days_to_treatment_start": null, 
          "submitter_id": "TCGA-CJ-5672_treatment_1", 
          "regimen_or_line_of_therapy": null, 
          "treatment_id": "aa9a3e00-c8a3-5664-a851-54401ac17893", 
          "treatment_type": "Pharmaceutical Therapy, NOS", 
          "therapeutic_agents": null, 
          "treatment_or_therapy": "not reported", 
          "treatment_effect": null, 
          "created_datetime": "2019-04-28T15:16:52.327809-05:00", 
          "initial_disease_status": null, 
          "treatment_anatomic_site": null, 
          "treatment_intent_type": null, 
          "updated_datetime": "2019-07-31T23:27:41.444130-05:00", 
          "treatment_outcome": null, 
          "state": "released"
        }
      ], 
      "created_datetime": null, 
      "last_known_disease_status": "not reported", 
      "tissue_or_organ_of_origin": "Kidney, NOS", 
      "days_to_last_follow_up": null, 
      "primary_diagnosis": "Clear cell adenocarcinoma, NOS", 
      "age_at_diagnosis": 30900, 
      "updated_datetime": "2019-08-08T16:53:02.319733-05:00", 
      "prior_malignancy": "no", 
      "year_of_diagnosis": 2004, 
      "prior_treatment": "No", 
      "state": "released", 
      "days_to_last_known_disease_status": null, 
      "ajcc_pathologic_t": "T1a", 
      "days_to_recurrence": null, 
      "morphology": "8310/3", 
      "ajcc_pathologic_n": "NX", 
      "ajcc_pathologic_m": "M0", 
      "submitter_id": "TCGA-CJ-5672_diagnosis", 
      "classification_of_tumor": "not reported", 
      "diagnosis_id": "4fb1c9ee-9bcb-59ef-a853-84bc7982c9c1", 
      "icd_10_code": "C64.9", 
      "site_of_resection_or_biopsy": "Kidney, NOS", 
      "tumor_grade": "not reported", 
      "progression_or_recurrence": "not reported"
    }
  ], 
  "demographic": {
    "gender": "male", 
    "ethnicity": "not hispanic or latino", 
    "vital_status": "Dead", 
    "race": "white", 
    "age_at_index": 84, 
    "submitter_id": "TCGA-CJ-5672_demographic", 
    "days_to_birth": -30900, 
    "created_datetime": null, 
    "year_of_birth": 1920, 
    "demographic_id": "cd99375f-d1c1-5a3b-a40b-e1ff5fe3eefe", 
    "updated_datetime": "2019-07-31T23:27:41.444130-05:00", 
    "days_to_death": 1972, 
    "state": "released", 
    "year_of_death": 2010
  }
},{
  "exposures": [
    {
      "cigarettes_per_day": null, 
      "updated_datetime": "2019-07-31T23:13:37.455006-05:00", 
      "alcohol_history": "Not Reported", 
      "exposure_id": "3d6be11d-bde1-5973-953e-a389a165e072", 
      "submitter_id": "TCGA-A3-3367_exposure", 
      "years_smoked": null, 
      "weight": null, 
      "state": "released", 
      "alcohol_intensity": null, 
      "created_datetime": null, 
      "height": null, 
      "bmi": null
    }
  ], 
  "case_id": "69fb3eff-a32c-48e1-aab8-645ef31d163a", 
  "diagnoses": [
    {
      "synchronous_malignancy": "No", 
      "ajcc_pathologic_stage": "Stage I", 
      "tumor_stage": "stage i", 
      "days_to_diagnosis": 0, 
      "treatments": [
        {
          "treatment_intent_type": null, 
          "updated_datetime": "2019-07-31T23:13:37.455006-05:00", 
          "submitter_id": "TCGA-A3-3367_treatment", 
          "treatment_id": "6c36f789-9e29-5e36-8629-34ebad6dc45f", 
          "treatment_type": "Radiation Therapy, NOS", 
          "state": "released", 
          "therapeutic_agents": null, 
          "treatment_or_therapy": "no", 
          "created_datetime": null
        }, 
        {
          "days_to_treatment_end": null, 
          "days_to_treatment_start": null, 
          "submitter_id": "TCGA-A3-3367_treatment_1", 
          "regimen_or_line_of_therapy": null, 
          "treatment_id": "342aea55-9c1d-5045-8b02-eeaf64018daf", 
          "treatment_type": "Pharmaceutical Therapy, NOS", 
          "therapeutic_agents": null, 
          "treatment_or_therapy": "no", 
          "treatment_effect": null, 
          "created_datetime": "2019-04-28T15:05:41.548728-05:00", 
          "initial_disease_status": null, 
          "treatment_anatomic_site": null, 
          "treatment_intent_type": null, 
          "updated_datetime": "2019-07-31T23:13:37.455006-05:00", 
          "treatment_outcome": null, 
          "state": "released"
        }
      ], 
      "created_datetime": null, 
      "last_known_disease_status": "not reported", 
      "tissue_or_organ_of_origin": "Kidney, NOS", 
      "days_to_last_follow_up": 2270, 
      "primary_diagnosis": "Clear cell adenocarcinoma, NOS", 
      "age_at_diagnosis": 26489, 
      "updated_datetime": "2019-08-08T16:49:47.467798-05:00", 
      "prior_malignancy": "no", 
      "year_of_diagnosis": 2006, 
      "prior_treatment": "No", 
      "state": "released", 
      "days_to_last_known_disease_status": null, 
      "ajcc_pathologic_t": "T1b", 
      "days_to_recurrence": null, 
      "morphology": "8310/3", 
      "ajcc_pathologic_n": "N0", 
      "ajcc_pathologic_m": "M0", 
      "submitter_id": "TCGA-A3-3367_diagnosis", 
      "classification_of_tumor": "not reported", 
      "diagnosis_id": "f9a25455-0ac9-53ef-af35-6ef2cd388e18", 
      "icd_10_code": "C64.9", 
      "site_of_resection_or_biopsy": "Kidney, NOS", 
      "tumor_grade": "not reported", 
      "progression_or_recurrence": "not reported"
    }
  ], 
  "demographic": {
    "gender": "male", 
    "ethnicity": "not hispanic or latino", 
    "vital_status": "Alive", 
    "race": "white", 
    "age_at_index": 72, 
    "submitter_id": "TCGA-A3-3367_demographic", 
    "days_to_birth": -26489, 
    "created_datetime": null, 
    "year_of_birth": 1934, 
    "demographic_id": "14cecf3a-6c30-51d1-a1c7-e19211decacc", 
    "updated_datetime": "2019-07-31T23:13:37.455006-05:00", 
    "state": "released", 
    "year_of_death": null
  }
},{
  "exposures": [
    {
      "cigarettes_per_day": null, 
      "updated_datetime": "2019-07-31T23:29:04.426943-05:00", 
      "alcohol_history": "Not Reported", 
      "exposure_id": "3be5329e-868c-5702-b68c-8255e8334977", 
      "submitter_id": "TCGA-BP-4982_exposure", 
      "years_smoked": null, 
      "weight": null, 
      "state": "released", 
      "alcohol_intensity": null, 
      "created_datetime": null, 
      "height": null, 
      "bmi": null
    }
  ], 
  "case_id": "fae200ed-78e7-4d2d-82b5-aee63fc54d25", 
  "diagnoses": [
    {
      "synchronous_malignancy": "No", 
      "ajcc_pathologic_stage": "Stage I", 
      "tumor_stage": "stage i", 
      "days_to_diagnosis": 0, 
      "treatments": [
        {
          "days_to_treatment_end": null, 
          "days_to_treatment_start": null, 
          "submitter_id": "TCGA-BP-4982_treatment_1", 
          "regimen_or_line_of_therapy": null, 
          "treatment_id": "cfc956e8-3ccc-5474-bced-a44bc43b52e8", 
          "treatment_type": "Pharmaceutical Therapy, NOS", 
          "therapeutic_agents": null, 
          "treatment_or_therapy": "not reported", 
          "treatment_effect": null, 
          "created_datetime": "2019-04-28T15:17:58.114998-05:00", 
          "initial_disease_status": null, 
          "treatment_anatomic_site": null, 
          "treatment_intent_type": null, 
          "updated_datetime": "2019-07-31T23:29:04.426943-05:00", 
          "treatment_outcome": null, 
          "state": "released"
        }, 
        {
          "treatment_intent_type": null, 
          "updated_datetime": "2019-07-31T23:29:04.426943-05:00", 
          "submitter_id": "TCGA-BP-4982_treatment", 
          "treatment_id": "93a23e89-82b4-5d47-a4df-6c4791ebe162", 
          "treatment_type": "Radiation Therapy, NOS", 
          "state": "released", 
          "therapeutic_agents": null, 
          "treatment_or_therapy": "not reported", 
          "created_datetime": null
        }
      ], 
      "created_datetime": null, 
      "last_known_disease_status": "not reported", 
      "tissue_or_organ_of_origin": "Kidney, NOS", 
      "days_to_last_follow_up": 1014, 
      "primary_diagnosis": "Clear cell adenocarcinoma, NOS", 
      "age_at_diagnosis": 15451, 
      "updated_datetime": "2019-08-08T16:52:10.457434-05:00", 
      "prior_malignancy": "no", 
      "year_of_diagnosis": 2006, 
      "prior_treatment": "No", 
      "state": "released", 
      "days_to_last_known_disease_status": null, 
      "ajcc_pathologic_t": "T1b", 
      "days_to_recurrence": null, 
      "morphology": "8310/3", 
      "ajcc_pathologic_n": "NX", 
      "ajcc_pathologic_m": "M0", 
      "submitter_id": "TCGA-BP-4982_diagnosis", 
      "classification_of_tumor": "not reported", 
      "diagnosis_id": "7ff321a9-2c93-54d5-9023-e20cdfbfd6e8", 
      "icd_10_code": "C64.9", 
      "site_of_resection_or_biopsy": "Kidney, NOS", 
      "tumor_grade": "not reported", 
      "progression_or_recurrence": "not reported"
    }
  ], 
  "demographic": {
    "gender": "male", 
    "ethnicity": "not reported", 
    "vital_status": "Alive", 
    "race": "white", 
    "age_at_index": 42, 
    "submitter_id": "TCGA-BP-4982_demographic", 
    "days_to_birth": -15451, 
    "created_datetime": null, 
    "year_of_birth": 1964, 
    "demographic_id": "85f2ea8b-d8e5-5b0e-8556-5999569610bb", 
    "updated_datetime": "2019-07-31T23:29:04.426943-05:00", 
    "state": "released", 
    "year_of_death": null
  }
},{
  "exposures": [
    {
      "cigarettes_per_day": null, 
      "updated_datetime": "2019-07-31T23:27:06.668512-05:00", 
      "alcohol_history": "Not Reported", 
      "exposure_id": "1dae50c5-e124-502c-b51f-3f7a9fd70f4d", 
      "submitter_id": "TCGA-B0-5084_exposure", 
      "years_smoked": null, 
      "weight": null, 
      "state": "released", 
      "alcohol_intensity": null, 
      "created_datetime": null, 
      "height": null, 
      "bmi": null
    }
  ], 
  "case_id": "e9f855b3-291b-449d-9758-caa0f99fa76d", 
  "diagnoses": [
    {
      "synchronous_malignancy": "No", 
      "ajcc_pathologic_stage": "Stage IV", 
      "tumor_stage": "stage iv", 
      "days_to_diagnosis": 0, 
      "treatments": [
        {
          "treatment_intent_type": null, 
          "updated_datetime": "2019-07-31T23:27:06.668512-05:00", 
          "submitter_id": "TCGA-B0-5084_treatment", 
          "treatment_id": "4539abd9-3c79-5928-accd-294216085c4a", 
          "treatment_type": "Radiation Therapy, NOS", 
          "state": "released", 
          "therapeutic_agents": null, 
          "treatment_or_therapy": "not reported", 
          "created_datetime": null
        }, 
        {
          "days_to_treatment_end": null, 
          "days_to_treatment_start": null, 
          "submitter_id": "TCGA-B0-5084_treatment_1", 
          "regimen_or_line_of_therapy": null, 
          "treatment_id": "7620d5fb-d26f-5d4f-a6b4-b4adde4b4396", 
          "treatment_type": "Pharmaceutical Therapy, NOS", 
          "therapeutic_agents": null, 
          "treatment_or_therapy": "yes", 
          "treatment_effect": null, 
          "created_datetime": "2019-04-28T15:16:25.361487-05:00", 
          "initial_disease_status": null, 
          "treatment_anatomic_site": null, 
          "treatment_intent_type": null, 
          "updated_datetime": "2019-07-31T23:27:06.668512-05:00", 
          "treatment_outcome": null, 
          "state": "released"
        }
      ], 
      "created_datetime": null, 
      "last_known_disease_status": "not reported", 
      "tissue_or_organ_of_origin": "Kidney, NOS", 
      "days_to_last_follow_up": null, 
      "primary_diagnosis": "Clear cell adenocarcinoma, NOS", 
      "age_at_diagnosis": 12219, 
      "updated_datetime": "2019-08-08T16:50:33.583003-05:00", 
      "prior_malignancy": "no", 
      "year_of_diagnosis": 2006, 
      "prior_treatment": "No", 
      "state": "released", 
      "days_to_last_known_disease_status": null, 
      "ajcc_pathologic_t": "T3a", 
      "days_to_recurrence": null, 
      "morphology": "8310/3", 
      "ajcc_pathologic_n": "N1", 
      "ajcc_pathologic_m": "M1", 
      "submitter_id": "TCGA-B0-5084_diagnosis", 
      "classification_of_tumor": "not reported", 
      "diagnosis_id": "fc776a6c-ddb9-5a7a-abd6-481f05ea27a2", 
      "icd_10_code": "C64.9", 
      "site_of_resection_or_biopsy": "Kidney, NOS", 
      "tumor_grade": "not reported", 
      "progression_or_recurrence": "not reported"
    }
  ], 
  "demographic": {
    "gender": "male", 
    "ethnicity": "not hispanic or latino", 
    "vital_status": "Dead", 
    "race": "white", 
    "age_at_index": 33, 
    "submitter_id": "TCGA-B0-5084_demographic", 
    "days_to_birth": -12219, 
    "created_datetime": null, 
    "year_of_birth": 1973, 
    "demographic_id": "a29b30ed-deb6-5c4c-a3be-94102f070c2b", 
    "updated_datetime": "2019-07-31T23:27:06.668512-05:00", 
    "days_to_death": 222, 
    "state": "released", 
    "year_of_death": 2006
  }
},{
  "exposures": [
    {
      "cigarettes_per_day": null, 
      "updated_datetime": "2019-07-31T23:12:09.867850-05:00", 
      "alcohol_history": "Not Reported", 
      "exposure_id": "6b726438-eaf1-5043-a9db-d9cea6a27e5b", 
      "submitter_id": "TCGA-CW-5589_exposure", 
      "years_smoked": null, 
      "weight": null, 
      "state": "released", 
      "alcohol_intensity": null, 
      "created_datetime": null, 
      "height": null, 
      "bmi": null
    }
  ], 
  "case_id": "58ef1a13-a549-4043-b66c-5327bfcbd2e6", 
  "diagnoses": [
    {
      "synchronous_malignancy": "No", 
      "ajcc_pathologic_stage": "Stage I", 
      "tumor_stage": "stage i", 
      "days_to_diagnosis": 0, 
      "treatments": [
        {
          "treatment_intent_type": null, 
          "updated_datetime": "2019-07-31T23:12:09.867850-05:00", 
          "submitter_id": "TCGA-CW-5589_treatment", 
          "treatment_id": "fe810472-ce5b-56f4-b8a1-9a8340626b8a", 
          "treatment_type": "Radiation Therapy, NOS", 
          "state": "released", 
          "therapeutic_agents": null, 
          "treatment_or_therapy": "not reported", 
          "created_datetime": null
        }, 
        {
          "days_to_treatment_end": null, 
          "days_to_treatment_start": null, 
          "submitter_id": "TCGA-CW-5589_treatment_1", 
          "regimen_or_line_of_therapy": null, 
          "treatment_id": "3e83898d-44b8-5347-bb58-31b7e7da4f8a", 
          "treatment_type": "Pharmaceutical Therapy, NOS", 
          "therapeutic_agents": null, 
          "treatment_or_therapy": "not reported", 
          "treatment_effect": null, 
          "created_datetime": "2019-04-28T15:04:30.680982-05:00", 
          "initial_disease_status": null, 
          "treatment_anatomic_site": null, 
          "treatment_intent_type": null, 
          "updated_datetime": "2019-07-31T23:12:09.867850-05:00", 
          "treatment_outcome": null, 
          "state": "released"
        }
      ], 
      "created_datetime": null, 
      "last_known_disease_status": "not reported", 
      "tissue_or_organ_of_origin": "Kidney, NOS", 
      "days_to_last_follow_up": 2378, 
      "primary_diagnosis": "Clear cell adenocarcinoma, NOS", 
      "age_at_diagnosis": 19312, 
      "updated_datetime": "2019-08-08T16:53:29.535496-05:00", 
      "prior_malignancy": "no", 
      "year_of_diagnosis": 2004, 
      "prior_treatment": "No", 
      "state": "released", 
      "days_to_last_known_disease_status": null, 
      "ajcc_pathologic_t": "T1a", 
      "days_to_recurrence": null, 
      "morphology": "8310/3", 
      "ajcc_pathologic_n": "NX", 
      "ajcc_pathologic_m": "M0", 
      "submitter_id": "TCGA-CW-5589_diagnosis", 
      "classification_of_tumor": "not reported", 
      "diagnosis_id": "250cf847-4c70-5f5c-9c67-5f14be2fc40c", 
      "icd_10_code": "C64.9", 
      "site_of_resection_or_biopsy": "Kidney, NOS", 
      "tumor_grade": "not reported", 
      "progression_or_recurrence": "not reported"
    }
  ], 
  "demographic": {
    "gender": "male", 
    "ethnicity": "not hispanic or latino", 
    "vital_status": "Alive", 
    "race": "white", 
    "age_at_index": 52, 
    "submitter_id": "TCGA-CW-5589_demographic", 
    "days_to_birth": -19312, 
    "created_datetime": null, 
    "year_of_birth": 1952, 
    "demographic_id": "afbc640d-86e7-529d-9d23-6c3f4d985840", 
    "updated_datetime": "2019-07-31T23:12:09.867850-05:00", 
    "state": "released", 
    "year_of_death": null
  }
},{
  "exposures": [
    {
      "cigarettes_per_day": null, 
      "updated_datetime": "2019-07-31T23:16:17.479388-05:00", 
      "alcohol_history": "Not Reported", 
      "exposure_id": "b04f20c7-378d-534e-be4a-d1c3b1420640", 
      "submitter_id": "TCGA-CJ-4892_exposure", 
      "years_smoked": null, 
      "weight": null, 
      "state": "released", 
      "alcohol_intensity": null, 
      "created_datetime": null, 
      "height": null, 
      "bmi": null
    }
  ], 
  "case_id": "83444c79-6aa5-4081-9143-2055a360e211", 
  "diagnoses": [
    {
      "synchronous_malignancy": "No", 
      "ajcc_pathologic_stage": "Stage I", 
      "tumor_stage": "stage i", 
      "days_to_diagnosis": 0, 
      "treatments": [
        {
          "days_to_treatment_end": null, 
          "days_to_treatment_start": null, 
          "submitter_id": "TCGA-CJ-4892_treatment_1", 
          "regimen_or_line_of_therapy": null, 
          "treatment_id": "63fee7ba-d03d-53f9-94aa-a1257a34aa8b", 
          "treatment_type": "Pharmaceutical Therapy, NOS", 
          "therapeutic_agents": null, 
          "treatment_or_therapy": "no", 
          "treatment_effect": null, 
          "created_datetime": "2019-04-28T15:07:51.612602-05:00", 
          "initial_disease_status": null, 
          "treatment_anatomic_site": null, 
          "treatment_intent_type": null, 
          "updated_datetime": "2019-07-31T23:16:17.479388-05:00", 
          "treatment_outcome": null, 
          "state": "released"
        }, 
        {
          "treatment_intent_type": null, 
          "updated_datetime": "2019-07-31T23:16:17.479388-05:00", 
          "submitter_id": "TCGA-CJ-4892_treatment", 
          "treatment_id": "7a3dea19-be5a-5a98-9f26-b00e89224598", 
          "treatment_type": "Radiation Therapy, NOS", 
          "state": "released", 
          "therapeutic_agents": null, 
          "treatment_or_therapy": "no", 
          "created_datetime": null
        }
      ], 
      "created_datetime": null, 
      "last_known_disease_status": "not reported", 
      "tissue_or_organ_of_origin": "Kidney, NOS", 
      "days_to_last_follow_up": 1521, 
      "primary_diagnosis": "Clear cell adenocarcinoma, NOS", 
      "age_at_diagnosis": 23764, 
      "updated_datetime": "2019-08-08T16:53:02.319733-05:00", 
      "prior_malignancy": "no", 
      "year_of_diagnosis": 2005, 
      "prior_treatment": "No", 
      "state": "released", 
      "days_to_last_known_disease_status": null, 
      "ajcc_pathologic_t": "T1b", 
      "days_to_recurrence": null, 
      "morphology": "8310/3", 
      "ajcc_pathologic_n": "N0", 
      "ajcc_pathologic_m": "M0", 
      "submitter_id": "TCGA-CJ-4892_diagnosis", 
      "classification_of_tumor": "not reported", 
      "diagnosis_id": "4266e31e-cc92-5c43-a229-6ab0b6acb282", 
      "icd_10_code": "C64.9", 
      "site_of_resection_or_biopsy": "Kidney, NOS", 
      "tumor_grade": "not reported", 
      "progression_or_recurrence": "not reported"
    }
  ], 
  "demographic": {
    "gender": "female", 
    "ethnicity": "not hispanic or latino", 
    "vital_status": "Alive", 
    "race": "white", 
    "age_at_index": 65, 
    "submitter_id": "TCGA-CJ-4892_demographic", 
    "days_to_birth": -23764, 
    "created_datetime": null, 
    "year_of_birth": 1940, 
    "demographic_id": "e9af5279-2de0-57c6-80f0-bdbcf1ec3559", 
    "updated_datetime": "2019-07-31T23:16:17.479388-05:00", 
    "state": "released", 
    "year_of_death": null
  }
},{
  "exposures": [
    {
      "cigarettes_per_day": null, 
      "updated_datetime": "2019-07-31T23:18:15.719552-05:00", 
      "alcohol_history": "Not Reported", 
      "exposure_id": "7cce6c3b-a24f-5bd5-8523-0eacaba5964c", 
      "submitter_id": "TCGA-B0-4691_exposure", 
      "years_smoked": null, 
      "weight": null, 
      "state": "released", 
      "alcohol_intensity": null, 
      "created_datetime": null, 
      "height": null, 
      "bmi": null
    }
  ], 
  "case_id": "949736aa-62d3-46e0-8507-ed2a84be0073", 
  "diagnoses": [
    {
      "synchronous_malignancy": "No", 
      "ajcc_pathologic_stage": "Stage IV", 
      "tumor_stage": "stage iv", 
      "days_to_diagnosis": 0, 
      "treatments": [
        {
          "days_to_treatment_end": null, 
          "days_to_treatment_start": null, 
          "submitter_id": "TCGA-B0-4691_treatment_1", 
          "regimen_or_line_of_therapy": null, 
          "treatment_id": "d30b6f51-b62e-5d3e-9d20-71f8850de7f9", 
          "treatment_type": "Pharmaceutical Therapy, NOS", 
          "therapeutic_agents": null, 
          "treatment_or_therapy": "not reported", 
          "treatment_effect": null, 
          "created_datetime": "2019-04-28T15:09:26.418781-05:00", 
          "initial_disease_status": null, 
          "treatment_anatomic_site": null, 
          "treatment_intent_type": null, 
          "updated_datetime": "2019-07-31T23:18:15.719552-05:00", 
          "treatment_outcome": null, 
          "state": "released"
        }, 
        {
          "treatment_intent_type": null, 
          "updated_datetime": "2019-07-31T23:18:15.719552-05:00", 
          "submitter_id": "TCGA-B0-4691_treatment", 
          "treatment_id": "8640120c-391e-5cec-b28a-380d8ee65d9e", 
          "treatment_type": "Radiation Therapy, NOS", 
          "state": "released", 
          "therapeutic_agents": null, 
          "treatment_or_therapy": "not reported", 
          "created_datetime": null
        }
      ], 
      "created_datetime": null, 
      "last_known_disease_status": "not reported", 
      "tissue_or_organ_of_origin": "Kidney, NOS", 
      "days_to_last_follow_up": null, 
      "primary_diagnosis": "Clear cell adenocarcinoma, NOS", 
      "age_at_diagnosis": 20176, 
      "updated_datetime": "2019-08-08T16:50:09.071494-05:00", 
      "prior_malignancy": "no", 
      "year_of_diagnosis": 2009, 
      "prior_treatment": "No", 
      "state": "released", 
      "days_to_last_known_disease_status": null, 
      "ajcc_pathologic_t": "T2", 
      "days_to_recurrence": null, 
      "morphology": "8310/3", 
      "ajcc_pathologic_n": "N0", 
      "ajcc_pathologic_m": "M1", 
      "submitter_id": "TCGA-B0-4691_diagnosis", 
      "classification_of_tumor": "not reported", 
      "diagnosis_id": "17a2d3a2-15ef-5dd1-a0fd-d43c60341b5a", 
      "icd_10_code": "C64.9", 
      "site_of_resection_or_biopsy": "Kidney, NOS", 
      "tumor_grade": "not reported", 
      "progression_or_recurrence": "not reported"
    }
  ], 
  "demographic": {
    "gender": "male", 
    "ethnicity": "not hispanic or latino", 
    "vital_status": "Dead", 
    "race": "white", 
    "age_at_index": 55, 
    "submitter_id": "TCGA-B0-4691_demographic", 
    "days_to_birth": -20176, 
    "created_datetime": null, 
    "year_of_birth": 1954, 
    "demographic_id": "40f9d6f2-69f6-5081-b5bd-5c175ef92865", 
    "updated_datetime": "2019-07-31T23:18:15.719552-05:00", 
    "days_to_death": 139, 
    "state": "released", 
    "year_of_death": 2009
  }
},{
  "exposures": [
    {
      "cigarettes_per_day": null, 
      "updated_datetime": "2019-07-31T15:58:52.063229-05:00", 
      "alcohol_history": "Not Reported", 
      "exposure_id": "7b50c657-cd73-5e03-8fed-604041935cc0", 
      "submitter_id": "TCGA-B8-A54K_exposure", 
      "years_smoked": null, 
      "weight": null, 
      "state": "released", 
      "alcohol_intensity": null, 
      "created_datetime": null, 
      "height": null, 
      "bmi": null
    }
  ], 
  "case_id": "a2663a86-a006-4867-9e88-2b523df48303", 
  "diagnoses": [
    {
      "synchronous_malignancy": "No", 
      "ajcc_pathologic_stage": "Stage I", 
      "tumor_stage": "stage i", 
      "days_to_diagnosis": 0, 
      "treatments": [
        {
          "treatment_intent_type": null, 
          "updated_datetime": "2019-07-31T15:58:52.063229-05:00", 
          "submitter_id": "TCGA-B8-A54K_treatment", 
          "treatment_id": "014867be-6d7d-5bfc-bf4c-dc73e49ad9c1", 
          "treatment_type": "Radiation Therapy, NOS", 
          "state": "released", 
          "therapeutic_agents": null, 
          "treatment_or_therapy": "no", 
          "created_datetime": null
        }, 
        {
          "days_to_treatment_end": null, 
          "days_to_treatment_start": null, 
          "submitter_id": "TCGA-B8-A54K_treatment_1", 
          "regimen_or_line_of_therapy": null, 
          "treatment_id": "faa20c7f-a6b2-5c1d-8e10-a7579f598a03", 
          "treatment_type": "Pharmaceutical Therapy, NOS", 
          "therapeutic_agents": null, 
          "treatment_or_therapy": "no", 
          "treatment_effect": null, 
          "created_datetime": "2019-04-28T09:13:05.974125-05:00", 
          "initial_disease_status": null, 
          "treatment_anatomic_site": null, 
          "treatment_intent_type": null, 
          "updated_datetime": "2019-07-31T15:58:52.063229-05:00", 
          "treatment_outcome": null, 
          "state": "released"
        }
      ], 
      "created_datetime": null, 
      "last_known_disease_status": "not reported", 
      "tissue_or_organ_of_origin": "Kidney, NOS", 
      "days_to_last_follow_up": 469, 
      "primary_diagnosis": "Renal cell carcinoma, NOS", 
      "age_at_diagnosis": 22627, 
      "updated_datetime": "2019-08-08T16:51:22.439769-05:00", 
      "year_of_diagnosis": 2012, 
      "prior_malignancy": "yes", 
      "prior_treatment": "No", 
      "state": "released", 
      "days_to_last_known_disease_status": null, 
      "ajcc_staging_system_edition": "7th", 
      "ajcc_pathologic_t": "T1a", 
      "days_to_recurrence": null, 
      "morphology": "8312/3", 
      "ajcc_clinical_m": "M0", 
      "ajcc_pathologic_n": "NX", 
      "ajcc_pathologic_m": "MX", 
      "submitter_id": "TCGA-B8-A54K_diagnosis", 
      "classification_of_tumor": "not reported", 
      "diagnosis_id": "cb13c10b-1742-5f79-9410-526d3ae62386", 
      "icd_10_code": "C64.9", 
      "site_of_resection_or_biopsy": "Kidney, NOS", 
      "tumor_grade": "not reported", 
      "progression_or_recurrence": "not reported"
    }
  ], 
  "demographic": {
    "gender": "male", 
    "ethnicity": "not hispanic or latino", 
    "vital_status": "Alive", 
    "race": "black or african american", 
    "age_at_index": 61, 
    "submitter_id": "TCGA-B8-A54K_demographic", 
    "days_to_birth": -22627, 
    "created_datetime": null, 
    "year_of_birth": 1951, 
    "demographic_id": "473982f3-a4f5-5a08-9bf3-04f40b30db90", 
    "updated_datetime": "2019-07-31T15:58:52.063229-05:00", 
    "state": "released", 
    "year_of_death": null
  }
},{
  "exposures": [
    {
      "cigarettes_per_day": null, 
      "updated_datetime": "2019-07-31T23:23:19.328141-05:00", 
      "alcohol_history": "Not Reported", 
      "exposure_id": "3fb027a6-7507-5a05-9e62-046c48664c0a", 
      "submitter_id": "TCGA-DV-5573_exposure", 
      "years_smoked": null, 
      "weight": null, 
      "state": "released", 
      "alcohol_intensity": null, 
      "created_datetime": null, 
      "height": null, 
      "bmi": null
    }
  ], 
  "case_id": "c6454371-1f84-4e8e-8c3a-2eac8380819e", 
  "diagnoses": [
    {
      "synchronous_malignancy": "Not Reported", 
      "ajcc_pathologic_stage": "Stage I", 
      "tumor_stage": "stage i", 
      "days_to_diagnosis": 0, 
      "treatments": [
        {
          "treatment_intent_type": null, 
          "updated_datetime": "2019-07-31T23:23:19.328141-05:00", 
          "submitter_id": "TCGA-DV-5573_treatment", 
          "treatment_id": "55ec297c-694b-5558-b1cd-bfc9e9bc0acc", 
          "treatment_type": "Radiation Therapy, NOS", 
          "state": "released", 
          "therapeutic_agents": null, 
          "treatment_or_therapy": "not reported", 
          "created_datetime": null
        }, 
        {
          "days_to_treatment_end": null, 
          "days_to_treatment_start": null, 
          "submitter_id": "TCGA-DV-5573_treatment_1", 
          "regimen_or_line_of_therapy": null, 
          "treatment_id": "3d7f8c61-df61-5fbb-add5-8b80607719fa", 
          "treatment_type": "Pharmaceutical Therapy, NOS", 
          "therapeutic_agents": null, 
          "treatment_or_therapy": "not reported", 
          "treatment_effect": null, 
          "created_datetime": "2019-04-28T15:13:27.368336-05:00", 
          "initial_disease_status": null, 
          "treatment_anatomic_site": null, 
          "treatment_intent_type": null, 
          "updated_datetime": "2019-07-31T23:23:19.328141-05:00", 
          "treatment_outcome": null, 
          "state": "released"
        }
      ], 
      "created_datetime": null, 
      "last_known_disease_status": "not reported", 
      "tissue_or_organ_of_origin": "Kidney, NOS", 
      "days_to_last_follow_up": 1130, 
      "primary_diagnosis": "Clear cell adenocarcinoma, NOS", 
      "age_at_diagnosis": 15264, 
      "updated_datetime": "2019-08-08T16:53:54.213066-05:00", 
      "prior_malignancy": "yes", 
      "year_of_diagnosis": 2008, 
      "prior_treatment": "Yes", 
      "state": "released", 
      "days_to_last_known_disease_status": null, 
      "ajcc_pathologic_t": "T1a", 
      "days_to_recurrence": null, 
      "morphology": "8310/3", 
      "ajcc_pathologic_n": "NX", 
      "ajcc_pathologic_m": "M0", 
      "submitter_id": "TCGA-DV-5573_diagnosis", 
      "classification_of_tumor": "not reported", 
      "diagnosis_id": "02e0b26f-e171-52ef-89a3-ddb2232c1974", 
      "icd_10_code": "C64.9", 
      "site_of_resection_or_biopsy": "Kidney, NOS", 
      "tumor_grade": "not reported", 
      "progression_or_recurrence": "not reported"
    }
  ], 
  "demographic": {
    "gender": "male", 
    "ethnicity": "not hispanic or latino", 
    "vital_status": "Alive", 
    "race": "white", 
    "age_at_index": 41, 
    "submitter_id": "TCGA-DV-5573_demographic", 
    "days_to_birth": -15264, 
    "created_datetime": null, 
    "year_of_birth": 1967, 
    "demographic_id": "4695f5a5-327f-5a2e-b97c-877ca2a6406d", 
    "updated_datetime": "2019-07-31T23:23:19.328141-05:00", 
    "state": "released", 
    "year_of_death": null
  }
},{
  "exposures": [
    {
      "cigarettes_per_day": null, 
      "updated_datetime": "2019-07-31T23:28:42.799002-05:00", 
      "alcohol_history": "Not Reported", 
      "exposure_id": "5f2093c7-50bb-53b8-ba1b-de2648193762", 
      "submitter_id": "TCGA-DV-5565_exposure", 
      "years_smoked": null, 
      "weight": null, 
      "state": "released", 
      "alcohol_intensity": null, 
      "created_datetime": null, 
      "height": null, 
      "bmi": null
    }
  ], 
  "case_id": "f6d28a1d-6691-4ac1-8afb-ab0e7dcef867", 
  "diagnoses": [
    {
      "synchronous_malignancy": "Not Reported", 
      "ajcc_pathologic_stage": "Stage I", 
      "tumor_stage": "stage i", 
      "days_to_diagnosis": 0, 
      "treatments": [
        {
          "days_to_treatment_end": null, 
          "days_to_treatment_start": null, 
          "submitter_id": "TCGA-DV-5565_treatment_1", 
          "regimen_or_line_of_therapy": null, 
          "treatment_id": "859db7f2-e9c3-5c38-a01a-35c44382e5a7", 
          "treatment_type": "Pharmaceutical Therapy, NOS", 
          "therapeutic_agents": null, 
          "treatment_or_therapy": "not reported", 
          "treatment_effect": null, 
          "created_datetime": "2019-04-28T15:17:40.856309-05:00", 
          "initial_disease_status": null, 
          "treatment_anatomic_site": null, 
          "treatment_intent_type": null, 
          "updated_datetime": "2019-07-31T23:28:42.799002-05:00", 
          "treatment_outcome": null, 
          "state": "released"
        }, 
        {
          "treatment_intent_type": null, 
          "updated_datetime": "2019-07-31T23:28:42.799002-05:00", 
          "submitter_id": "TCGA-DV-5565_treatment", 
          "treatment_id": "c8d22289-c379-58be-8df7-fb1e6c09595e", 
          "treatment_type": "Radiation Therapy, NOS", 
          "state": "released", 
          "therapeutic_agents": null, 
          "treatment_or_therapy": "not reported", 
          "created_datetime": null
        }
      ], 
      "created_datetime": null, 
      "last_known_disease_status": "not reported", 
      "tissue_or_organ_of_origin": "Kidney, NOS", 
      "days_to_last_follow_up": 1329, 
      "primary_diagnosis": "Clear cell adenocarcinoma, NOS", 
      "age_at_diagnosis": 21642, 
      "updated_datetime": "2019-08-08T16:53:54.213066-05:00", 
      "prior_malignancy": "yes", 
      "year_of_diagnosis": 2007, 
      "prior_treatment": "No", 
      "state": "released", 
      "days_to_last_known_disease_status": null, 
      "ajcc_pathologic_t": "T1a", 
      "days_to_recurrence": null, 
      "morphology": "8310/3", 
      "ajcc_pathologic_n": "NX", 
      "ajcc_pathologic_m": "M0", 
      "submitter_id": "TCGA-DV-5565_diagnosis", 
      "classification_of_tumor": "not reported", 
      "diagnosis_id": "34a115b1-ec8d-5ebc-846a-05f364580b3c", 
      "icd_10_code": "C64.9", 
      "site_of_resection_or_biopsy": "Kidney, NOS", 
      "tumor_grade": "not reported", 
      "progression_or_recurrence": "not reported"
    }
  ], 
  "demographic": {
    "gender": "male", 
    "ethnicity": "not hispanic or latino", 
    "vital_status": "Alive", 
    "race": "white", 
    "age_at_index": 59, 
    "submitter_id": "TCGA-DV-5565_demographic", 
    "days_to_birth": -21642, 
    "created_datetime": null, 
    "year_of_birth": 1948, 
    "demographic_id": "32728ddb-f74b-5b8f-b679-5ae91799721b", 
    "updated_datetime": "2019-07-31T23:28:42.799002-05:00", 
    "state": "released", 
    "year_of_death": null
  }
},{
  "exposures": [
    {
      "cigarettes_per_day": null, 
      "updated_datetime": "2019-07-31T23:21:55.186840-05:00", 
      "alcohol_history": "Not Reported", 
      "exposure_id": "bd3599dd-155c-56a7-9344-07c7e588debd", 
      "submitter_id": "TCGA-BP-5191_exposure", 
      "years_smoked": null, 
      "weight": null, 
      "state": "released", 
      "alcohol_intensity": null, 
      "created_datetime": null, 
      "height": null, 
      "bmi": null
    }
  ], 
  "case_id": "b9fc9eff-1228-482d-87a2-ebbb5c92733a", 
  "diagnoses": [
    {
      "synchronous_malignancy": "Not Reported", 
      "ajcc_pathologic_stage": "Stage III", 
      "tumor_stage": "stage iii", 
      "days_to_diagnosis": 0, 
      "treatments": [
        {
          "treatment_intent_type": null, 
          "updated_datetime": "2019-07-31T23:21:55.186840-05:00", 
          "submitter_id": "TCGA-BP-5191_treatment", 
          "treatment_id": "44b9d7f0-16c5-5b0f-bb0e-c33653bf2e93", 
          "treatment_type": "Radiation Therapy, NOS", 
          "state": "released", 
          "therapeutic_agents": null, 
          "treatment_or_therapy": "not reported", 
          "created_datetime": null
        }, 
        {
          "days_to_treatment_end": null, 
          "days_to_treatment_start": null, 
          "submitter_id": "TCGA-BP-5191_treatment_1", 
          "regimen_or_line_of_therapy": null, 
          "treatment_id": "d00ca074-b370-5030-ae25-8aa3e724d2e9", 
          "treatment_type": "Pharmaceutical Therapy, NOS", 
          "therapeutic_agents": null, 
          "treatment_or_therapy": "not reported", 
          "treatment_effect": null, 
          "created_datetime": "2019-04-28T15:12:19.922652-05:00", 
          "initial_disease_status": null, 
          "treatment_anatomic_site": null, 
          "treatment_intent_type": null, 
          "updated_datetime": "2019-07-31T23:21:55.186840-05:00", 
          "treatment_outcome": null, 
          "state": "released"
        }
      ], 
      "created_datetime": null, 
      "last_known_disease_status": "not reported", 
      "tissue_or_organ_of_origin": "Kidney, NOS", 
      "days_to_last_follow_up": 967, 
      "primary_diagnosis": "Clear cell adenocarcinoma, NOS", 
      "age_at_diagnosis": 29207, 
      "updated_datetime": "2019-08-08T16:52:35.966382-05:00", 
      "prior_malignancy": "yes", 
      "year_of_diagnosis": 2007, 
      "prior_treatment": "No", 
      "state": "released", 
      "days_to_last_known_disease_status": null, 
      "ajcc_pathologic_t": "T3a", 
      "days_to_recurrence": null, 
      "morphology": "8310/3", 
      "ajcc_pathologic_n": "N0", 
      "ajcc_pathologic_m": "M0", 
      "submitter_id": "TCGA-BP-5191_diagnosis", 
      "classification_of_tumor": "not reported", 
      "diagnosis_id": "9d0035d5-7b22-5f17-b86b-ddeecdb5e272", 
      "icd_10_code": "C64.9", 
      "site_of_resection_or_biopsy": "Kidney, NOS", 
      "tumor_grade": "not reported", 
      "progression_or_recurrence": "not reported"
    }
  ], 
  "demographic": {
    "gender": "male", 
    "ethnicity": "not hispanic or latino", 
    "vital_status": "Alive", 
    "race": "white", 
    "age_at_index": 79, 
    "submitter_id": "TCGA-BP-5191_demographic", 
    "days_to_birth": -29207, 
    "created_datetime": null, 
    "year_of_birth": 1928, 
    "demographic_id": "2fd967d8-4243-5978-aa38-9a7d380e9913", 
    "updated_datetime": "2019-07-31T23:21:55.186840-05:00", 
    "state": "released", 
    "year_of_death": null
  }
},{
  "exposures": [
    {
      "cigarettes_per_day": null, 
      "updated_datetime": "2019-07-31T23:20:01.622192-05:00", 
      "alcohol_history": "Not Reported", 
      "exposure_id": "ec1f8349-d145-50e8-a14b-8a714333ded0", 
      "submitter_id": "TCGA-BP-4798_exposure", 
      "years_smoked": null, 
      "weight": null, 
      "state": "released", 
      "alcohol_intensity": null, 
      "created_datetime": null, 
      "height": null, 
      "bmi": null
    }
  ], 
  "case_id": "a5d34ea3-9362-4233-8d9e-1892839179b2", 
  "diagnoses": [
    {
      "synchronous_malignancy": "No", 
      "tumor_stage": "not reported", 
      "days_to_diagnosis": 0, 
      "treatments": [
        {
          "treatment_intent_type": null, 
          "updated_datetime": "2019-07-31T23:20:01.622192-05:00", 
          "submitter_id": "TCGA-BP-4798_treatment", 
          "treatment_id": "78ca72fc-0e76-5e7c-b1d3-bdd1e6474f74", 
          "treatment_type": "Radiation Therapy, NOS", 
          "state": "released", 
          "therapeutic_agents": null, 
          "treatment_or_therapy": "no", 
          "created_datetime": null
        }, 
        {
          "days_to_treatment_end": null, 
          "days_to_treatment_start": null, 
          "submitter_id": "TCGA-BP-4798_treatment_1", 
          "regimen_or_line_of_therapy": null, 
          "treatment_id": "723c7c2d-299b-53eb-ad85-3911d156827a", 
          "treatment_type": "Pharmaceutical Therapy, NOS", 
          "therapeutic_agents": null, 
          "treatment_or_therapy": "no", 
          "treatment_effect": null, 
          "created_datetime": "2019-04-28T15:10:51.166426-05:00", 
          "initial_disease_status": null, 
          "treatment_anatomic_site": null, 
          "treatment_intent_type": null, 
          "updated_datetime": "2019-07-31T23:20:01.622192-05:00", 
          "treatment_outcome": null, 
          "state": "released"
        }
      ], 
      "created_datetime": null, 
      "last_known_disease_status": "not reported", 
      "tissue_or_organ_of_origin": "Kidney, NOS", 
      "days_to_last_follow_up": null, 
      "primary_diagnosis": "Clear cell adenocarcinoma, NOS", 
      "age_at_diagnosis": 27335, 
      "updated_datetime": "2019-08-08T16:52:10.457434-05:00", 
      "prior_malignancy": "no", 
      "year_of_diagnosis": 2007, 
      "prior_treatment": "No", 
      "state": "released", 
      "days_to_last_known_disease_status": null, 
      "ajcc_pathologic_t": "T3b", 
      "days_to_recurrence": null, 
      "morphology": "8310/3", 
      "ajcc_pathologic_n": "N0", 
      "ajcc_pathologic_m": "M1", 
      "submitter_id": "TCGA-BP-4798_diagnosis", 
      "classification_of_tumor": "not reported", 
      "diagnosis_id": "9c74e54e-6175-5cba-9ee0-5ad4c659f4c4", 
      "icd_10_code": "C64.9", 
      "site_of_resection_or_biopsy": "Kidney, NOS", 
      "tumor_grade": "not reported", 
      "progression_or_recurrence": "not reported"
    }
  ], 
  "demographic": {
    "gender": "male", 
    "ethnicity": "not reported", 
    "vital_status": "Dead", 
    "race": "white", 
    "age_at_index": 74, 
    "submitter_id": "TCGA-BP-4798_demographic", 
    "days_to_birth": -27335, 
    "created_datetime": null, 
    "year_of_birth": 1933, 
    "demographic_id": "c86374a8-9f33-53d2-a9a8-7459319c34fa", 
    "updated_datetime": "2019-07-31T23:20:01.622192-05:00", 
    "days_to_death": 334, 
    "state": "released", 
    "year_of_death": 2007
  }
},{
  "exposures": [
    {
      "submitter_id": "TCGA-B8-5550_exposure", 
      "weight": null, 
      "alcohol_intensity": null, 
      "created_datetime": null, 
      "pack_years_smoked": 20.0, 
      "cigarettes_per_day": 1.095890410958904, 
      "updated_datetime": "2019-07-31T23:12:12.868465-05:00", 
      "alcohol_history": "Not Reported", 
      "exposure_id": "1c39f6d2-0762-53f5-ab8e-195e01f25af0", 
      "years_smoked": null, 
      "state": "released", 
      "height": null, 
      "bmi": null
    }
  ], 
  "case_id": "59278f79-4f42-4d1c-9007-3958486042fc", 
  "diagnoses": [
    {
      "synchronous_malignancy": "No", 
      "ajcc_pathologic_stage": "Stage III", 
      "tumor_stage": "stage iii", 
      "days_to_diagnosis": 0, 
      "treatments": [
        {
          "treatment_intent_type": null, 
          "updated_datetime": "2019-07-31T23:12:12.868465-05:00", 
          "submitter_id": "TCGA-B8-5550_treatment", 
          "treatment_id": "3608aa67-a1c3-5f18-8b02-12238190cfef", 
          "treatment_type": "Radiation Therapy, NOS", 
          "state": "released", 
          "therapeutic_agents": null, 
          "treatment_or_therapy": "no", 
          "created_datetime": null
        }, 
        {
          "days_to_treatment_end": null, 
          "days_to_treatment_start": null, 
          "submitter_id": "TCGA-B8-5550_treatment_1", 
          "regimen_or_line_of_therapy": null, 
          "treatment_id": "da76ac8b-a901-5acf-b293-3f15cfa3a0cf", 
          "treatment_type": "Pharmaceutical Therapy, NOS", 
          "therapeutic_agents": null, 
          "treatment_or_therapy": "yes", 
          "treatment_effect": null, 
          "created_datetime": "2019-04-28T15:04:33.159856-05:00", 
          "initial_disease_status": null, 
          "treatment_anatomic_site": null, 
          "treatment_intent_type": null, 
          "updated_datetime": "2019-07-31T23:12:12.868465-05:00", 
          "treatment_outcome": null, 
          "state": "released"
        }
      ], 
      "created_datetime": null, 
      "last_known_disease_status": "not reported", 
      "tissue_or_organ_of_origin": "Kidney, NOS", 
      "days_to_last_follow_up": 1476, 
      "primary_diagnosis": "Clear cell adenocarcinoma, NOS", 
      "age_at_diagnosis": 25937, 
      "updated_datetime": "2019-08-08T16:51:22.439769-05:00", 
      "prior_malignancy": "no", 
      "year_of_diagnosis": 2010, 
      "prior_treatment": "No", 
      "state": "released", 
      "days_to_last_known_disease_status": null, 
      "ajcc_staging_system_edition": "7th", 
      "ajcc_pathologic_t": "T3a", 
      "days_to_recurrence": null, 
      "morphology": "8310/3", 
      "ajcc_pathologic_n": "N0", 
      "ajcc_pathologic_m": "M0", 
      "submitter_id": "TCGA-B8-5550_diagnosis", 
      "classification_of_tumor": "not reported", 
      "diagnosis_id": "f3dfbead-a6cf-5252-8f36-9f82d4701b22", 
      "icd_10_code": "C64.9", 
      "site_of_resection_or_biopsy": "Kidney, NOS", 
      "tumor_grade": "not reported", 
      "progression_or_recurrence": "not reported"
    }
  ], 
  "demographic": {
    "gender": "male", 
    "ethnicity": "not hispanic or latino", 
    "vital_status": "Alive", 
    "race": "white", 
    "age_at_index": 71, 
    "submitter_id": "TCGA-B8-5550_demographic", 
    "days_to_birth": -25937, 
    "created_datetime": null, 
    "year_of_birth": 1939, 
    "demographic_id": "56738ccf-2715-5d25-a6e7-2fe1e9f12120", 
    "updated_datetime": "2019-07-31T23:12:12.868465-05:00", 
    "state": "released", 
    "year_of_death": null
  }
},{
  "exposures": [
    {
      "cigarettes_per_day": null, 
      "updated_datetime": "2019-07-31T23:27:32.672214-05:00", 
      "alcohol_history": "Not Reported", 
      "exposure_id": "02614075-c52c-5057-a7cf-efdc51921e73", 
      "submitter_id": "TCGA-B8-4620_exposure", 
      "years_smoked": null, 
      "weight": null, 
      "state": "released", 
      "alcohol_intensity": null, 
      "created_datetime": null, 
      "height": null, 
      "bmi": null
    }
  ], 
  "case_id": "eda2b871-8a18-4854-92d8-d8d66fb127d8", 
  "diagnoses": [
    {
      "synchronous_malignancy": "No", 
      "ajcc_pathologic_stage": "Stage III", 
      "tumor_stage": "stage iii", 
      "days_to_diagnosis": 0, 
      "treatments": [
        {
          "days_to_treatment_end": null, 
          "days_to_treatment_start": null, 
          "submitter_id": "TCGA-B8-4620_treatment_1", 
          "regimen_or_line_of_therapy": null, 
          "treatment_id": "29a143c0-c516-5092-810e-87cea7d4c7a1", 
          "treatment_type": "Pharmaceutical Therapy, NOS", 
          "therapeutic_agents": null, 
          "treatment_or_therapy": "no", 
          "treatment_effect": null, 
          "created_datetime": "2019-04-28T15:16:44.957886-05:00", 
          "initial_disease_status": null, 
          "treatment_anatomic_site": null, 
          "treatment_intent_type": null, 
          "updated_datetime": "2019-07-31T23:27:32.672214-05:00", 
          "treatment_outcome": null, 
          "state": "released"
        }, 
        {
          "treatment_intent_type": null, 
          "updated_datetime": "2019-07-31T23:27:32.672214-05:00", 
          "submitter_id": "TCGA-B8-4620_treatment", 
          "treatment_id": "ac23964c-d81b-50f8-bf20-e0ec658b3f4a", 
          "treatment_type": "Radiation Therapy, NOS", 
          "state": "released", 
          "therapeutic_agents": null, 
          "treatment_or_therapy": "no", 
          "created_datetime": null
        }
      ], 
      "created_datetime": null, 
      "last_known_disease_status": "not reported", 
      "tissue_or_organ_of_origin": "Kidney, NOS", 
      "days_to_last_follow_up": 777, 
      "primary_diagnosis": "Clear cell adenocarcinoma, NOS", 
      "age_at_diagnosis": 25786, 
      "updated_datetime": "2019-08-08T16:51:22.439769-05:00", 
      "prior_malignancy": "no", 
      "year_of_diagnosis": 2010, 
      "prior_treatment": "No", 
      "state": "released", 
      "days_to_last_known_disease_status": null, 
      "ajcc_staging_system_edition": "7th", 
      "ajcc_pathologic_t": "T3a", 
      "days_to_recurrence": null, 
      "morphology": "8310/3", 
      "ajcc_pathologic_n": "N0", 
      "ajcc_pathologic_m": "M0", 
      "submitter_id": "TCGA-B8-4620_diagnosis", 
      "classification_of_tumor": "not reported", 
      "diagnosis_id": "44063903-f23b-574c-916f-23600ede1905", 
      "icd_10_code": "C64.9", 
      "site_of_resection_or_biopsy": "Kidney, NOS", 
      "tumor_grade": "not reported", 
      "progression_or_recurrence": "not reported"
    }
  ], 
  "demographic": {
    "gender": "female", 
    "ethnicity": "not hispanic or latino", 
    "vital_status": "Alive", 
    "race": "white", 
    "age_at_index": 70, 
    "submitter_id": "TCGA-B8-4620_demographic", 
    "days_to_birth": -25786, 
    "created_datetime": null, 
    "year_of_birth": 1940, 
    "demographic_id": "6b63b406-cfdc-550c-b0d3-77fc1361c496", 
    "updated_datetime": "2019-07-31T23:27:32.672214-05:00", 
    "state": "released", 
    "year_of_death": null
  }
},{
  "exposures": [
    {
      "cigarettes_per_day": null, 
      "updated_datetime": "2019-07-31T23:13:17.521473-05:00", 
      "alcohol_history": "Not Reported", 
      "exposure_id": "dea74e53-1d44-5807-9c75-c6ccda56fa22", 
      "submitter_id": "TCGA-BP-5183_exposure", 
      "years_smoked": null, 
      "weight": null, 
      "state": "released", 
      "alcohol_intensity": null, 
      "created_datetime": null, 
      "height": null, 
      "bmi": null
    }
  ], 
  "case_id": "64aa0dd1-a80e-401e-96df-60d121d2cbec", 
  "diagnoses": [
    {
      "synchronous_malignancy": "No", 
      "ajcc_pathologic_stage": "Stage III", 
      "tumor_stage": "stage iii", 
      "days_to_diagnosis": 0, 
      "treatments": [
        {
          "days_to_treatment_end": null, 
          "days_to_treatment_start": null, 
          "submitter_id": "TCGA-BP-5183_treatment_1", 
          "regimen_or_line_of_therapy": null, 
          "treatment_id": "3cbe3d6d-1c58-5de6-9af6-4abb0f149eeb", 
          "treatment_type": "Pharmaceutical Therapy, NOS", 
          "therapeutic_agents": null, 
          "treatment_or_therapy": "no", 
          "treatment_effect": null, 
          "created_datetime": "2019-04-28T15:05:26.061915-05:00", 
          "initial_disease_status": null, 
          "treatment_anatomic_site": null, 
          "treatment_intent_type": null, 
          "updated_datetime": "2019-07-31T23:13:17.521473-05:00", 
          "treatment_outcome": null, 
          "state": "released"
        }, 
        {
          "treatment_intent_type": null, 
          "updated_datetime": "2019-07-31T23:13:17.521473-05:00", 
          "submitter_id": "TCGA-BP-5183_treatment", 
          "treatment_id": "d9c6ba4e-ecda-59d4-8a45-423f175d0b8f", 
          "treatment_type": "Radiation Therapy, NOS", 
          "state": "released", 
          "therapeutic_agents": null, 
          "treatment_or_therapy": "no", 
          "created_datetime": null
        }
      ], 
      "created_datetime": null, 
      "last_known_disease_status": "not reported", 
      "tissue_or_organ_of_origin": "Kidney, NOS", 
      "days_to_last_follow_up": 1291, 
      "primary_diagnosis": "Clear cell adenocarcinoma, NOS", 
      "age_at_diagnosis": 20881, 
      "updated_datetime": "2019-08-08T16:52:35.966382-05:00", 
      "prior_malignancy": "no", 
      "year_of_diagnosis": 2007, 
      "prior_treatment": "No", 
      "state": "released", 
      "days_to_last_known_disease_status": null, 
      "ajcc_pathologic_t": "T3a", 
      "days_to_recurrence": null, 
      "morphology": "8310/3", 
      "ajcc_pathologic_n": "NX", 
      "ajcc_pathologic_m": "M0", 
      "submitter_id": "TCGA-BP-5183_diagnosis", 
      "classification_of_tumor": "not reported", 
      "diagnosis_id": "610c77cf-6de0-5592-8a97-c9a761b0c633", 
      "icd_10_code": "C64.9", 
      "site_of_resection_or_biopsy": "Kidney, NOS", 
      "tumor_grade": "not reported", 
      "progression_or_recurrence": "not reported"
    }
  ], 
  "demographic": {
    "gender": "male", 
    "ethnicity": "hispanic or latino", 
    "vital_status": "Alive", 
    "race": "white", 
    "age_at_index": 57, 
    "submitter_id": "TCGA-BP-5183_demographic", 
    "days_to_birth": -20881, 
    "created_datetime": null, 
    "year_of_birth": 1950, 
    "demographic_id": "74057353-a599-506b-a04c-d9b75a49da85", 
    "updated_datetime": "2019-07-31T23:13:17.521473-05:00", 
    "state": "released", 
    "year_of_death": null
  }
},{
  "exposures": [
    {
      "cigarettes_per_day": null, 
      "updated_datetime": "2019-07-31T23:23:06.801697-05:00", 
      "alcohol_history": "Not Reported", 
      "exposure_id": "117b268d-b07c-5104-a04c-be03987df5e5", 
      "submitter_id": "TCGA-CJ-4887_exposure", 
      "years_smoked": null, 
      "weight": null, 
      "state": "released", 
      "alcohol_intensity": null, 
      "created_datetime": null, 
      "height": null, 
      "bmi": null
    }
  ], 
  "case_id": "c4bbbcd2-aa18-4b1f-99d4-93279e31d7e7", 
  "diagnoses": [
    {
      "synchronous_malignancy": "No", 
      "ajcc_pathologic_stage": "Stage IV", 
      "tumor_stage": "stage iv", 
      "days_to_diagnosis": 0, 
      "treatments": [
        {
          "treatment_intent_type": null, 
          "updated_datetime": "2019-07-31T23:23:06.801697-05:00", 
          "submitter_id": "TCGA-CJ-4887_treatment", 
          "treatment_id": "815102cd-e573-5cea-b781-c9392465f1bf", 
          "treatment_type": "Radiation Therapy, NOS", 
          "state": "released", 
          "therapeutic_agents": null, 
          "treatment_or_therapy": "no", 
          "created_datetime": null
        }, 
        {
          "days_to_treatment_end": null, 
          "days_to_treatment_start": null, 
          "submitter_id": "TCGA-CJ-4887_treatment_1", 
          "regimen_or_line_of_therapy": null, 
          "treatment_id": "b80aeb8b-4ab9-5978-8316-c9405953c448", 
          "treatment_type": "Pharmaceutical Therapy, NOS", 
          "therapeutic_agents": null, 
          "treatment_or_therapy": "yes", 
          "treatment_effect": null, 
          "created_datetime": "2019-04-28T15:13:16.946887-05:00", 
          "initial_disease_status": null, 
          "treatment_anatomic_site": null, 
          "treatment_intent_type": null, 
          "updated_datetime": "2019-07-31T23:23:06.801697-05:00", 
          "treatment_outcome": null, 
          "state": "released"
        }
      ], 
      "created_datetime": null, 
      "last_known_disease_status": "not reported", 
      "tissue_or_organ_of_origin": "Kidney, NOS", 
      "days_to_last_follow_up": null, 
      "primary_diagnosis": "Clear cell adenocarcinoma, NOS", 
      "age_at_diagnosis": 17611, 
      "updated_datetime": "2019-08-08T16:53:02.319733-05:00", 
      "prior_malignancy": "no", 
      "year_of_diagnosis": 2005, 
      "prior_treatment": "No", 
      "state": "released", 
      "days_to_last_known_disease_status": null, 
      "ajcc_pathologic_t": "T3a", 
      "days_to_recurrence": null, 
      "morphology": "8310/3", 
      "ajcc_pathologic_n": "NX", 
      "ajcc_pathologic_m": "M1", 
      "submitter_id": "TCGA-CJ-4887_diagnosis", 
      "classification_of_tumor": "not reported", 
      "diagnosis_id": "0a144163-9750-5c66-bf01-6663cb671c04", 
      "icd_10_code": "C64.9", 
      "site_of_resection_or_biopsy": "Kidney, NOS", 
      "tumor_grade": "not reported", 
      "progression_or_recurrence": "not reported"
    }
  ], 
  "demographic": {
    "gender": "male", 
    "ethnicity": "not hispanic or latino", 
    "vital_status": "Dead", 
    "race": "white", 
    "age_at_index": 48, 
    "submitter_id": "TCGA-CJ-4887_demographic", 
    "days_to_birth": -17611, 
    "created_datetime": null, 
    "year_of_birth": 1957, 
    "demographic_id": "bb347ba3-2474-55d2-8dbc-8742645f8523", 
    "updated_datetime": "2019-07-31T23:23:06.801697-05:00", 
    "days_to_death": 932, 
    "state": "released", 
    "year_of_death": 2007
  }
},{
  "exposures": [
    {
      "cigarettes_per_day": null, 
      "updated_datetime": "2019-07-31T23:21:30.253282-05:00", 
      "alcohol_history": "Not Reported", 
      "exposure_id": "c48ebd2d-62f9-53e3-a169-4409da4c69f1", 
      "submitter_id": "TCGA-B0-5116_exposure", 
      "years_smoked": null, 
      "weight": null, 
      "state": "released", 
      "alcohol_intensity": null, 
      "created_datetime": null, 
      "height": null, 
      "bmi": null
    }
  ], 
  "case_id": "b6abbdcc-f826-499d-b6f1-f6e2c83f9d8b", 
  "diagnoses": [
    {
      "synchronous_malignancy": "No", 
      "ajcc_pathologic_stage": "Stage III", 
      "tumor_stage": "stage iii", 
      "days_to_diagnosis": 0, 
      "treatments": [
        {
          "treatment_intent_type": null, 
          "updated_datetime": "2019-07-31T23:21:30.253282-05:00", 
          "submitter_id": "TCGA-B0-5116_treatment", 
          "treatment_id": "6dca26a0-92bc-5ce9-8af4-a637a9c7f29f", 
          "treatment_type": "Radiation Therapy, NOS", 
          "state": "released", 
          "therapeutic_agents": null, 
          "treatment_or_therapy": "yes", 
          "created_datetime": null
        }, 
        {
          "days_to_treatment_end": null, 
          "days_to_treatment_start": null, 
          "submitter_id": "TCGA-B0-5116_treatment_1", 
          "regimen_or_line_of_therapy": null, 
          "treatment_id": "01535ca8-cf17-57c8-a64c-93889ba4aa15", 
          "treatment_type": "Pharmaceutical Therapy, NOS", 
          "therapeutic_agents": null, 
          "treatment_or_therapy": "no", 
          "treatment_effect": null, 
          "created_datetime": "2019-04-28T15:12:00.065537-05:00", 
          "initial_disease_status": null, 
          "treatment_anatomic_site": null, 
          "treatment_intent_type": null, 
          "updated_datetime": "2019-07-31T23:21:30.253282-05:00", 
          "treatment_outcome": null, 
          "state": "released"
        }
      ], 
      "created_datetime": null, 
      "last_known_disease_status": "not reported", 
      "tissue_or_organ_of_origin": "Kidney, NOS", 
      "days_to_last_follow_up": 1274, 
      "primary_diagnosis": "Clear cell adenocarcinoma, NOS", 
      "age_at_diagnosis": 19352, 
      "updated_datetime": "2019-08-08T16:50:57.630420-05:00", 
      "prior_malignancy": "no", 
      "year_of_diagnosis": 2010, 
      "prior_treatment": "No", 
      "state": "released", 
      "days_to_last_known_disease_status": null, 
      "ajcc_staging_system_edition": "7th", 
      "ajcc_pathologic_t": "T3b", 
      "days_to_recurrence": null, 
      "morphology": "8310/3", 
      "ajcc_pathologic_n": "N0", 
      "ajcc_pathologic_m": "M0", 
      "submitter_id": "TCGA-B0-5116_diagnosis", 
      "classification_of_tumor": "not reported", 
      "diagnosis_id": "6083866b-3f29-55c5-aeff-1140888a429f", 
      "icd_10_code": "C64.9", 
      "site_of_resection_or_biopsy": "Kidney, NOS", 
      "tumor_grade": "not reported", 
      "progression_or_recurrence": "not reported"
    }
  ], 
  "demographic": {
[truncated: 1,462,179 more chars]
