# Supplementary material for: Effect of MAP3K8 on Prognosis and Tumor-Related Inflammation in Renal Clear Cell Carcinoma
Source: Front Genet. 2021 Sep 10;12:674613. doi: 10.3389/fgene.2021.674613 (PMC8461076; doi:10.3389/fgene.2021.674613)
Supplement: Supplementary file 2 [file Data_Sheet_2.ZIP › 03-gdc_manifest_20210802_035818.txt]

id	filename	md5	size	state
001ae925-102c-4818-8eb0-c8d2e5726e7c	d3f73c0f-d518-4e91-b038-a4360495ee27.htseq.counts.gz	a20fd7085b4d1b35e228d65ae2cee800	255968	validated
0085c623-bcdd-4b71-960c-a42acd0e53e4	801c2c60-5dc2-43f7-949f-18b5a35a4ca3.htseq.counts.gz	4bfe0e3c85512a673c822fa01763cb21	255034	validated
00f072a6-6db0-4dcd-b819-e664f7e827df	9fa215ae-e9ce-4f87-9c8e-b3d9574925c8.htseq.counts.gz	ec2d4e7a4d744f6698708daa4366c0a0	250343	validated
02b2aa68-61fe-45af-8c2b-0e767df36cda	2fcd467f-4ea2-4712-ad16-217e05b135b1.htseq.counts.gz	959def0ef3c637316b50cb7928226bd0	251930	validated
03d18e3c-0a38-482a-8ae0-5fa6906cb6f5	0048d446-301b-4d04-97d2-1348b6889692.htseq.counts.gz	158bbac7dc2235e4b0e784c72c5e8b27	258646	validated
03fa41cb-b8b9-47ab-88d6-25852567da7b	476de4e4-7dfd-41a8-a3c5-3ae05987093e.htseq.counts.gz	4ee85f358d8f53b40e3cb48d922e9a99	249920	validated
040b0c23-c706-41f1-8fa8-195509486588	2e5095b6-5f89-4b79-abfa-0afe326801ef.htseq.counts.gz	631d3adacc2d9fdc8f54f6baf9237d32	250936	validated
051d3b55-a9f1-4f26-bcff-0dd28044d282	a85824a2-de8d-4c52-942f-d8af5fe92ea9.htseq.counts.gz	0bd28c24a7323c73a8433291b97cf712	249147	validated
05360eb2-3e42-49a8-80cc-312b84e6dae5	a6d0f911-5137-4a56-a772-51da9d23f253.htseq.counts.gz	f583d1f4a382afb61a740992d0fa9c03	260038	validated
063230bc-0d50-41c1-ae7b-649acdada086	c5c166cc-9a61-4340-901b-d198cb522289.htseq.counts.gz	bf6c828551df4a070ed85cd1e164c6f6	257009	validated
0650d0c1-0580-45db-9793-0080df1e44d8	135ce95c-79ae-43d0-83d9-a435c2974267.htseq.counts.gz	59fb23f0048a4ced3944241c5895fef8	248341	validated
06645f1d-a5e7-4d15-9dbb-e44db1d58f3c	e26db93d-c41d-4048-9cab-196ec70c5676.htseq.counts.gz	cff3413bad471f2ce7356c4f5e137dca	250006	validated
06b98f02-9853-4c2f-87fa-1e0a454ef4bc	b42d8f67-8e05-4302-ae87-783dfb38a58a.htseq.counts.gz	c1db9547274a79d545d4db7e25bde969	255323	validated
06be8fbd-a447-49fc-b2a4-148a8ccd4438	345d3200-a399-4eca-b48f-2beeb1689a8a.htseq.counts.gz	cd05710fbe700bdffae57f3d4aa3dcd0	259311	validated
06c39d53-76c5-4264-b227-52204d903d72	8accded2-8915-4eda-9ee4-c6730c2474de.htseq.counts.gz	3594a36c038f420b219ee1eb3eb2daec	261599	validated
07298ec2-13ba-46de-9972-b9f420a31eea	62be7dc8-d879-4626-8168-25ccccf341f5.htseq.counts.gz	659740305cfce0abf1aaa6aba7730b43	253536	validated
0800fbe8-bc48-4b61-bb23-f67aad42851c	9cb91836-3ed3-47e9-8f86-eb15937fd537.htseq.counts.gz	0301bbdcc00f80ae356c7e23122d593c	243978	validated
091a36c4-00bd-48ac-a964-d26c1cb22dbd	6f899334-8741-4d1d-a8e2-3bf17a25c968.htseq.counts.gz	7d2e6b1a1504adddde8bd77487f1dc1f	253172	validated
0acaea3b-3157-4e69-ae01-7d7c59047128	5aebac9e-80ba-48bb-aedf-752196a1861a.htseq.counts.gz	6c691ef4f5490e72d2fe50d8a562a49e	256422	validated
0af2d5f2-00c8-4ee2-8a79-790ddd1272f1	7a790ece-2c1a-4895-a475-9fabbc0622a3.htseq.counts.gz	bda8e8e0bbd3b2442bb1f1d7cb47a8c6	259519	validated
0b358532-e510-49b7-a61b-f0b699e7f05e	ffcebcae-607d-4a4c-bb0e-6eda3ec5ac25.htseq.counts.gz	66e5a9011d6716d1d13754f794d7c6e7	253987	validated
0be2e699-7dc3-4991-a4e1-8d56a54ae6c7	e68b0db1-da01-475f-aa4e-6f7f87bbc135.htseq.counts.gz	be3bf3419e56edf1705e62aea2366673	255392	validated
0c0c7ac6-aa7e-4d5c-bc25-eea6e09cb83e	22ec8ef1-957b-468e-b101-a9e088f86338.htseq.counts.gz	e57859c969833787cec317bfbf9efe9f	254919	validated
0d189924-862a-4fc1-ae1c-85f13d5bf8ad	1e69236e-5526-4bf1-8de5-35d50a71f227.htseq.counts.gz	391b4394a48b856fd9b435f82b8f78af	253595	validated
0d59438e-2bcd-4847-9c8b-be41a8980ae3	24eae743-7c15-40f5-82ef-8284c704a6f3.htseq.counts.gz	ee275742aa79c4b2ee2c3ac785f0914a	256989	validated
0de11495-6f10-4326-857e-269ec6dac376	9792f7ee-3295-43d7-b2f9-46cfa2dd2167.htseq.counts.gz	4a566eb38c4b862db64f038f3aa3d8db	254548	validated
0e636519-c09c-4ca2-87ad-4492712f0b88	151836ff-610c-49ac-a8c5-868e0bbf4eaa.htseq.counts.gz	00cdd6daf656417f53508a44dfb09fd7	259260	validated
0ed3a4f4-c9c5-49b2-9c69-5d807f4d469c	6a0f01a5-152a-494e-aef3-45e58c875a64.htseq.counts.gz	80bf7f1e76aaed7d76195962eda9cf89	258281	validated
0f030a91-641a-4703-aa8e-d7df5bf9efa0	996fa724-fa06-4f69-abd7-910a1a74e276.htseq.counts.gz	2d83d33ac199e2cd82ae5debc6f1f325	252210	validated
0f5f8c38-2ad0-4acc-9f4e-c1d5ffddc059	d3b586fc-3d45-40f1-bbfa-53e85e005e4c.htseq.counts.gz	25540ab4d1bcce877c3d1c7f085efa54	252523	validated
1180f440-44fd-4e90-94a3-c5624662fe0f	6641ecad-6707-4f4d-ba99-d28b3817bd98.htseq.counts.gz	dc177e4236bf488efc3487bc50137963	259926	validated
1232fa43-bfbe-4852-bcc7-584b1d007da6	71a24f55-17a7-4396-91fa-e6c7e03df518.htseq.counts.gz	c0b7706229f3000b1c707704a5fa52f9	253223	validated
123a78ba-f2e8-4f8a-8d5c-96fd01e2d81c	4245d642-56a7-4b27-b74d-ba3e3535b4d8.htseq.counts.gz	cb921354dd81f3584e7bc19cd42db1db	253478	validated
123e89e4-a93d-46cb-980e-d1acb1297e54	1d5e00c4-5c82-4035-8304-841ba81c61fd.htseq.counts.gz	c0fa87a7f91868bdc2938d40980abbad	258019	validated
129bf087-37a5-4ae7-847b-9e8ed29c489c	015b7fde-e571-4f7d-9574-eacfa8107a4c.htseq.counts.gz	01fad72f0f964011f0af220c3aaeafa8	256064	validated
12b86bf2-36cd-4351-afbd-55547cc90fe8	be68c6d8-3f37-4080-8ac7-4032756d071d.htseq.counts.gz	874d2e0aca89683bbb79cac906ed2f42	250244	validated
12e6deea-2ad5-46f2-a3f9-b7d16a03f5b2	be5d2862-2042-43f3-9469-9c8c599e21fc.htseq.counts.gz	8e41badb303b8b3548e9362c0c198913	256863	validated
13850ee5-7407-4f9b-9a0b-6a30d94028f4	286f0725-a1d9-4745-aa33-c7a0d35e0481.htseq.counts.gz	d196df741e3bb1c0d10675e84149d204	253217	validated
13ebf468-8820-4784-9e9f-6150ca56656a	d56f943d-74a6-4a8a-85df-85fd737b0eab.htseq.counts.gz	20d10343bbe0fe146422a05dd683225f	255927	validated
1408a0b4-5812-4191-a87b-f4cb32849cc4	a8d90f96-19e8-4b2c-a9c8-904a4063d235.htseq.counts.gz	701dc1844679ab21c6dfaf332deb32c2	252287	validated
1433bdf9-1de5-4879-a4c2-2ee43800c1ba	f426d6b8-5010-471c-aa9c-253269f6bc03.htseq.counts.gz	b99153e18cca196290ddc6109f4a5217	255893	validated
14f53cea-e25d-45b0-b313-b5fe731ece9d	e9d0a954-7b2d-42c1-a2e1-799a289cc5af.htseq.counts.gz	cfa6d4efc4c0822ed1096016e739c84f	254003	validated
15f3f82b-e39e-4cb7-b170-e2bbff61c609	956b383e-6fd2-492c-b907-cf7c09b06863.htseq.counts.gz	41536ad8ee9f13b38ac20265ebfbc19e	258005	validated
160f9a11-65b0-44d0-bb02-5bb49a5b95d9	3ff465f0-6c58-41eb-bad1-15bd5cd80531.htseq.counts.gz	eb02ceb27dfecacfa93dc1796d533b14	255076	validated
16a6a641-52a3-4569-8ea1-ea090ad7027c	200f078d-025a-4d6a-9e45-709313357760.htseq.counts.gz	0bdf69d2936dfcc40c5f98dd0d069dc1	255524	validated
16b5a58b-480c-4561-b311-550398e74c3c	9a7c9e75-314d-49ab-9e31-5cb1fb1ebb38.htseq.counts.gz	44f0d14345537faad567d8a0ebd95af0	252423	validated
173720c8-fbce-4c3e-86e4-b84191ed67da	a3f0e2f2-fca0-4562-812e-31921c9f482f.htseq.counts.gz	d99d48d23785b6633a0df90562f01c82	249643	validated
17452245-bdfb-4cf0-b112-8c1254e681d4	4e368418-06a0-4795-a216-59f16353b590.htseq.counts.gz	af7dac5b1ea77036f13207563c5bb014	253739	validated
177f3a3d-4869-432e-bde2-eaed91187629	bf6ab33e-d822-470a-8c4d-9f7a8781eb90.htseq.counts.gz	6c1465bbbf37b30efdfe1ed57ee68b86	253221	validated
18816416-edda-401c-b1a9-618cb4ea7986	355f9f19-ed5e-4bf6-a8b5-d50f67d5d43c.htseq.counts.gz	6c87d0ce46832bd76ac8b59fa3baa4bb	255581	validated
1885c1ce-104c-4b61-a444-cd10b47c3665	57e55f20-f2a6-4d40-88cd-8aab747791b7.htseq.counts.gz	d888db2dc868cd54b1d3710f3f21c5be	254429	validated
19c998c3-e83a-42dc-889b-bd16393b6adc	576dfeab-3d42-4c3d-be8f-10279e800cfb.htseq.counts.gz	cf34a86a1b8c6edec7fe96348bd3b885	252896	validated
1a90a144-6641-44d8-a4f6-efa32e2eaff9	68ef4372-517a-443f-91fe-668feb24beee.htseq.counts.gz	2a06170ab62c7f8ccca5f57be674c6e1	248589	validated
1a978e0c-c25e-41c9-a0a1-96025baad2dc	de3d2ca0-d59f-46b3-9b15-fad972cfa86e.htseq.counts.gz	0f4bb12309773906ef2f42437d74e68b	260589	validated
1aa1e468-dedd-4023-ad34-627b34bc00ba	e3f9e542-aeb1-48f7-ad1d-929262441454.htseq.counts.gz	2df9a30bbf06d58495d3f4b21d418cb1	251273	validated
1aa23877-33fb-421e-8cd3-3086d00989d8	a4bf8ad0-255e-41fc-92f1-bdbfb7001edb.htseq.counts.gz	99a4a4d8c6a40bca64bc45579e5d6097	255506	validated
1af298c0-84b1-4e32-81d0-e627c8dbd8b0	476bae8b-1fb6-4c6c-98ae-2a779a718e6f.htseq.counts.gz	178abeb6f65dbccda0650aa879eacd30	254039	validated
1b0bc64a-1fad-450c-9826-901733d1fb0e	80b47148-4783-43bb-9f61-570cb5f0202a.htseq.counts.gz	122557089f488736f42a05b498476092	253782	validated
1b2eb786-d430-416f-a3e2-20088874d53a	21ec2ebe-dd2e-45bc-9702-cfc75f27dbbe.htseq.counts.gz	b2c7866ff0d99c6428133f6a470f05e4	259016	validated
1b7013e1-8acb-4c8a-9012-1b4a8c29fe75	e4b1ed66-ee93-4b3f-922f-f386412247ec.htseq.counts.gz	fd5c36846ec26470d0bd1025f218f901	251633	validated
1b9179b2-ebcc-4a18-932f-09cae1bf8b90	8397b99f-3ab3-4e85-a6d2-4377689aface.htseq.counts.gz	15d57fc251d98b0e84338ba8a2b9bb77	251383	validated
1bb3155f-233c-4391-b0ff-f55077cd5084	a7ba8570-638d-4ec3-a02e-e861114ce097.htseq.counts.gz	af2a11e718a8e8e526fa3d93845246ec	258980	validated
1bd99108-25d9-4a68-8ba5-6df0c193b31b	bf10b66f-f192-44fe-9580-16599fb7904b.htseq.counts.gz	6e9f7ea0094c11f247c27f9db984a62a	255015	validated
1c19e674-4bc9-443b-ae31-228a74eb4836	c50805c9-71f7-41bb-97f9-5ef389cbfb62.htseq.counts.gz	954a620d759a22f98b84494f726a3e8f	252687	validated
1d0b3f02-4703-468b-91f3-8d00d2998c09	f2d9774f-f42b-4c02-9dc2-0d91a577d0f4.htseq.counts.gz	0bf4de952f948af134ea91fe72a25d60	253075	validated
1e16138f-654c-427c-9ffb-b16b5d8d3fff	b5bfeece-9757-4bfc-8067-1a342175298d.htseq.counts.gz	059d45ebf26b6fd61c340f8685853dda	252518	validated
1ed5778a-7929-4645-b6fd-753268a79b37	48eebb82-b27e-4e1a-b916-6d471d5869ee.htseq.counts.gz	30d526c9f155224fb05b6eba28b6cab3	253165	validated
1f5152a5-04aa-4389-8c09-aee3b02d8ff3	e50711df-fe6b-480f-97c0-e150cb5d3a5b.htseq.counts.gz	ddd66dfbb17ceb234d1002ae9730d0e9	254654	validated
1fbe7f8c-bd58-4462-bd14-107268c693b4	666b1386-0778-4b3c-a736-dccdc041c80f.htseq.counts.gz	77ee4721519cd4b006c85a86a8c266fb	257748	validated
20d82764-4c1b-436e-8ec3-18e2f41baf5a	ee688178-c5d2-445d-a4ce-69a17640e43d.htseq.counts.gz	539ea943ebd6cf02b50a67eb67bda980	250904	validated
20f2ddd9-f4be-4515-9f1c-8bbf79882dc8	521cf209-e415-4352-96d7-aef7c1d564c0.htseq.counts.gz	f8fec45dd8c9e4ced27dc7e161b1ac1a	256097	validated
219fa29f-3da2-4ee1-991f-18dcca25184a	7db35b39-8d3e-4f93-8450-7e494ba9e0f8.htseq.counts.gz	d9142b512ca71c49a087567cadf22a18	259629	validated
2208f420-20a2-46a1-801a-ff7eb8a42590	b1f1481f-9572-4460-bc2e-7646b454f488.htseq.counts.gz	591fd7f7aa0bd4b3342214c213dae3ec	254457	validated
22245d1e-8376-46e1-8d3c-b5c3961c772e	608afa9d-7bfd-44d3-9d73-1b027c185518.htseq.counts.gz	48a9406eb12229c43945035651a787c4	258941	validated
23572751-2161-4b78-8b67-08cdcfc597c4	65393588-3484-4942-80d5-fb3a43cbc543.htseq.counts.gz	f8b7cda19bdeff2b53379a3a33680988	259303	validated
23b1679f-ae8a-48fb-b5ca-f7772edf046f	4760aebd-9599-4cfa-9b56-50bd7ffb87cd.htseq.counts.gz	077ca308d860d181a2b460bd82ab0f79	254452	validated
23b7e501-5a69-42f8-b1be-f4cc960c8b49	00a9180b-4707-411f-9732-61fc49bfeb48.htseq.counts.gz	0b1532d3b8b5f7ce058fb816ac277b9a	250628	validated
24200a94-07cc-4639-a9c0-5d3a309439a2	53bbcddc-bbee-4a5c-ae1b-f68a5e7ef01c.htseq.counts.gz	028ad064326f0cd91a4b12cb213a3756	258553	validated
256908f6-e3c5-4cea-80f1-da17581e58c0	776104e1-6a5b-4fda-8943-23edd5bcb462.htseq.counts.gz	00d02164701c9eaaddd3b112f80fc0ef	253647	validated
2576a7cb-4188-4951-add9-8ff19fee8962	6528258a-b7eb-4919-8056-225229e1efa5.htseq.counts.gz	c9ac1a63cee57206c896c219644a79d9	254471	validated
258f12c4-7ebb-4704-bde0-c00a6794410e	f25e85e5-e84e-4b42-bcf0-d493d8bffba4.htseq.counts.gz	d44bb7cc0c98a2e6b9002fb42bdd068c	255013	validated
259728af-0e54-4e90-ab0e-2d298c46d432	bf688e5b-c62b-424c-b974-5c8b24e46764.htseq.counts.gz	f24560d73a183c1c51c24203f67113b9	257731	validated
25d9f4c5-a040-49bc-839a-671a3ef1d89c	61162647-173a-458b-a387-967a2fd77630.htseq.counts.gz	c2d495974f3e59cbf884af0d40ecfef4	262007	validated
25e26eb5-ef83-458e-8de5-afdb8dfdb3d4	e1c82878-ac01-45bd-83b0-4bc606039670.htseq.counts.gz	b6627ed40033dfc9c3811a33d6194747	250609	validated
261fac60-1fc6-4b63-8504-50661012817d	5ed6a576-0353-4e3e-9df8-a1a177e4672f.htseq.counts.gz	c4f46c5fae5700c7d1bf5cc1fe5e7aba	253045	validated
26280006-d638-4f1e-b679-ea511b9a849f	5e34aa02-ef95-47e8-8dc1-7fdbbb9c883c.htseq.counts.gz	27f2751ccc40e1a1c2337fcac9067682	253727	validated
26315240-b1bd-4a15-8e07-43b6aab822bd	dcc0b93e-257f-48ce-b052-4de18db8d3ff.htseq.counts.gz	9b56620d5fee13365ce051bfd70975f3	251504	validated
265ef764-0299-4452-9995-e50b965edfcf	495fe6cb-7649-4434-98cd-214f1b842907.htseq.counts.gz	93331d3fde8983bd431b0ca992cc23f4	258252	validated
2662d132-5eea-4f13-8f92-2820e71536b6	1d443e1f-794b-45bb-ae6f-91f57d5fca33.htseq.counts.gz	5fd1172cb41356f06287d2b79e7a566a	253442	validated
2671dda7-926b-4b95-9b0c-5ebe9a40f0c2	9af07569-4904-4354-8554-a53951d991d5.htseq.counts.gz	5d5523ee1c7aa65b5feb6f57c7bb7aed	257062	validated
267c4c14-6c85-4ea1-b946-431363971381	2950c137-45e0-458f-987f-31de7f7befc4.htseq.counts.gz	b9f546cce9ca2489d5fbf04307968558	250727	validated
26ad3537-317f-4297-98ab-5854fb33e766	426b94fe-fcff-49f2-9d0b-c7cb49bb5559.htseq.counts.gz	1a1c97d8842ef68ae2c3560da9d5262f	257572	validated
26e02424-b82c-453d-9994-3bb2dbcebfae	b65910eb-d898-4c43-8cdf-300c94f168a3.htseq.counts.gz	97fe787df7947d461908a7275a204eb2	264950	validated
2707fd6a-c885-48b6-a44c-7c9644d08025	b25e8317-280f-4d1d-a65f-67bb2a20268d.htseq.counts.gz	ff44aa0ff912eaae0d7a2ea616617805	262837	validated
27470e9b-a827-494f-901f-d3c5a54aafa2	0ca1e770-a584-4090-95fa-9c0a3ad4bc16.htseq.counts.gz	25db343ddd5cc348fe4e63e1b952cbc0	241164	validated
27510e15-2bea-49d3-9580-17bad477970e	ea52b9de-451a-480f-8e1a-ac520dcfdeff.htseq.counts.gz	d9b8ef24770cfea6600ae2c2b2097ac8	254851	validated
27cba210-ac94-4bec-a5c8-8ad890497e6c	87750eaf-0823-4f5c-9bf7-577471f4ca68.htseq.counts.gz	fdf00c42dabfb348ed147b42b63eaa93	253439	validated
27d3095b-0b1a-4524-8509-5cce95f1f941	3645a77a-a0da-4385-b02d-4e52fbe33df0.htseq.counts.gz	5c2b90c48fcb836c5c8f3b308ab1324d	252287	validated
27fa4c19-9ac2-4ed6-a013-f6cea9d6ccd7	55cca3e8-899a-4fba-941a-8789f5d1d206.htseq.counts.gz	dcb2545f46169615ba257e1c617005a6	256303	validated
2874581e-c7b6-459a-b153-bbbe7bcdd198	3582b129-85dc-49f5-bcfb-bc409ab90080.htseq.counts.gz	4ec5d8b30d991aa58a70689d78e7279e	255981	validated
2875cd96-831a-4860-8293-0035eac51af6	14a46052-6b89-4fb0-bc9c-08d232219ab7.htseq.counts.gz	80896ccee0d3aa07adbca1305b7944b7	250127	validated
28ac8ad7-98d4-4430-a310-c351e5b1c455	58f96018-2cf5-4e6b-bec0-b8c79da62bce.htseq.counts.gz	755d899546fbc783456b5ebc64a2e727	261058	validated
28b4e6d0-e3c4-4160-8e3b-ebbc2ff21ba5	fde994b4-f247-4bc9-81f2-dd9d39008c31.htseq.counts.gz	d096a1f89eac581ecd5a0b3d7d31ae50	255598	validated
29598799-b3a6-47c4-b6d0-597348bf6166	38712765-2ae2-438a-92e0-ca9e326a875d.htseq.counts.gz	eae5a39a4d70ab91a4451c40313a4498	251043	validated
2a3861af-a692-4051-b814-5c6bf810b3ce	44c147cc-537b-41f4-bff7-9ccef7d5d7a9.htseq.counts.gz	bb4332b85a6ca6d4d2d6b8f9b67ea0cf	254894	validated
2a4378da-85ae-4dba-9246-104ab18d1be2	8e2e6b91-b5d6-4d21-a2c9-4ce9d48307ed.htseq.counts.gz	dcd9c7c4f89ad8216758dcd97ecf5486	248971	validated
2a7eef40-f7c9-4864-94d8-2c65cec448c4	0ae0a2cb-0845-459e-b673-98ee0dea3968.htseq.counts.gz	4917518074af25c96e9c0ba5fc7772b9	254233	validated
2acf0bea-d02b-4649-a6ee-763a9639b966	1f443134-5a5e-492f-9f82-843280eeaa7f.htseq.counts.gz	bf43242e75a944f0b95913626fadfc0b	253436	validated
2b92d5f1-3264-4fe6-8c9d-f6c878f17af6	2b316653-ead7-4cf4-8b6c-e637d86f054c.htseq.counts.gz	452c474fec9208ebc223864a969e825b	252196	validated
2bc1b30a-eb4a-495b-9c82-30e016edfd31	f6178fdc-41f7-458b-a905-4ea298e6b098.htseq.counts.gz	11cbff809bafc3c56ee2fc162b031ab2	259017	validated
2cdde47d-4d0f-47ab-8ad1-6bf86e775586	6bfb01db-5e92-4fad-9b21-39e1e911716b.htseq.counts.gz	4ec64b5fd075b9ff8e5d50c50ce3b328	250026	validated
2da146cc-b79d-49a8-b721-b69d9d44f9c0	c02e42b9-e4c1-4119-b287-97f74517aab5.htseq.counts.gz	d4980ad92b4349b9090481a5308caef2	252425	validated
2e71d4d7-bede-49b2-9ed4-4e4d184fa688	8dec6cce-17fe-4d01-8ad3-f8baa1156356.htseq.counts.gz	584904b83e2ea4e078a96e9187c883ac	251900	validated
2ec78c8e-5734-4591-bd93-b4fd8a11a518	3add0a93-4d4a-44e6-a85a-f2f0915e03c0.htseq.counts.gz	728b24d58cc105c061e09a45011adcca	254815	validated
2f2d5c8b-d289-46a1-8522-12949be17ae4	bd77428f-6994-415d-ad14-a6e7676b343a.htseq.counts.gz	10076d615a94ee979da7f73abee731d3	251554	validated
2ff3f415-bd55-4481-84b2-8ae67dbce5b5	f3876e31-2267-458d-826f-769bcfb34e56.htseq.counts.gz	5bbd4c820cabac46236e6920305bb116	254270	validated
302eede7-3d7c-4718-ac97-9546aef0d2fe	61164db7-6b71-4a35-a799-8abcfb5ce4b0.htseq.counts.gz	72fb8d1156e09d015fb12e501c431ee5	249718	validated
313bb1d1-01dc-4d2a-ac0a-50d6d247d27d	5e879f5e-3253-48fb-906f-0c36c3abe5f0.htseq.counts.gz	66a0c85919263e9c299619b3b50c481a	252931	validated
319524d3-e354-4407-98e8-f9b41e06df84	a7f415b8-fd54-40fd-a143-785dca873d3c.htseq.counts.gz	fc5f9ed00218596b9a3dcc587ce29eac	252949	validated
31afdd90-b09f-429d-9371-16c92c3fa4dd	3ee5534e-db4b-46b4-8d4d-111685eab0c9.htseq.counts.gz	d7c054d8fc556a5ed1b03006d21f898a	251482	validated
32333805-0b11-4c0c-9a75-471bfab0bee8	0e88c1e6-6c1a-40e4-865e-b601621d33d1.htseq.counts.gz	a43f43fc1bd0c64b5ef08ac4cb146f44	253389	validated
325cff86-b9c2-4bbe-bb8a-4005fe90bdff	432bfb40-6587-4393-89b8-456e639152e8.htseq.counts.gz	011df1fd0bddae26f84d1e8cb7e74867	254541	validated
326e195e-bfb3-4abc-8084-d55a9f5d5a8c	00c12b3c-61c9-4d02-bd7e-2067f9a5f5c0.htseq.counts.gz	0d956684d2d2af63492a1a521392d3cd	260804	validated
32a1ca78-025b-4900-b541-39970cfc1aa7	d03e50bd-6a01-4df5-835d-443bc87b8520.htseq.counts.gz	acba8e56278d2c30915c658f74e99c41	253798	validated
32fab842-d885-49f8-a7c2-9e52d53b6f2e	98d62da5-20c1-412a-a75b-9e004574b7ee.htseq.counts.gz	1d4f7bcd8f0a24958253bfa329645f6a	244750	validated
332c12ca-b218-49e2-84bb-1f413a613686	5a8f462d-a749-4542-bf02-f1350fb73599.htseq.counts.gz	954f7ef969d944066907d270edf42f3d	250923	validated
336fea13-819e-4383-83db-1df064c2605b	c2e72857-11fb-4663-bf9a-bd2089d070fe.htseq.counts.gz	1d06820ec15ee0f08ccb437a114e0c60	264843	validated
33d8a71c-7cb4-4968-89c2-4d3b2c1ae97c	1d683af7-3492-4250-8347-8e285676c83d.htseq.counts.gz	ca5fe235cc59fe6f2e860a35814b3ac9	249859	validated
33e2fa7e-623f-4912-bdb1-af1828565cc5	31dd0805-728c-4e1e-8ef9-eaf304f91852.htseq.counts.gz	f57a477d69d35498230fd41cb1ae0f66	253000	validated
345af743-aad6-45de-a738-e6def7755b71	020a0264-e1d5-4957-9abf-df6983845b8a.htseq.counts.gz	d11111b8988cf667fe4a2db7b7ac29b0	253178	validated
35a9c3ab-dc10-4d93-a550-2186dbaa1502	f0dd3f84-52af-4d84-b911-c12ce87070a5.htseq.counts.gz	0b99aecb2fd28ae342e524dcf25e4d51	252272	validated
36238e70-5b2f-4882-81b7-1ac88e592ad2	a094f020-375a-4f15-8f64-7d2272304acd.htseq.counts.gz	c8d702073200a44112c75d561405583a	258529	validated
369eec9a-1311-468a-b233-4c5f8ce3e12f	a4bf31ea-aae7-45d1-9728-cf40d4c4b7da.htseq.counts.gz	d4dc62de6518fe911cb32bc87efd07b1	246789	validated
36f16512-fd32-478d-a9cd-d78569a5a953	10ebec51-fa4a-4d65-9c5f-07eb6e399e8f.htseq.counts.gz	cb23d6c68d5882898eeaeabee189da6c	256012	validated
36fc0da6-62e9-49de-b403-162df695ef8d	3a1ef3a4-f090-47dd-81ee-48469bc3f6ef.htseq.counts.gz	cfadc05c7466b6463710f05691839334	244108	validated
373c6e2a-e463-4e59-a21e-37530f537259	dba87d20-a3ed-4ca3-93f7-0fe979f7923a.htseq.counts.gz	5a67dc7350cd8510d71d7b4f5fd12b02	255950	validated
376f6843-ad87-4a3f-b76a-78eae76efdec	27348a04-4203-4990-ba27-4bde0422932b.htseq.counts.gz	d10c25e0609f6c6a30b24a0a21b50206	253616	validated
37c88e74-0dab-4736-ac20-3b3025d16873	aafeade1-c999-487f-9a76-582f33545eee.htseq.counts.gz	e0b1b84508dc12d5b5a65bf83d71b8f3	252336	validated
38126a07-6469-40e2-8833-41d90d3067b1	a6786f3b-caf0-4e1f-9711-1479b1ae0fdf.htseq.counts.gz	0405e52032ebfe412ad229f05df8a1a1	249729	validated
38162fb9-f917-4c5e-8cac-09041a12fa42	e23540e1-f329-4908-a42e-269dd9a87947.htseq.counts.gz	59cfe87c5fc854539fbc146998e8fd17	258458	validated
39311f9a-b39a-4ffc-aeea-660faebbd7f9	97ae61b2-1b02-4084-a949-8c7dc1073139.htseq.counts.gz	e662d206bc2f139aa6c00156ff7db21a	253495	validated
398c3a67-8783-4539-a7de-532ab30c4fcb	679e7bab-b24d-415e-a341-da3955e8d47a.htseq.counts.gz	84d2b873c8db0c263b8bddeef2cc348f	255413	validated
399bccfe-9797-49fc-a492-10596206c68b	d72fd13a-564a-4a11-9ced-8c891c91bfb8.htseq.counts.gz	b773e2e9b69ca6bd8f2b8f996728e3c5	262827	validated
399e071a-a64b-49ce-abad-1b7421261471	2a3c3b16-84bb-4193-b637-c9e140c720b5.htseq.counts.gz	384500b9499aae6b477574a236f7147d	251347	validated
39b55de6-d4be-451b-9e7d-31da539e67fb	f1af54f4-3006-4136-b0db-aec16e2075ec.htseq.counts.gz	39abdc172d593883c879e281c10bde4c	259733	validated
39ec7ba4-3a83-41b1-80b4-af4f50b21401	9d5c2ed8-443b-4c71-b5b2-d9fc98b322c0.htseq.counts.gz	161d0431b6e600021a1dade22708d1c9	255928	validated
3a4f930e-fe81-40e1-b976-3c60fe74293f	ecc2be0d-e700-4598-9e83-44e0b1a12e01.htseq.counts.gz	9c09acd2d1d48f1a4f97776ddd3f6de6	257984	validated
3b97e2c7-5c28-45ae-91c2-902dfd3a7c9a	e69a2070-7766-4e4a-89f5-5728e2c9590f.htseq.counts.gz	c9286240a967b4794ec025324ee00c54	260220	validated
3bea8989-71eb-4654-9dee-bf1679a40e8b	884aa7fa-58c7-4ec1-bb3a-5fd7141dff0a.htseq.counts.gz	d2447801f6c9674520e68e3ad0d771e6	259452	validated
3c9f74c8-4364-41a7-b7d1-9d0f8b9c4a84	810d7c7d-1e04-4eae-8ae1-049dc111e255.htseq.counts.gz	5246d5d851d56a27abbda6ff09adafa3	259707	validated
3cec76c6-1124-4494-8d57-426a32ec908a	6134c694-922d-4559-8f55-e03cc58d66dc.htseq.counts.gz	e2509fb619f02eb9be120b21ad0e6bb9	253711	validated
3fb04b43-2076-418a-9994-8ddc21ada10d	978e6eae-88e0-4886-8523-baabc7b0764d.htseq.counts.gz	a39885c07484c287280d927d529c12df	256715	validated
3fd3d1ba-67f4-4380-800b-af1d8f39b40c	2f3f4579-6282-43a1-9f75-bac712f1f0d6.htseq.counts.gz	1f062c9881f35d6ea433af7a389d3796	259090	validated
3fe4c90d-4144-4fe0-8aee-5f2de724b468	fe3596cb-7fed-41b9-ae30-caebcf717e6e.htseq.counts.gz	392ecaa764129690fa29fb3903db6ae4	255899	validated
4032d925-8658-4f80-be27-7211b1b5854d	a7d05ea6-aa28-457f-a20b-57e812b614e1.htseq.counts.gz	72fc15e5b54b9f57f4c9958dba7344b2	258313	validated
410e543d-81c9-494a-9d84-60af7b00c2ac	b7567499-0820-49d6-9c72-7148d6628172.htseq.counts.gz	9d3cca8486eeb988847e9420b10bd51e	253717	validated
41197e55-30cc-40f4-94d0-930064ac3259	6fe662c3-c2c3-4c70-9f77-5061cea46203.htseq.counts.gz	a1b0e7ed345f5de6413ef89661de1ca5	254208	validated
41c2e1d8-7fd4-425d-b2e1-d2b659d769a2	bf4b7a95-244c-44c1-b5bb-49bc3b6fba68.htseq.counts.gz	2a7dd77e30fcaa1fcb046d30530cd204	250268	validated
42c14f01-2589-428e-b3ee-0ac4cbb2cbe6	fc5bd55f-cdb1-4c96-a91a-513b43e6a99a.htseq.counts.gz	7dbdf8377c6424d92c89c01cdb327548	256338	validated
441b87bc-1c08-4a25-8c3b-a13c6ca80777	a44076d3-e44f-4668-b088-80a55f1d5ec8.htseq.counts.gz	c42331099a55a79ac39217540479fc62	253163	validated
44354b17-a9cf-485b-be8c-08717e8911ed	777d1602-66be-4673-b69d-d651abf7bb35.htseq.counts.gz	d9d58a0c92c5285e41e3591e26909b0a	256214	validated
449a2d10-07de-4e5f-a0d7-e7f59bc5c435	890031a1-4dae-4f7a-ad43-beacc11f4d90.htseq.counts.gz	40e96bd492c3b1238d684e9d72e8700e	252715	validated
44d2cbcc-4084-4de2-b2bd-fc43a5e2495c	1d5e8f90-0bfc-4a01-b988-925f3c0ec1cf.htseq.counts.gz	7b545d687ba75e52d27b8ffe5a78676e	260984	validated
44e6e2f3-284c-4450-b95b-8783fbbee2d5	5a715f75-afcd-4255-bbdb-9eaf756a5944.htseq.counts.gz	208476a05b8cdfddd776252b9c04a34c	259449	validated
4635a89c-1635-4406-b196-2fd0610a76bd	38096336-4257-481c-b653-91804af5b2a1.htseq.counts.gz	afeaf7f8ce49d079ad0ac9b6fdab11e1	255558	validated
473e7d1e-1433-4db1-90b6-05456d2dde48	ff975b13-1717-4c41-a653-3a57d702cb2f.htseq.counts.gz	bdef5378d241a5dd16c17d42099ee7db	255151	validated
479e7d6e-d148-4650-9e62-a23762e534a5	6ede5224-9a84-4ec5-9db2-99fbaf3419b1.htseq.counts.gz	6bddc3ff5ec06495284d1c161debdd39	253814	validated
481383ce-b91b-4051-be71-0742f26cb178	d9c7a1f7-f303-4617-b46c-2003e871095b.htseq.counts.gz	2f1f18db7fc09d86c9f61b714a824d76	247647	validated
48a60ec9-abe8-4c67-907d-eefd97b7a107	20c7b2e7-5c7d-412b-af35-915629730b9f.htseq.counts.gz	6943dcf5f67ff187c147fe4246bbd9d9	253421	validated
4922ffa3-33c1-4bd2-bf59-42b7d2694315	45b50712-c8b3-4f01-9802-a4f30d233d19.htseq.counts.gz	163b72b1e12f0323a03bd7e8a2441ee9	252715	validated
4a78a7c7-3cb3-4965-ad00-15c700cc5c5c	faeef296-5731-4095-b617-18a19e419b3f.htseq.counts.gz	b4ac73a0503067e0a9130e4fb4da23f0	262450	validated
4ac1eb42-7b57-4da2-a49a-15d7da12a9bc	c54adb79-67e1-4dc2-bf30-a947b688460f.htseq.counts.gz	8c0b6828f196ac77324c732b0e607a32	257230	validated
4b04c049-ddb8-40e0-9dc1-40398ad73945	f9e98164-b7e5-4d58-a4ba-d6947d832088.htseq.counts.gz	34adc7c8fce4a7c5dca251545c063d9d	248295	validated
4b074df7-38c0-4092-89bf-0aecd5f9b15b	d88996bb-af00-4040-b251-29807506ac1f.htseq.counts.gz	29d2f1b804a0f6f575a02a5ebfa64ffb	253035	validated
4b708912-2f27-4ce4-b378-b7cd1497b169	8789d75c-8207-44bf-a34e-985440406b34.htseq.counts.gz	18a0911e08cf9afc38671f05586878e7	255321	validated
4bef5c4a-8016-4840-a8dc-25f5e294c9d7	f771854c-24cb-499a-b13c-b2fee71bcb39.htseq.counts.gz	515cb28f629764c42acf108589cae673	256336	validated
4c93f570-d3e6-403d-9062-64c9962c6a2e	38a90283-962c-482d-99f1-bcb8cfb568bc.htseq.counts.gz	535c17bc6884d77ed583eb390e79f538	253428	validated
4cbde4be-5de1-4fda-9192-66c2508365e6	8236e9a3-ea00-4a0f-923e-40d55c300a83.htseq.counts.gz	057010f19cf2acf73058f89ffa7684e7	252772	validated
4d811789-29f4-4498-b4b2-2cd5456562b2	a60560b3-962b-4155-8aa5-46c8a5aaf9fa.htseq.counts.gz	2d537d09944302e219a2dea720c3ed09	254884	validated
4ed00a32-79e3-440c-9550-36954379bee7	21df2113-117e-429d-bf2f-5812800add68.htseq.counts.gz	02df08502a2bb0ddcb9862982974a9ea	259241	validated
4edbdb5b-ed0e-4ddc-8e43-16dd94f09bb6	6aa7ae56-0370-41a9-9286-d4795e06cf5a.htseq.counts.gz	7c3b3d07ded3b7700f37992aec9f7724	254387	validated
4eefbccf-876e-4e1f-bec6-6cb67a68bfbe	df573c90-44cf-4409-b92f-f6c8aaf01737.htseq.counts.gz	edae296370a8e38c2a9683ed3910d633	252082	validated
4ef14236-2afa-48b0-a570-66f77a7657d8	2692d2ae-3785-49ac-9431-37d36bd5dd21.htseq.counts.gz	484cee72cdebbb57f2b136a1fdeaffb5	252198	validated
4f78d095-8d26-4602-b425-956a6b8bc6c6	66777578-091c-48f6-a0af-81353b58304e.htseq.counts.gz	e9f2b509a258b624596aa9c6a202c125	252470	validated
505ae1cb-2b1d-4d78-89eb-33a115befa9b	ca8a081c-43f9-4f6b-8736-64eb61cd72aa.htseq.counts.gz	781ce166535d67500d5a6eb07cd1c20b	261198	validated
50b48a7e-8dba-4316-94b2-42f0b1b16e1e	bcc63e30-8c08-4767-85a0-69433319bd21.htseq.counts.gz	f9ddefd63b8e36cdcebc7b65ab2de988	255409	validated
50babe1c-7f49-46ba-81a8-4ed21b22cbde	03bab812-d67c-4dae-93e0-55346525fc99.htseq.counts.gz	9d571bf21dfc567a00a638a8cbce2f08	252353	validated
5100188d-198e-41e8-bc31-15e3c77f3e0a	f577a186-ffc6-402d-9525-0aca8eee4de4.htseq.counts.gz	a842e6dafd55e673ab586172d5af30d3	239893	validated
513c1968-7f30-48f7-b6eb-6fb6c4897760	42fb1a46-4a61-4d2c-a89b-0492e4846d1b.htseq.counts.gz	33de053598c09f46783884794b76acd5	248183	validated
5156a5dd-7a31-4a66-a8c0-49c9b4ad38ba	2087ef7f-0932-4a43-b402-d401de95f0d6.htseq.counts.gz	db3edfd79056b4f70ab42f566dcf81a0	247631	validated
51bee5b8-361e-4d6c-9f06-74c9a18cc2e5	11ad89e5-bfa7-42bc-8dd4-13a5f745df1a.htseq.counts.gz	f33a7998415c72418edb389df6010095	251638	validated
51cf6da0-aa2e-43cd-b72e-5b5901a93348	543d90e4-9064-47c2-a68d-fb123f627977.htseq.counts.gz	988aadb3d2ab5717a0c947eb96a8f72c	259435	validated
523519fb-d348-44cf-8238-3f52556b176f	3b832dcb-860c-4137-8406-d338bd421bcd.htseq.counts.gz	b8708566338caece51fe0996fcfaa1fd	256068	validated
529a8d34-ddc4-4ce2-8ca7-fe12c708801e	ab6f6f5b-f5b2-4da2-ab37-6b9bf6ea0b77.htseq.counts.gz	88320ebfcf70da56082221bde0e8bf1b	252068	validated
52a0e767-d4db-4695-af3b-ec4a16d9fbca	a8165949-f924-4c32-8ccf-4109d2899e66.htseq.counts.gz	10aaba6c3115c77e8c73f0c850bc4891	253907	validated
52beee18-183c-455c-b4f1-56da25c6fc9f	14ce8586-4131-4f56-b516-f640986ba95d.htseq.counts.gz	991c811588a793a64d0d284ceac64c16	260237	validated
53091e59-6615-451d-94d8-0ebc8db24f97	63404d01-9685-4a55-9319-202e5f5abf79.htseq.counts.gz	5ec7357e9ca5005ad66bb9fb8e340fc0	252510	validated
530c6fb3-1763-4dd2-97e2-1f3ea2347db5	567d381b-f753-4975-bbc6-c8daa4ff4530.htseq.counts.gz	9ea164680e3830d70a4fffad0bc68c16	252753	validated
530f71d4-66cb-4db5-a9fd-66eddedd9c40	37759f54-5e74-48fd-87fe-630270219430.htseq.counts.gz	384341992dbb29b1e3cb96556cd28a3b	259140	validated
5447f2aa-8e21-439c-9d9e-671a751a6f25	1595b26f-d684-4962-b7ee-1f64addc4390.htseq.counts.gz	ee70a1eb91b513b06398c0281fc83409	247286	validated
54c52b1e-aace-4b0e-806b-f603c98f436a	382f821a-dcac-4f3f-a180-0af6468e9ebc.htseq.counts.gz	b39f450bd427a775f257cc5e78d99cc1	256210	validated
54c70964-804e-4850-a055-5d986a1d2270	302a0272-01f3-41de-9107-554800d6a0c7.htseq.counts.gz	9c50418103316813ede658f790fcadfe	250714	validated
5507ba87-b9be-48c2-b9f6-41e6edd4dbb7	7ac46b6d-5042-4aa9-946d-b75a13d3747f.htseq.counts.gz	04727bc2a95e2ec8bb876cdd32466ab7	257497	validated
5546d647-b1bb-413c-9de2-728d7fc37f66	1958cf80-bec7-4b92-9338-7a2da94dfb68.htseq.counts.gz	9875c55d58ab98368a862a7281c4a36e	250518	validated
5566f355-e795-492e-ae03-fdbf87646d89	b8fb3d69-dcf2-4f8a-8960-8a1da00ed95b.htseq.counts.gz	1a04d343b59e392dc070022a7dec64db	257387	validated
55787552-ce71-433e-ba9b-2bfd387891b6	cc53db99-d81a-490d-b6f2-748a286c9567.htseq.counts.gz	7382e2b7d8e976dd70f869a163a1b74f	252193	validated
55e0c52f-8c8e-4200-8f40-f287c07d318e	b1fc4b98-8e85-442e-9204-d4e5dd4e6bc5.htseq.counts.gz	7c6655bd833465f59cc945e152e2de7b	258731	validated
564b4d8b-226e-4acd-801a-4247e4f12302	34e77fac-9e4b-481c-9a6c-a1b5f0916f06.htseq.counts.gz	f2ed3f963ad58271fdb4b7c719a1cd52	253286	validated
567a7134-365f-41e4-8e17-5e63c03220c4	2879c545-184a-4e1e-b476-b824e2121389.htseq.counts.gz	52504326c871a1bbec137f44a36621b0	260319	validated
5802775f-b9e4-4b54-a437-b5c112f04ce8	84d835ed-9e38-4fb0-8596-df882698107d.htseq.counts.gz	697a9fd2b5e9a5f267ed887e3deb0cbf	257900	validated
58083a19-bee0-4fac-84b9-807b9e1f8a34	2147de22-3a52-490d-a4f6-32f6637ca24f.htseq.counts.gz	93a3604ff4010a76bfb4f3b71a1d726d	253921	validated
583bb6c5-1cca-45aa-9ba2-cc8bc61c9a4a	543ed507-fee0-40b6-9a99-e59310620d63.htseq.counts.gz	7b6966004351677f120df93cb67b0e08	261429	validated
58eefdc7-1bcc-4348-972a-b71fed6f6554	d20be26f-6289-4b94-8724-e63e3f0bca1f.htseq.counts.gz	9026654686d3c19cec0788d8c33ad414	255249	validated
5944024f-7687-4b2c-a9e2-ca42e6612f97	a87961f7-7a05-4248-a683-7047af4ea194.htseq.counts.gz	3ccfecf2ec017e247611651da1742e47	249215	validated
59c0b8f1-749f-4204-95ff-fb93bd9a641f	b05e09d9-71f6-4f2d-a7de-83bc7f5131a4.htseq.counts.gz	1e3cc6238032f8556445a3a89ec18d1a	257851	validated
59c18f1a-9a73-444e-b8db-d4b1ff00f486	01ae4201-f15c-4790-a7ea-41290808c5fa.htseq.counts.gz	6b9ff5834c9419480444b1a9cfc1c9a2	252320	validated
5ab8d619-fd3f-4470-83d7-d18674e1dab5	6f141f5b-bf1e-4b4b-8a9e-b4edb0d5cbd9.htseq.counts.gz	f12cd0aa8be797d678479f7bfa6d5488	253252	validated
5b3de248-af0e-4989-82d8-62b39c3ad03f	73516997-7254-47d2-84b5-6d81bc84c077.htseq.counts.gz	15738ca109718fc7903e9a24f08487c1	257599	validated
5b8fe43c-525f-4606-8e0d-05c9a77e6155	ecbab673-6313-4396-86aa-b06c67513c3b.htseq.counts.gz	4d9f58ca3bcf43c10ab0b840ee7274ce	253196	validated
5b9aec7f-1288-4ce8-a64c-f691f7e70971	17f1e25d-0177-4bf8-93c1-8d80a41b3164.htseq.counts.gz	1dd8bccc6bb4f3c3cd67402f6d2b7c4d	258677	validated
5b9f2d61-9ff8-41c8-b944-e52a21137409	baec18f7-38ab-469f-bdb9-8ff04883679f.htseq.counts.gz	a4866dbd3593439f0a34ba05839e914b	252377	validated
5be42516-6169-4d3e-9b23-eae43b6ea61e	991273f3-2fd9-4c40-b6b3-2d8676b210de.htseq.counts.gz	60cae7945163caf88d50c2292340538e	255070	validated
5e4711a7-9e19-40c8-81bf-9b41e1bc56ad	ef6b65f8-e67d-4584-9042-8ae5dbdc845a.htseq.counts.gz	98c11d27b742a1769279c8f6afeadda4	256832	validated
5eee6364-e788-4109-bc9c-569d43bd096b	677fb228-6830-4402-9eda-c4a0e975c189.htseq.counts.gz	674cf617d2e1fc930564b31b4c056526	257655	validated
5fd3546f-a615-455b-b267-1795ad2a6283	22b2ac9e-b6d4-415e-b7ab-7c3c85c8d215.htseq.counts.gz	2fdf822e29128489704622624d050551	254567	validated
607df120-06ba-4e47-89bb-fb472451d77d	188c9f08-978b-4e15-bc70-b0c6e9563e3d.htseq.counts.gz	5d8c7bf26bd2bd2d776ac2c8b023af5f	254085	validated
60c016f7-e8de-41aa-9e77-4f10f94c3ae4	f00b69a3-c3d2-4499-b337-abbce3e48f9b.htseq.counts.gz	371da56293fbcda0b6a7a05c359b424e	252255	validated
60d1dfdb-b77a-4b68-baf3-02055ba74154	a842f65f-8e47-4ddb-81aa-a4acff6b4963.htseq.counts.gz	c4860fecc2c9741b094d0a1aacdbd8b6	255271	validated
6174bf32-7dd1-4860-b220-793756346901	aa0e4550-bfd3-4258-b5cb-9abe2de4a3e7.htseq.counts.gz	90f90103a9656fa105e76a55d7a28635	253581	validated
61b41e2a-a030-48a4-9f5a-53c41d9a8907	ce8ba3ad-630f-4bc7-b8a1-cf8cc5f45839.htseq.counts.gz	73c647ed986107342f8d89181e21c121	256964	validated
62c0def0-68e3-4c86-a26e-f9e442620da3	45128466-9a14-4348-97f1-d08af79acbba.htseq.counts.gz	f59cbf9390fcb47548610b59ab05e8d2	257076	validated
62cb41b1-8960-4fa2-8f74-38dd174af004	1ef78255-1b5c-42af-aa81-128c1b009114.htseq.counts.gz	4e139effd7c17a3b6f8c8a2dcf1ba2f5	254786	validated
634bb31d-2277-4e91-a1e9-cb5824dea2b1	6e2447ba-25fb-4c53-bf2f-4ee1e3642da2.htseq.counts.gz	366128808a96436db4746cc3cf6ec5da	262470	validated
635296ad-56b8-4178-bf09-3399e14e3b94	0cbf5cd6-30b6-4121-9f51-e85229b54fe5.htseq.counts.gz	d9b99ad7a9511c20d88d4310a1493eb1	255209	validated
6369de09-0480-4c50-9e46-beeb10de1473	7dd92b6c-ed0f-4f93-8a03-0fb8eb318d83.htseq.counts.gz	a611c066752c2b0a0e3b51b90736d0fa	256766	validated
63c52fe8-c669-4ed1-9db1-35dc46efe279	dcfbb975-9b59-4afb-8735-84206200af7a.htseq.counts.gz	7c1b46e1bce5082b62c9bdc8f334fb98	254227	validated
63d9dd0a-3c39-4aa4-a0c8-acee27a08bd3	5dddcbc8-e340-4c24-96eb-6fa7ff9d757a.htseq.counts.gz	4242af8eaa549694caf1f34266183435	257725	validated
63e76713-2d34-4a11-bc5d-8473dd04db93	bbd8991a-fb0b-48c2-868c-7efc4872dcfb.htseq.counts.gz	50d1d276bf760659f7f2d4c86547845d	256679	validated
64278ccf-9068-40bc-8599-a165efe64dfc	b36ee0d0-f9d9-41fa-a260-15c1e6d7a1c1.htseq.counts.gz	be1e8aa6d286b6201d2e6265ffc2e36c	255342	validated
651d7063-0803-459e-b03a-b2c81ddf87a5	f0ce3674-e566-474f-8b8e-96c467e3d7f5.htseq.counts.gz	e670743976100e303c597f1054f95f78	251355	validated
65473986-e4c6-4a43-a788-8c59bfbf166b	405e401d-d3fc-468c-8c63-c8dddf9b3ee3.htseq.counts.gz	a777d2e4fcce5fb923c32f8ddca03c00	247594	validated
65bb4c18-acb3-4caa-835d-075d2d6a20bf	cf503a9b-6af6-461a-8833-a6d26c99bdb7.htseq.counts.gz	d81a855704148aa79e10594e86a9036b	255624	validated
65c657f3-fa35-4f87-8514-caeb341c9293	b125b3b0-aa59-4e92-9a19-47d5049f7737.htseq.counts.gz	3f42dcb1bfe4f0380485bf0f967852b6	247726	validated
67315696-e123-49da-a378-12a5544ae703	8f16590f-2437-4c68-a2bd-8406b08198ef.htseq.counts.gz	388df725e433706045f8ca3eaa4254a6	252314	validated
678cb666-4cc1-451f-a1b7-c213e23ce3a3	677bb05d-81de-4202-a17b-bc39fb1bfb5d.htseq.counts.gz	d7b0382a297447050295e91181a278ec	256698	validated
6885307e-d340-4974-b0a9-ec1dd4acea02	d1c88616-a6ba-4865-9cf7-deebbafa4924.htseq.counts.gz	ab4319f9368126eee6dd27d5fecf32ce	255344	validated
691f2b1d-4ca2-453a-a473-a5e65c441b9c	8f6d3839-330b-45c7-86e5-1b9051a2c9f0.htseq.counts.gz	5992c0cf1287f6f7aad91c14c8103343	243302	validated
69444918-fd2d-46d7-9f41-ab01f1fc5920	61c7c0b0-d730-4d67-b1b7-c267124d4e1b.htseq.counts.gz	91bde0818c8a45e2aa3c933787dfab12	250857	validated
698bf6d5-b61c-4e8c-bf78-839b3a1f8fce	bc2898e8-56c4-4e12-96ee-720ab9d4e958.htseq.counts.gz	888218991204179464e74b5685e5c0e1	257422	validated
69acb9c5-b27c-4de0-bb0f-8f65075f3dcd	c2efa14b-f441-4249-87b0-56d88d760a82.htseq.counts.gz	7fdb414cef60d52b9c99ee3bfbf6cfc2	253286	validated
69e77596-c3af-4288-b12a-87bd0f2cc88e	89528cea-b21b-4ea8-a271-3d3f3ff142c9.htseq.counts.gz	add84146402a3664ae3558390b8e9cd5	255504	validated
6a0a533b-d334-4ee6-be75-974f946047f9	149c3888-04c2-4701-9217-746e05c7b346.htseq.counts.gz	e72464df0ca9b7cfb50ecb1a348aa9d4	258666	validated
6a951a59-6f84-4696-bd66-e401c67f2e2b	ca5b59a6-b523-4f32-a542-8a467b591f67.htseq.counts.gz	97e7e2eea20a63ecbe2fe9a059757103	258545	validated
6bbac5ba-305e-4df4-bba5-30460f7f766e	d9c6f1ad-5c45-4831-b152-ad05648104eb.htseq.counts.gz	cf03aa95f7c52b3516776532c84a3877	257530	validated
6c2e6502-5c9c-470b-9f6e-a60191933085	bd557612-d93b-4524-9a53-f637c6f4c34c.htseq.counts.gz	bbf54461c938d3d2c3eec9d40886e50b	250789	validated
6c48fb01-a98d-4dd4-b53d-61518187a5a2	59fec480-f2bd-48d6-9c0e-a84ff19f916e.htseq.counts.gz	4cadb2bda2e7363f738e6285d0fc3088	260941	validated
6c69d811-6b68-4c52-b8ac-d917c3bc6e72	692302e6-386a-43ff-8792-cb84a07896ce.htseq.counts.gz	1a8a63907b506fbcb46fb8516d3ec913	260216	validated
6cc52332-6b4e-45d4-bdd5-75e836df8ec8	156b326a-3fa5-4394-af29-7db1c2f3463b.htseq.counts.gz	e39c215e271108cb05fe01963712dd93	259800	validated
6cd66413-0b10-491e-b996-9be29499aefc	eff473b1-657a-4004-bbf8-c48f948e4e7d.htseq.counts.gz	bd32974e96aceeef4ab2093b1f7f32f2	255961	validated
6d465b7a-a873-47ba-9436-bacb9d965144	3704029d-0bb1-40b5-b666-610174d521c2.htseq.counts.gz	1899144df2b3f048ca091397d6133287	258211	validated
6d689ae3-779b-4396-ba54-dfee715b9ea9	6b8fbd86-ffe4-463b-bd1e-5fe3249f9dc9.htseq.counts.gz	7b8b982a98a65bfe1208ba35ee1723a3	256325	validated
6d9015d6-2470-4ebb-8e07-360cde9ab13f	030a2cdd-9b0c-486f-935d-6049f41a85e6.htseq.counts.gz	6272b34a2d3a7f3bf25240eec0a5811d	252296	validated
6dd83c4d-fe7a-47b1-b2de-92af75291c78	ae2e66c6-a69c-45c6-8584-82b4da9899e0.htseq.counts.gz	0e728a70022839ec963737b03e21f76d	256713	validated
6e0004a3-b733-49db-a98d-3963275eee8b	fddf0083-59bd-4352-8e3d-7e5715f6d5b0.htseq.counts.gz	dc76c6f5ccd81f4f269a4f597c78686b	248531	validated
6eed7a27-587c-4251-8693-da0958266511	66827b45-d9f9-419e-b4d7-15504dd24b61.htseq.counts.gz	6b182bc37e92a58fb440857e67cadcd6	248781	validated
6f6de937-59a5-4947-bbae-03c8637abbf5	ef5f4ebe-6b9e-4cc7-985c-e54a286a1f06.htseq.counts.gz	3da5381d98fd89f8536301984b2252fc	248806	validated
70760e66-a67b-4c8b-9d50-87d9ad3932a3	13b5e39d-2163-4d59-9013-a1813c6a548e.htseq.counts.gz	2c3e962dfe998dc49270abafb58556ba	251784	validated
708293c2-ccae-493a-93e6-a2426b7c5fb2	26dcc91b-b7d5-47c1-8135-e5ab4f4e4be5.htseq.counts.gz	606d9e16927f077cf876ac618f77675c	255371	validated
70aeba23-29d9-4d55-bd66-353a7a497124	bb216d3b-cacc-46df-89d6-455a5831a8f0.htseq.counts.gz	5ec450c860dd0a74c4f0285f5209f384	255346	validated
70b9245f-9f32-47dc-89bb-ea1d66834284	590db39a-029c-4f4b-9bcd-aec5d18580db.htseq.counts.gz	3872b9261c1eecfa43f98a60fadb3a80	254391	validated
70f8f9c5-b827-45d2-ba9a-5398c7a132f4	1f578919-3fbb-4491-8381-46b097f5339c.htseq.counts.gz	f532af1d790a0af0c32ade23148a459b	254582	validated
71399d03-de4e-4926-9342-27db6f1a2040	20cdc1be-7412-4457-ab53-90dcfdf26f93.htseq.counts.gz	bdd8e8ceda68db3422f583da4a031ee4	255274	validated
71668b57-2750-4f49-9ab7-098d66aa9c85	26a6f9a8-7fb5-4a18-bebb-bdb9ad451116.htseq.counts.gz	da5dc60ea7f2106f3c0d7139e3d6986e	255048	validated
71b0dc9f-2cf3-45b3-a276-2c80661aeece	76b4e454-8b75-449b-98cc-3c41c5e063a3.htseq.counts.gz	3f577a820f3b7c6cd7a8b641054b5a49	256232	validated
723cc65d-b933-4eb0-aee2-f0f09a7a7fa7	c649047a-3991-4eb0-847d-07cee766fcc2.htseq.counts.gz	bb60e9acafd34b49cfe74f778c39bdcc	254600	validated
734e8153-e7eb-4cc5-b865-e8333c0bfe72	8d39e856-f93f-4eab-90ef-1e924b059fee.htseq.counts.gz	8b79695db074e69a4cc03f0eecd980bd	254362	validated
749e672e-efc6-4031-9030-da67da09fe25	06ef2a8d-3ab3-4e88-b72c-a4317d5e8a52.htseq.counts.gz	af40b9a258f2c361e9e8c182ab814b17	257856	validated
7522df25-ca43-4c55-b374-e417b59917d6	d493f215-ef46-4631-8687-95bf16692e3c.htseq.counts.gz	e32e8342b44b4f2aace1b38461d343cb	255804	validated
75f20f0f-6df4-410f-bfcc-26157c7294a9	f83b0459-e485-4988-bdce-5a217b454d8b.htseq.counts.gz	3792d7d3a2f281b267a919e3dc67c7c9	254906	validated
7626f8a4-b30e-4049-986e-189bd285ca00	3d118af2-5f3e-4b03-90bc-ec9df6792742.htseq.counts.gz	1370fe2350ffe3c467debdc0a548dbf5	257976	validated
763f26ec-76dd-45e5-bae3-366d63700538	c0585219-4f92-423a-94bc-249d4f8c3b35.htseq.counts.gz	4a9930dcbd04fbb2e58747eaef19f7e2	254712	validated
76e96a4f-84c3-4ab4-af5d-96f6880a39d2	60547e35-d42f-44bd-a9e8-21d57da93ee8.htseq.counts.gz	2728cb60b245ca28b0315a67597d7247	260510	validated
77de8bb2-383b-4b27-8ee6-00dade87b4f4	bed7e30b-bf94-41d1-80f6-0595ff21bd3e.htseq.counts.gz	2d9a5a4b3cf08e6060b2b4fe1347d794	253259	validated
78247fed-8c1d-4db3-9dd0-c245585de8de	73461d68-f3c8-4a5f-86e1-44f6f4218ba2.htseq.counts.gz	d30ec66affe0665c9fc582d84b924813	253019	validated
79105c1c-9ffb-497c-a160-cb84ae5bd34d	536f6749-4430-4c7e-93e3-c60e629c502c.htseq.counts.gz	f70e74c9a0a83cfc6808800b7615851b	252477	validated
793e01d0-1963-426d-8ad1-7b35396b919b	8e8191bf-78b4-4d5d-ac02-153528aee2f5.htseq.counts.gz	3895420aac59b048d1b8d93ce49f2cf4	258084	validated
79b1a50c-048c-4985-9671-279c9ed6f069	bed41d1f-443b-4abe-917c-e79f03bf2ae3.htseq.counts.gz	ab873c21564f70b2caee872234c92dc0	253231	validated
79bee50f-6854-48b4-89c7-a9c1976812bb	3a8bb200-5964-4ae2-a656-c1dc40c29d71.htseq.counts.gz	fad40ff34b096b419adf1419ab683977	254493	validated
7a09718c-10ed-4c2d-b861-122e963f3768	16a68a25-25ca-4382-aa32-14f1428ac05c.htseq.counts.gz	f3ccc12d5f1a7115742d06284d06edf6	257262	validated
7a2a54fa-d140-40c5-9f18-83c25d84007a	2723b8fe-33ae-477f-ab0d-f5685f26b17f.htseq.counts.gz	ba981f6155834c2c2c7ac1bdaedd635e	256212	validated
7a9c854c-96b7-4f2f-b79d-14faed6decac	cf8cc0b6-be04-4f59-9baa-7270aa0fba53.htseq.counts.gz	207b0c37259ecbde84703f457294a98c	261115	validated
7ad690c5-2ae1-4433-be5d-755b3d97c330	fe1e1f62-8e18-4400-9b25-2c439fa25b6f.htseq.counts.gz	39f919407e931871f676e0f9f00c38dc	261204	validated
7ad72144-0360-4b38-9987-a560b14d679c	6993764a-2359-4e76-a325-b040e97648d3.htseq.counts.gz	e402924643542ca15d7c91cfdee11592	257813	validated
7afe54c7-6137-4831-8c4c-8642346f84dc	8a5ed889-bb3d-47a2-bd2a-0a1d139a3809.htseq.counts.gz	4dfdb3fa14c3f7cc6d0d078ef1c954de	256413	validated
7b3770b4-f586-43f6-b31d-c735074566c4	9e4f3e3a-842f-4ece-b70b-9e5e9bb12af0.htseq.counts.gz	469c7d1e1f49b1458d0866408b9dd89d	252715	validated
7b71cfe6-4fdd-4c2b-9b46-d7589c896174	0ade05fe-5f98-477d-b7fa-c56ea93247cf.htseq.counts.gz	4ce06bec84d7d0ed8485f202e7d52ce9	250633	validated
7b8aa852-9c34-4c42-ba2e-69983d97a253	c111fbd6-cfcb-4372-b630-f3688e26427f.htseq.counts.gz	9e0f7825031ec87a00e532555f69a463	251047	validated
7bb08cb8-7a9b-4071-9b8a-49767f251c6c	7c9774cf-1a6b-4c25-a280-8b632afdf8c5.htseq.counts.gz	4863f54a530bc8affdfae91be903f30f	250190	validated
7c33102a-cbaf-4884-b54f-3eebff36861a	d8f882f6-d25a-42dc-9444-02e1d8cb7608.htseq.counts.gz	314eeb6b13201bd185dcb21f3815b95b	248166	validated
7dacb76a-2082-4023-9a4f-c3d7a6e0c576	531bdb39-8e5d-4817-b5fa-a60ba31296a0.htseq.counts.gz	3f4d8a7d1d263dcd31547f6eb1664064	260050	validated
7e0e4dd2-7337-4ea5-a0bc-5abb6465202e	baed5b2d-e928-4f5f-be13-4c592b027c29.htseq.counts.gz	fcd78eb48b17c2ff9b49483ed4cbbfbd	252968	validated
7e52e9d5-4dd7-472b-a603-4fd9cc3f5f84	6c2a30ae-9435-4d9c-99dd-59d8d77f3920.htseq.counts.gz	a3708cc2024f4778f373a2b9fa2ba0ca	262474	validated
7edca572-422a-4476-b411-551d04fbfa2b	7a43da66-e219-4bc3-bddb-ef014247039f.htseq.counts.gz	c3d7bcd25f777027a78fd5ec841e66b3	252071	validated
7f760e65-1afc-4448-baeb-1c086e5d5c94	eb70ccf2-f854-4d99-92a3-f02ba2b3c770.htseq.counts.gz	97c1bca7d4c45f0dc2213ff6c29adecb	253653	validated
7ff9762d-ce07-48d5-bbfb-3e9a2b0f2645	21afb538-3284-4897-ae1b-ea53a3209920.htseq.counts.gz	45d07b85ba31521ecb98ca3f92f80e4e	253694	validated
80d396ea-a445-4dc9-9555-812208a31019	c08817f0-fc05-44ea-8a92-8b7538ac49d8.htseq.counts.gz	c0c9d5474b4652e84471c3f08f287546	257046	validated
816fa6bd-9e0d-456c-8aba-2c922e1f5665	4d813387-15db-4d2f-bf85-1c79874aa179.htseq.counts.gz	1a4ea8306a3c5c44cac7b63f53d68f0c	257028	validated
81791559-9f71-4f97-97b0-fef5e92278fd	5c389a62-c076-421d-9b55-03a6a44a7f32.htseq.counts.gz	37ebf01583881e917c7775c005465bce	258684	validated
81a1152a-153b-4e12-be1f-1796108d1888	7ebd35ca-8fd1-4f22-a38d-122537b65bc2.htseq.counts.gz	771cb05dfc57f6ffb0a8ecc002272f00	263478	validated
820c84ab-872e-4c38-950b-30c0c7773e25	8c063b2e-61f1-40ef-9ec1-5146d1c1855c.htseq.counts.gz	323c64050dc3e92ebed0a5a666df5507	250404	validated
82395c09-9c92-4257-b30a-a87fd95aebbd	a8ecb5d8-ece5-43cc-843c-da81dc031ced.htseq.counts.gz	0bf545f22286a8cba2c05bb6d85ce118	248673	validated
82646973-df05-4938-95a0-f6c6ab3745fc	32a5a64b-7150-461d-859c-c40c6e92ba4b.htseq.counts.gz	12b419404eab73ab74df69110788caf8	250306	validated
828c47b6-f99c-40de-82fa-784c50c62554	28d619c4-0511-4db1-bc3a-7a1c9ceec662.htseq.counts.gz	db14123b7319b225413bd77d27a5518e	256477	validated
8335e3de-2cd3-4175-afee-8abbbf44bd0a	91f4add6-50e3-48a0-b332-2946389309db.htseq.counts.gz	636f2bd2f7a2901d525e78e98dc0279a	254357	validated
8339fba7-029b-411c-931b-c77b9f17d398	7951757a-ae69-49be-a6d4-fd0b123c7665.htseq.counts.gz	f481be9986b859ad700c49afd0df2c0c	254487	validated
837705e7-ac01-496c-bf82-4ce52b1b03d0	372456ca-f3d1-4134-8a9b-78cae87897fc.htseq.counts.gz	01f763c45ee4455dc29234efcc481f75	249765	validated
838edb09-aee3-4364-8f0d-00e3ab3009aa	b1dc114e-a2f2-4da7-8fda-ef83339eaaea.htseq.counts.gz	5f1ce1d660930ad7a2fa2f47a76b74c8	254671	validated
8439d23c-d1ec-4871-8bcf-1f6064dbd3bc	6a058f09-eac6-40d3-a24f-da1cb0371a2b.htseq.counts.gz	1381832f752869ead9c953cb6e8df27f	261665	validated
84adce22-fd45-4422-85ec-b2636ddaac82	8bc4505b-bcb8-470a-bc52-2b8f6a4cb4ae.htseq.counts.gz	e2d6909300b250fa77eb663c87122a24	256740	validated
84cbc6a0-8a23-47e4-b96b-678d0da7f096	b0f16882-207d-4334-8d7e-a338e03ad30b.htseq.counts.gz	0bb01b8cdebb5c50aef4917a68cad550	262325	validated
84fdf46e-bfff-4ec2-a9fa-e05c816a7a80	a2225f76-3b17-494d-81b6-5c68b73150ff.htseq.counts.gz	ab29ef6fe982f6cd2612ad5e0c4e04f1	254104	validated
854b59c4-4ea8-43af-8f77-3375361adcfb	df6c9ff4-db5f-42c9-a98e-91d2f4f14ee6.htseq.counts.gz	2011ac5da736afeff74672e4a3a87720	255191	validated
859a2d4e-5349-4fd0-a77a-23c3a3dbdfeb	d7984046-2ea2-4b2e-ba78-2909ed46f649.htseq.counts.gz	737e98e902dc52723a6467aa8ceb4f0a	253069	validated
85cf33d2-ac70-48d0-9753-7019e4be5a7b	58ff1a2a-76d0-4727-a749-7c9cf1bae05a.htseq.counts.gz	5d5ab736b353942b8b841b3cf00d8230	253859	validated
8617f0d4-47eb-46cc-9339-ebaf17b87d27	1a2ef4d2-9a08-4b17-9c93-22c0b0456df1.htseq.counts.gz	0ae6ce39a01fa10e6799c944eb403360	263751	validated
864ceb91-1043-4dca-8e02-d2cb9d96ce52	789c658e-b98a-4e1f-b808-5579dee94abe.htseq.counts.gz	3a21a3384c6cb4784a619407b68c6807	254590	validated
86bc0e79-dc44-4bce-b9e5-c812690abb94	5a32f784-3eb3-4b15-9ce6-1cba8164e812.htseq.counts.gz	9c828b0c73b221a7e0ec6ee29fd9a869	253958	validated
86c8062c-ae80-45c6-a35b-591043a9649d	ae08d16e-0df4-46d5-a837-1c22d41ec11e.htseq.counts.gz	3d9a38ff744574247c2c033d1db19227	254169	validated
87675b82-6805-4808-a747-f68d376de41b	862ee0a5-794a-4bad-974e-84b341fa7d50.htseq.counts.gz	3d19db8f92741c4e33218536deea056f	262048	validated
87cd130b-fdd0-4b61-8df9-fe953e74b842	cde6e107-8870-48c2-85b9-c0f1d71bfc0e.htseq.counts.gz	2a145fea5a49131f9ed1567fce6c4073	254688	validated
8810c8ec-bdbb-4b02-a641-5e8a95b43000	1006434c-1c1b-47a3-bbf0-8d331d8e1722.htseq.counts.gz	29f629ec2d144bb603aebdff6c1dbc18	256983	validated
89dd8990-3c51-4e02-99ee-226f0a2f4534	10d26b59-35d5-4925-9f28-6d54125ad67a.htseq.counts.gz	176c0d70e47ca76716ac9d4455a6e034	253292	validated
89ebad20-184d-4f5d-818f-b815f35c6121	6d221ee7-2444-464e-9782-e83df2e203fa.htseq.counts.gz	14c39ca303e88cf75e416b5d1b8f6fcd	260402	validated
89f03f02-d560-4610-a704-517119e89e72	68e11add-9274-45d8-a789-1f475e781cd2.htseq.counts.gz	09acc17afb8e92ed7825c11d2ed74a1c	256409	validated
8a601a1d-fffe-45d4-a3ff-21cc09679129	de01576d-54fd-453b-8e13-735d8936b171.htseq.counts.gz	2f5d46cf679178ac035f40bc3ab5b8b1	254355	validated
8b8b03f9-bc81-4a19-abeb-66ed6f81800b	9f7c8176-5349-4bbc-bf0b-96b2e01e09fc.htseq.counts.gz	dfbd83e84a020e6f74be79f7002a1416	250982	validated
8b910d98-2f69-4633-8841-03cfe006aa31	b197f3a7-4bb6-4e88-b1cf-9ad513873739.htseq.counts.gz	0c574ee5645901c9fa3a26ca5da42d0d	250801	validated
8cb95e28-b994-4b8c-aa15-9a97691a96f1	f59733cc-e2d4-497c-84a0-5ab4fdc47a4e.htseq.counts.gz	f0784b47e40a694299ae60fbac1d4b28	261226	validated
8cd648ba-62aa-43c8-8ff9-5fe920602f70	725c494c-5cc8-4825-a992-b98d61f57046.htseq.counts.gz	bdddd0f760f981094a3bff8db5574921	255520	validated
8d24d093-8dae-4f84-b611-d27d2869475c	d07bfce9-a69c-4124-9264-95582e2d7cb6.htseq.counts.gz	fb36805e5cd2ec2cc9687b9a2354eff3	256917	validated
8dc02c13-e3fc-4f11-80b0-13321530cd34	a86ebddd-ebf1-4e14-89ec-de8b0dac02ff.htseq.counts.gz	e9814f689c0198d548a12323965d1974	253946	validated
8e6b3ef2-fe39-41ee-9826-eba3e772efcb	309c2415-06e2-405d-801f-1d8ddb89c0ba.htseq.counts.gz	543d660802d180460f077e90eb900b75	254313	validated
8f0e750c-2b34-409b-9b9e-78d01ab0d797	0062bf7b-fcfd-4448-be8b-8c6b1bc643a6.htseq.counts.gz	dbd24a1d4ba4605d1145e422a1f6b3aa	259769	validated
8f157541-034e-41e4-9f61-1dd49fe9a4ea	374fe62c-139c-472d-8fa3-b34d22173a6e.htseq.counts.gz	a801b6c7260d38ac9bda0a6123851b68	249334	validated
8f565575-c559-4c41-af20-76741f4c9ecc	f8089187-0d81-4e94-92ae-3f0178ce1790.htseq.counts.gz	a9e1c55df29d3881cc7bb67f8856d524	252134	validated
8f874398-5238-4892-8c91-5579de369029	6073b31e-7ce7-423e-a9b2-a85e3e9bc62e.htseq.counts.gz	4e79df5e2ecb6ca1e73cc6a2a0ac4aa2	257113	validated
8fa69e0b-289f-4ae6-b8ce-3a0cd72df619	345cff8d-f361-4f8e-8221-9e310ffb1956.htseq.counts.gz	7d99f1c00a0823f0d40dfd2254fd795b	263970	validated
8fabdd97-7f45-43ed-8379-4dcb7b743c07	0fb0526a-42ca-48b8-bf58-f9b39cda341a.htseq.counts.gz	9c65aea4003a7988dec0c9de54122696	257705	validated
9013f98f-c521-4721-ab44-55c07a5b4d12	2c16cd9b-3898-4808-b88f-d22a1bea6e8e.htseq.counts.gz	7beff0185bb65717039952038cf65cd8	250815	validated
90845af5-9685-4ec5-ab05-4dafc85d1649	db4c135e-dae9-4c6d-b765-4a212cc3e13e.htseq.counts.gz	5f8a5023a660f26bb888396a22d45377	256941	validated
909861d9-1811-43c0-9a69-082dae07bb07	10f64bfb-e4ca-4426-b936-36e4c1c2cc2a.htseq.counts.gz	a9e6c57d242745fd7eb490ea06dff177	255407	validated
90c1150b-96d4-4d4f-a5b1-650bb7862f96	fabbefc8-53b5-42e4-9a54-39280d18f419.htseq.counts.gz	8972a25a1f0ebf2c712296c8dde493e2	264391	validated
91371b7d-ae4d-4e9e-9324-84af7792b52f	b2842754-010e-4f64-905d-89ef3eab3dc9.htseq.counts.gz	e694344450bd833a32175c07a6393e83	261405	validated
913db21c-8ea3-4375-a224-1f698d2be67c	7563ddfe-268f-4df2-a502-dc2284d8a02b.htseq.counts.gz	213a164868caadabe73f0c97054312e3	251498	validated
914939b1-a85c-4e7d-b312-164f1adc9d9f	590ef909-d0a1-4e19-a728-d6a8b34c9837.htseq.counts.gz	e868c56b372f052223770cf0d70cc287	256796	validated
91d89a81-a36d-40e2-bf4d-0229ec68bfea	ed167176-8e4c-464e-b18e-ce6f1af4428a.htseq.counts.gz	9e1b899dca79bd3a188a83b0cca42411	253319	validated
92335aac-7720-40b3-8c27-a07e1613cc2d	e52ea781-07b0-408d-92c0-c87f5725159d.htseq.counts.gz	ef82d3539efbb87d9da05d4e0d7870c1	256135	validated
93289a76-23cd-42b1-9ad4-464a8f8ec5f4	3f525b6f-e66f-455f-90ad-8adc27da7045.htseq.counts.gz	4b3d0397bbb44b9a0650f545429b0b6d	246497	validated
93962102-b84e-4357-ad87-6450cdd2fd55	9cb330c1-982f-42e8-9779-ac4377259162.htseq.counts.gz	b33f9525b2b9658baa5b5b736b04518c	255502	validated
93c35d14-607c-4337-b1a0-cf01d836fe57	74820fcd-2e21-4de7-aabf-bdea4842046a.htseq.counts.gz	bc940bc3c6fd5882f508618393b56d38	258733	validated
94484812-f621-4cec-93fc-253e89b46cfe	677529b6-20ca-4cf9-8c71-fb7bebedbd2f.htseq.counts.gz	ceef5666d5b352bb84d03b8cf8119210	253483	validated
94613cde-bc85-451a-9f01-4d0a74af6443	275f4377-31b7-436f-bded-1928c2b4f8e1.htseq.counts.gz	74ec4d4a16c7be4f0db7809d398c89a3	261472	validated
948d9f14-908e-4706-89a7-d5d472c737d6	3c5c3b14-62d4-431a-ba60-cf2eb96d7e8a.htseq.counts.gz	f62603f0aa9e9af4afcb7f8a4e9c9667	252842	validated
94be8a3a-0b7b-4827-997d-8d965e675a5e	7939e5e9-8920-4db9-9ab1-a34432830f52.htseq.counts.gz	dd35d8a76e8da10bd4f17baa9097cd5c	257638	validated
94ff9179-8ec8-491e-80f4-f79cfe132db2	5a1115b6-f0b9-4912-a493-7b239e3f674b.htseq.counts.gz	c4feb48d2e08d0f3b93f674262bf1da1	252030	validated
952834cf-4d1e-485f-93cb-6f3a92056611	6fd0c5f2-a086-4fa6-900a-909cf67ef8be.htseq.counts.gz	fcc9b79c5bdbd509701c7e18aa982327	255577	validated
9534c460-7ba0-490a-80f9-d8f23ee1c1e1	78fd362c-5ca6-4190-bdc2-8c695b2ed304.htseq.counts.gz	63f7653858d09cd10674c299d28f32c4	253422	validated
95b3873e-d052-4248-aefb-026a74a1a386	e9aa9cb2-b87f-4d1f-8627-11a1c1d900c7.htseq.counts.gz	7927920eb1dad213858ed9d6f5b0719d	255576	validated
96124930-9504-4947-b81f-5ff241691f6f	984ea13e-adc6-48f7-830d-66ce450a2ea0.htseq.counts.gz	c4370df6e6da89350ad33d7805bc29a4	254570	validated
967a12d0-1014-4d18-a74e-ec7f448f7d45	2113ee53-ea3a-47a9-bc6f-0844158f6b72.htseq.counts.gz	4830febccecb3367acf268873bc9e964	256775	validated
96f8b25c-5aae-4319-a099-a581bed7cd16	137d53ea-eb81-427d-ba2a-c346b904bf4d.htseq.counts.gz	95678d5c37f38031b9338ae3ac8c7b4b	255548	validated
97241ffc-4360-42a2-8b7f-2155ef1f45fc	130e22b9-5b91-437a-88be-aefaced5bb5e.htseq.counts.gz	1b67a3ba9ab4b2ab46d02555a895968b	254185	validated
97664a6b-60cc-4b18-89b7-ec757445d3b9	3cd45be6-69d7-41c2-897a-44f8a70a451f.htseq.counts.gz	60cedaedc4f2b0c65cf3b010310bf2c9	253201	validated
97c6baa3-a7fa-4a3f-b2fe-369eef87088c	9c38ed5a-076d-4ef9-ab1f-39814bf665b3.htseq.counts.gz	ca7ce34310e3d034bceb39f4813bafb3	254375	validated
97e33e94-c86f-4e53-aa13-6cb1bc443ece	39edcb3c-c9f4-4b00-8b16-17f1909fef15.htseq.counts.gz	762549c0c97f924d87a682d64a1aa8ea	258513	validated
9826cbe3-3fb6-4a6d-828d-bacceadc51ed	e7f07f98-8dbf-4884-8d45-318671c15c98.htseq.counts.gz	af334cdb810987804914f9601a836990	252535	validated
989c8dcd-2d4b-4591-bf9b-1494168bb1d8	6fd37782-98d7-4704-b046-b18574b65be4.htseq.counts.gz	b8db5bd77a9bd07ca1d8ac795a50628d	253346	validated
98f46209-ddae-4916-9fb6-75a45a7ce62d	3ac10a9b-801d-4e87-8b8d-33f1c7eed2bd.htseq.counts.gz	27112ba87d7bf7f396b1de1655d9c5e2	251783	validated
99423c1b-2147-446e-914f-084d76f19a3a	92803010-f63c-4b2a-aa02-9914e66dd0c0.htseq.counts.gz	0750dffa5a12a4585d8c1e389228103b	259399	validated
996088ca-5481-4bea-903c-99706b97e6ad	b60bae63-d05c-44f5-9551-bb6cc40c1011.htseq.counts.gz	5f978b4d4d327f38e01ffac27bb3ee9f	259900	validated
996c98c2-4908-48e9-aaec-1932e2e1ba43	8c4af45c-5747-4cf1-942d-0a7352b369f3.htseq.counts.gz	a698f38abef41acaa84e9f18249decc1	251503	validated
99cc5eaf-69d4-4e6c-abc0-7b0b31a823d4	c9c0f778-3b0c-44a2-b182-1959a79972c2.htseq.counts.gz	0a396fcb8d21115533cffe1dd33ee44c	263049	validated
9a09d0bd-768a-4ce7-9955-35803ad9c925	78e7d9ea-de99-488a-a87e-c7ff3e3bd8cf.htseq.counts.gz	9628c0cdb96035451ee1438d4c9b3ba8	250382	validated
9a4ca3c3-1e7e-41c8-bd28-1589a1c67f65	6e264598-c25a-4d37-aa61-e3042c2265be.htseq.counts.gz	b51d93f6009b7e9928fbbfd51c955d50	255806	validated
9aac5023-dfd3-4b10-9a50-3746cc18414d	08e381b6-7100-4628-8ae7-ecdf42827902.htseq.counts.gz	25f8e26bf47e3670d6efbe8e92dba596	255489	validated
9b19087b-f89a-43d0-b5b1-42dc01b5e735	42509e89-b487-4ab3-b70a-d3d2fa5f07d1.htseq.counts.gz	51b73e4870497cb7f0c4e65a7cba0eee	253965	validated
9b520665-84fa-48d6-b9ff-5c605511fb7c	e8bb4231-35af-462f-accf-a07a1aa9d5a6.htseq.counts.gz	268a89c7745a5039309b326b42c4a7fc	259557	validated
9b784df6-9796-4eb2-a954-8c0788f804f9	8a4021d0-bdee-4287-9266-d33e8d0a7407.htseq.counts.gz	103ec7a5d80c693026d36de9c706e496	250658	validated
9c546435-1d9a-4557-b296-df0800dfa995	3f4c303e-97a4-4171-b389-0d8dfce24aa7.htseq.counts.gz	8ce298309df5fbb71e01914d8ebb94e9	256478	validated
9d41deda-6457-49b3-8ce9-187aea380e13	596e3dbd-9928-4800-8026-6d1cfb9f5a57.htseq.counts.gz	6c08a35e6ba74413604f5b2dbb3f75d8	250461	validated
9db8a838-229f-4792-ac18-3d831b6d4d71	0a8119d4-31b0-4c02-8fc8-318077456790.htseq.counts.gz	f85f5b1c3c103ad14296ae8bb320c691	255903	validated
9e109fbe-8a9c-4f4e-8c7f-4d207f4bb71a	ace931f9-743c-4699-9198-2a93bf20b6aa.htseq.counts.gz	46a95bd50e702d37e27e1f90914f5646	257644	validated
9e56db88-bdc8-4074-b799-82ad821cc038	ee63ce5d-eeb2-4249-b1d5-2d0b677f77e6.htseq.counts.gz	6e3436f6e5577d746ef25488fb01fdd9	254404	validated
9f967f48-39de-49d9-943a-5c77afc2b4ff	2f636668-f8a7-4aaa-a089-b65cd8f5809e.htseq.counts.gz	950705060698b7e0c6ef87a0c300d4b9	257169	validated
9fc0b1ed-f3f9-4cb1-be32-e10c3c9ccfd9	4020fb48-41a6-40be-bf52-0e45fa2c1799.htseq.counts.gz	6e78f0114b247c7adf8693d1c1e87141	256438	validated
9fedf3c0-6fe1-49c0-80d2-2613bc1c7759	29e88863-d1b0-4da0-be95-d0a82eb1d08b.htseq.counts.gz	43e9ea1bc6b2f7e2b891e3d2b6fe4cc6	250995	validated
a0b881b4-d558-4b8c-88e8-9ee8c41ab9ed	c2bbbb93-eb63-4e5e-bea6-202311071937.htseq.counts.gz	211e203ef869982a1fe1da29d76dca31	256408	validated
a0bc299c-2df2-4d79-a72a-0c92eec4ab10	5012c1cb-2153-4013-99d7-c8678f6db126.htseq.counts.gz	00ff57d70fc25b1cb3b8ce8330933f6c	259471	validated
a0f3eccb-74c3-4009-8f7f-feb637ab2930	99a601eb-cbb0-4460-b9dc-6e151f4ff225.htseq.counts.gz	94ee58b6f4c5004a9175ba7686d653c5	260211	validated
a13a1bde-63a3-4eac-be76-49e91f76cc49	063e88ae-7e21-4504-9c1e-45d7d371b276.htseq.counts.gz	c1fadf986114b726adf3f9faa05a60e9	260204	validated
a158fa86-1463-45c0-95eb-bf845ce6b6a6	591271df-af96-4915-9e17-e3362bb7f57d.htseq.counts.gz	5b13b29dd058135e519d446afa52c23f	252020	validated
a16bfcba-c1b8-4354-96e2-982d51a8d1a1	37a2db43-317f-475b-8379-960202fba684.htseq.counts.gz	15afbd95585deb3086400531cdd38d92	252596	validated
a1d698c7-53ae-4915-ad77-6193845b8f33	675bba8c-4d4e-4e8c-b9bb-bcdc13b606e4.htseq.counts.gz	5a9e498cbda2906b9876f9c38c90a65b	256459	validated
a1e2d67f-78a0-4263-831c-46144e604d1d	04ebd1b2-5cc6-448d-a351-58cc73a8d094.htseq.counts.gz	fd7b60cd47590e605e4e1064534f46da	260670	validated
a2815e89-b3d1-41e3-915a-8719c2275662	d1e05707-3af4-469b-88ee-b37a7b91173f.htseq.counts.gz	6a82a655c3ba114e91830fe20cc65072	256425	validated
a2b37f47-4f1a-4380-ae74-54fc6dd86c5f	6ed3d60c-b0d5-4122-a8fb-712c6d2cf80a.htseq.counts.gz	fb5dbf4331c705a96be01dd4e97283da	257212	validated
a3022191-6bbb-47b9-aaca-834a736ef9e5	1d619122-94f2-4ced-81a3-475b6a510c3c.htseq.counts.gz	c6e2e006d5fb7e9acd11e28c617d1ebe	253413	validated
a44bf22f-622f-4fa4-bbf8-2e228c19acc0	13fe6d54-192b-4e93-92a8-02ab20e589ed.htseq.counts.gz	a02154829b39d717a0ca64202e2e85ad	252402	validated
a45b876c-222c-4a29-9aa9-c927f582d344	58536ca4-2793-4c2c-845c-cfd2bbdd470b.htseq.counts.gz	072e871d6fa579358ed40d389ae2d18e	258179	validated
a4c631f3-2b34-446d-90bc-140c614d1493	04e92e8a-7016-453b-addb-a3cc7e88d867.htseq.counts.gz	ed05e30a5d8ea68c6c8edb8f311ded06	258707	validated
a51c2f46-711a-47de-8e9b-2a8531a112f1	cfe84822-f9a6-4fe0-bed5-ee2f44fdecf7.htseq.counts.gz	ee72cbaf3a4c1735fc5a8289815c35a5	255467	validated
a5c447f1-4f97-482c-83e0-3f0ed63c9a78	45ca61f5-eb78-4bd3-af3a-9847ac6e1a14.htseq.counts.gz	5d489a6317e7081575c4f7398e8066d4	253232	validated
a6d14582-1726-4a1b-89c0-7f2176f682fc	cca451f8-573f-4f4d-b551-32493218d16c.htseq.counts.gz	4d93c9e96579dc4d8a0d968b5bfa65e4	242011	validated
a7f99759-8bef-4963-a903-51b0e751c22d	a348da5e-e399-41da-bf2d-79369769246f.htseq.counts.gz	99d205fc8e1381022558ba18380c27b5	255899	validated
a80a42c9-09da-4016-97e7-5eae4ff06315	4d83267c-3fe7-4cfb-8d3b-c63370e725c8.htseq.counts.gz	1b471184c62b21ddf840e0e48fa14d5d	257117	validated
a865a1ca-dec0-4769-ac1b-1532444843cd	aa90b957-b11b-473e-9280-1fbd2dbe5937.htseq.counts.gz	161e77b99d2442f08d3a0a44eff8e36d	258553	validated
a955f9ba-26ae-43e9-af58-edabdd1b645c	454d2d51-19c4-4509-96ad-c400035a49f4.htseq.counts.gz	82e557363bcf2737a8fbe2b3b3088454	259427	validated
a96f2add-957a-449a-bb0c-f2a86b91767a	011ee3e1-37bd-47c1-9092-a24dffd3d5f5.htseq.counts.gz	cdf3a12f44c45b23d462614e421983a7	259641	validated
ab594e53-9849-474b-99d0-d486f5d8ca4d	13352bd8-ba40-4ea5-a23e-9aa538291ba8.htseq.counts.gz	c78342c7f28a79ab996770b65f2b9432	256014	validated
abb25603-286c-4faa-a82c-39113f278a86	c6dbc122-4220-4c6c-bf36-69ff371c5549.htseq.counts.gz	e74e596bebab7e39bc12c96e33278af5	256704	validated
ac2a076b-8f33-4526-a43e-5b47606e2d4a	46649617-64ad-4fdb-9266-150e2fc6a54d.htseq.counts.gz	2d92cfd2303a639aa30a4920a35069d4	253943	validated
ac9d8c30-c13c-4bae-b3d0-cca39203b39e	c0e81984-36e8-4b4d-8ee9-3cef760ae6c2.htseq.counts.gz	be3a9cdb874f854c091b55c151e6196a	254933	validated
ad16fac0-71bb-4a55-89f4-8d25625fc82b	ef700f61-d8b0-43d0-92d1-feec949adc72.htseq.counts.gz	e53f435a045401f2f6b8835fc615804a	255166	validated
ad2f7eb3-740b-4446-a22a-5bec94f2f373	29becab5-d444-4165-a8a0-35791c09a162.htseq.counts.gz	72588dec5a8f940a195b548b722777f0	258735	validated
ad98cc3a-5434-4e28-a206-99daf9c8c1bc	22d2db8e-f923-4006-baa6-249bccebd08e.htseq.counts.gz	b24781c1f50727522058fa98c7452894	260406	validated
ae59d8c1-ffbe-438d-9592-de01b9839411	f78e0f6e-6a64-4725-bab0-9b13ad036332.htseq.counts.gz	d8be937116a33170763d173f29ef90f9	257045	validated
af1d519c-9ba8-4749-8a3e-42427f084329	40365cdf-f04d-4214-a753-e15c64d57b7f.htseq.counts.gz	8d5f390ac4f50e717630e679ddaa7e15	251374	validated
af5bd153-c882-4f44-946b-41afbf05072d	3b57505d-cea2-4f9c-8c85-862fefaa5c63.htseq.counts.gz	e3557c4bf707e7a3115a7afa11c702e6	253474	validated
afeb783b-193c-4928-9a5c-bd605a224f4f	b242bb76-202f-415b-8710-14ffcaf61a4c.htseq.counts.gz	e522e6af44c498d1626b8e0c693d651b	259366	validated
b010591f-7c68-46e3-a659-e621aa696858	a4b9a319-8f66-494e-8ada-530a1e8145d7.htseq.counts.gz	034e5e5c1629fb4d03054ec0658ee381	249079	validated
b089c72f-4bee-46a0-8909-cd7b42fe6e19	6e2123ba-f414-492b-b3ea-76cdb8b49da7.htseq.counts.gz	fb7eacc8185bdb6742a205f3f690ced2	261540	validated
b156aa6b-b7dc-4e1d-8cac-94e0e57d9793	a51644b5-14b7-4764-b1c6-946613cd0215.htseq.counts.gz	1f7cf716d1ed8abbc0c13eedf67c443a	249961	validated
b15ef305-d2be-4503-9953-a116f8aa5b9b	d7e7ad52-ecde-4744-b4e7-28dea4d186da.htseq.counts.gz	fe4293dfe9c804b49434aa210fa2ce3b	256298	validated
b1b14371-3b25-4450-8895-ee6e27fe36ec	bbc8e3e4-ff61-49ea-8624-e0b5b078562e.htseq.counts.gz	d855a1d9137ebfa26c08c61a4198cbad	253865	validated
b22d0ed5-e496-4b38-8dbc-34dcaac8f291	9f374133-fe7d-4fe3-8c34-c8048125562f.htseq.counts.gz	1646aa44ff5b45d8d70b028b663fb315	257270	validated
b25abeeb-c147-4608-933d-bb2b0cf1aeed	47c200a9-4a86-452c-a6f8-12aa45d322a1.htseq.counts.gz	778e5473edaa10d4896f525baabc4557	258924	validated
b2e99aa1-81fb-43bf-baaf-ca2fd848f556	402c906c-8229-4169-b324-b990caf0d8c0.htseq.counts.gz	9e3a46b07080db64b0eccbfbcaf6ccb8	263073	validated
b35121c7-34b1-4fc6-8b6c-c403e4ce467c	e28dfd98-3524-4910-8a3d-76cdd57987cf.htseq.counts.gz	9df498654da2e7b6bf1b6d3355d1eb48	261303	validated
b40d0d08-5ab3-4cc3-bacb-929f74251be6	906d9c60-fdb6-469d-a42e-6bcab0a696f0.htseq.counts.gz	d9664e14f38da791b809190e66c83254	253393	validated
b43e6672-ba33-4bdd-9615-bffa2288f3a6	74c84a22-7165-41f7-a38f-ed2db790ca2f.htseq.counts.gz	f71cf0c97ba94ff2a99520a141b2d09b	251718	validated
b44c5f83-e55c-4078-bf99-70967626f8df	bdc00e8a-cff2-4281-8762-12c4470fc23d.htseq.counts.gz	5bb87115828d03c1a333241232ce0c89	258362	validated
b4d67c8f-0c94-495e-8c34-4895cdb8950b	08c5dec2-1521-4c5b-90fc-1d17306a6da0.htseq.counts.gz	902305987d0fc77f0857de9dbc2a105e	256027	validated
b51484e5-c763-4fed-8048-995b17142d64	d1c52e51-385b-44d4-b119-6ee3883017f8.htseq.counts.gz	8aec61831b4aeda32ac8f659da4c706d	249713	validated
b5c80bf6-59c9-4844-84fe-73653151184f	f29a555a-3fb8-47a0-ac54-01811b6ad192.htseq.counts.gz	67fceb9c05d8ce464ff0bd2a91eeb0c3	257322	validated
b6488311-0f50-4c39-a896-fe14f78186ab	93e77514-c77b-4346-ae63-3e0d10512cff.htseq.counts.gz	68ac7a2477f9d4c857f9b8af9e889f0f	253355	validated
b6771970-3fb2-46bb-8bc7-4cfa8b06bdfe	3fdbd440-98a0-4ea0-ad84-d38667e176d0.htseq.counts.gz	1b5db09ec4494104fb7921bc232c9610	253711	validated
b7de3e99-305c-4d2c-8e79-fd00cf2e53a8	5623b263-9d28-40bd-a177-024fc8c0e605.htseq.counts.gz	eeb22eac8e08898ad7125ef0a7955db3	251932	validated
b7fb1af9-c943-4075-82a3-0e75b3b9cfcd	02b3ab24-8d8e-40b4-b0a5-d69aa69e0a6f.htseq.counts.gz	b52cc79433c633782301d5a7a605522d	258650	validated
b814535c-42a9-4789-a893-f95fcdbf5f8a	ff7a8aa0-f671-441d-adfb-e1139614a47a.htseq.counts.gz	2d64bda9ad1b5ec858add325876ac290	258483	validated
b98b6790-40b1-4738-917c-00960f0e2e21	d9ec289e-7cca-4741-846f-0b972e31155a.htseq.counts.gz	70f8a9f5cf246eb31315b755907b1b6f	255107	validated
b9943784-11f3-4647-b97c-f081a51c9b42	43a95b01-4d9e-4205-9eda-f7cfcfabe0de.htseq.counts.gz	d0146c1c1fb6a520e604a1d48edd5ae6	251476	validated
ba6287ac-589d-46f6-ab46-e21e3b1660e6	2ac28765-d5c7-4361-afed-3adabd801ee1.htseq.counts.gz	0e2730d435b92ebd9549a73311580eec	258821	validated
bb361bbc-f7f6-4871-b78f-7df122fa6bdb	3d01269f-7b74-4f80-8a08-abb448913492.htseq.counts.gz	35b1038336f4e1b61c18c295a163c8e5	260880	validated
bbc901f9-b0c5-4ba2-87cf-e77daa1fbf78	d0948978-3724-49dd-b7f7-5a28ca9a8571.htseq.counts.gz	9ddb05d1ce80aa4853d19556aa0bee86	254148	validated
bcb77e5f-598a-4a23-a265-895866298013	40cc0bb9-64a0-4163-9244-1ab3ddfbfea0.htseq.counts.gz	08f3c228ea845e28a09815c2dad581f9	259417	validated
bd979170-4598-450e-8bc9-e4526a63ed53	0fef447c-5f07-4299-b602-2b6b8450c6e6.htseq.counts.gz	079bfff9e7f843f4e6a71ea364a3fa17	255502	validated
bda9e809-743f-4ffe-b100-4ad6f0fc9051	8d2f4be9-4885-4a75-991e-286a2f9223c2.htseq.counts.gz	1fd29b1176d136aa285b9b2021995bdb	254823	validated
bdf82307-9836-4521-ae6c-580a7c56a99a	73e6cc52-f4fe-4168-9dd0-d6d28879cc95.htseq.counts.gz	f6ca8f35f37c840e0bc0807cdfd1b3cb	247890	validated
beb6f964-a2ba-44c4-96a1-eb1b1e36be33	298d4abf-31eb-4155-904a-1b8f4fea371d.htseq.counts.gz	bd52e3312efb0e66764607e8ff37b3f2	260072	validated
bef71bbf-7bae-4a80-b1c4-2d2291e5068c	9f2932d6-bb5c-4ce0-9ea7-281a459fb64a.htseq.counts.gz	b9b08abe07c52705ee6f240f042394ee	255034	validated
bf5e79ef-8b45-4a64-9cad-47b39b94f05e	2eb359c8-470a-47b4-a448-eb45df341862.htseq.counts.gz	715b151201b8e0dab5278830a02c4374	253990	validated
bf7f19f6-b4c1-45ac-8ef3-abc0a2a03c97	d73728cb-58d3-4d95-a13a-37baa003609f.htseq.counts.gz	a3edb796e8aa927e2fa458b4e0c9e0d8	253221	validated
bfc916fe-79e8-4d8b-91e0-e608d8728220	8cb43c50-4ce9-4707-9dfa-cc5ed66a6b61.htseq.counts.gz	06c0f6473c05fbd8001a88f78543e2e7	257033	validated
c01ecb8b-8c57-4d44-b109-e03a436c1c0c	6a97d5c5-4178-4ced-b279-a2d5044f1fdb.htseq.counts.gz	abd89e40cdcf9bdc176ff4d57f95cf64	255517	validated
c0a5ed3c-541f-47dc-b12d-2e7074d190bc	9a9ad966-3448-4ac4-81c2-df59121204f0.htseq.counts.gz	b0c1b1baedb8b0bc73d5920ac0838836	247875	validated
c17227dd-f5bb-4a2c-a9b0-d2753fcd6c30	4e9f8a0e-5266-486d-91b3-a4701340b095.htseq.counts.gz	f0f0e79cc1dc5b24ee3a621bccf5c161	258614	validated
c2205a8c-8b00-47a8-8fc5-ddd2785d60bb	d8d4c3ae-74b5-4069-bac3-2722f224ffe8.htseq.counts.gz	c07e0b642319b5c6b538fd83fdcdbf44	246497	validated
c2354aa8-408d-478e-a7cd-1ec349ebb510	246d0372-763c-475f-8e19-d39a264a8d08.htseq.counts.gz	432f0acedd1b6c2f6aee2b9873637db5	252330	validated
c24021f0-9c8d-4c99-9062-3b432ccbd373	d99d874c-b050-466d-9475-48d8af5ad972.htseq.counts.gz	118d1bae1222b8acbb70bc0327014a50	254148	validated
c27bc575-a7df-4ebe-9d1b-ebef7e6f727d	f71ca4cb-1677-41cd-aec1-cd2702fb840e.htseq.counts.gz	234444b7a9acd0ea5712b5bf536be9e9	254776	validated
c28c961d-cb35-4f73-a6ce-91fa87bf2de7	8d9fd739-49be-44aa-8620-806b18d561fb.htseq.counts.gz	38efcf74939dfa03e99913e31cecc1b4	250024	validated
c2d040ee-1b07-489f-84d8-4a15efe37295	3e8ab945-629e-4a63-ac39-c1b78392e5b7.htseq.counts.gz	608304480cbc14e334f7401a0199d129	254499	validated
c3641a4d-1af6-474a-9313-4d1877b69bd4	956e52f2-475c-4aa3-9e99-0912e4612314.htseq.counts.gz	c1ff4a01415c8ef76dcc61017c7fc37f	253922	validated
c3be4c12-acef-4108-9367-39c24a16d107	1bf6cbe5-03bc-442f-9290-33c3722240bd.htseq.counts.gz	1ea91a43e0856bd00bd0da6195406978	258671	validated
c3feaebc-c8e5-4cbd-967a-8d9772fbfce4	cf6e46bc-d942-4863-9804-4409ba48099e.htseq.counts.gz	2a158fde82883a58d51cc2608e7551d1	259374	validated
c514b1f6-c81a-48ba-a736-7bfaa85c230b	091dc352-d8e6-484e-989b-4bc571051130.htseq.counts.gz	70793689404d15598cd29197a7f516aa	259989	validated
c51ba8e3-6bfe-47da-b1df-cf62f2d640b5	34119118-6feb-4641-9e6c-485981c7984b.htseq.counts.gz	5b3e11db00f52e43f71b1737a3d20580	252921	validated
c5a0b557-9f32-4666-bafd-783aaf924890	a7cbe257-b699-4363-94ce-a65ec0b5b85f.htseq.counts.gz	070ee7fa50f21106e36bef0ea4a85418	258087	validated
c5c4208e-7f33-4590-9fc4-384dbc49e205	bf321bbe-efdc-46d0-b93c-a410dfa3b179.htseq.counts.gz	b48d462ddfeb40b49f199aefffbf6f76	256098	validated
c61cca3f-a115-4ba2-8346-d688d8ed1998	92de83d1-ba60-413c-8d21-d066505fe306.htseq.counts.gz	7a216ccbeb3c1c51f14f0823b9229355	254907	validated
c6c536dd-6f85-42a9-b900-ef765ca0a3e7	b9ab3494-7186-4df1-9aac-75777ce3a8ed.htseq.counts.gz	cbd4d7e68144386c07b12481657dff80	252327	validated
c6e9f916-f82a-4cf5-8eb9-605a2a664f6f	10a93ff8-e2cd-4f1d-acb8-ae4ccd5fecdb.htseq.counts.gz	05eeb8a87fd8da6e34ca7ff56fdfb925	250550	validated
c7155b88-1aab-491f-9546-25d34337b1cb	44925f20-dad5-40de-99b6-e8164abe94ed.htseq.counts.gz	c9669e3dd6c03884046400ea6ac08298	254954	validated
c74ff9f8-6d54-4729-b235-6c61626405ea	d842b357-df64-4896-89c7-aa62999b1933.htseq.counts.gz	e21ee108dcfbeab84d7a902c53a4a2be	254527	validated
c7887b46-0b69-432d-8484-fd463e22bb4a	227d9c16-4459-44ea-af9a-ca89d6e052e9.htseq.counts.gz	147103cc267fe6f36a6ceb4d0caf7649	257469	validated
c7bfa71c-3eac-439a-bf05-9359dd98a2a0	4803ca9c-59c4-4330-b8f7-e3eb4a01ebb6.htseq.counts.gz	4fd6b69b619189d0a9fe5851eecfdb73	248222	validated
c7c8446f-343b-4a5c-9270-b5ecd488ae15	a2ce478c-032f-4e23-a011-4d67f16befee.htseq.counts.gz	28eef74291a7b8cc0564a986f2ac3c97	249393	validated
c82042bc-5989-493e-8b68-16ff0284bb0d	60ab519a-f3c5-422d-9c2c-6876c2cd9687.htseq.counts.gz	32f198f005ddf03b50b5c5e73f269e4c	251731	validated
c82be063-2af6-4b9e-870c-5bdbec0867c4	f66dd895-d78c-4b35-8583-1a2b8464fde2.htseq.counts.gz	66cabb4052f55741b6f6a51ccc9c01c5	257522	validated
c8e58d70-8631-4251-bffc-973c01100429	f7b97473-d095-419b-98ca-f9212f037893.htseq.counts.gz	2bd9fd4f7c151944501a3d7697dadf5b	257271	validated
c9bcdcf0-6e22-4b0f-95f4-e3b983e51988	57be3f81-6dbb-4257-a4b5-f823e30d76bf.htseq.counts.gz	abcb02e1c9c0b4f3180e5df1dde6a0ff	254661	validated
ca0cdf20-987d-4e07-a368-bcf34e228c0e	e1c0a5ef-a95e-41c8-9c03-60cb6b767709.htseq.counts.gz	12a6256cb4cfb7697716e3dcbd632f96	258524	validated
ca1e8854-e921-4279-98b2-26cb5b3fa36a	601b2c2f-f51c-4055-90aa-53fc6380fb67.htseq.counts.gz	64ee09f95247f955f29edccd71ed5fe8	259138	validated
ca315cc9-e8ee-4f7b-b538-5df8d0ed43fa	7223f19a-017e-465b-b81b-bed54252c6b0.htseq.counts.gz	24646887bd11396381956c3dda9f408a	249165	validated
ca5859e6-f801-4483-8d8f-c0a2d2e24fd7	aaffdeee-dffd-41a6-ab52-caac8e05bb27.htseq.counts.gz	ae0d88b79a6961c98d18b1dcf61d77b4	258943	validated
caba3e6a-cf76-433c-91cc-40745517ac82	208e8d62-0277-404e-9246-55d36eb3ec7d.htseq.counts.gz	97f10aa0214cb00233c5b3e49d034355	255368	validated
cc573f1c-825e-4045-bc66-73cafabe582d	640ccf3e-487f-49ca-8df6-67e10d852c9e.htseq.counts.gz	fd75970afc966311fa0f9055b0d40648	252567	validated
cea1c87c-eb1b-406c-b939-07fcddf87c73	ab461441-1f45-4ae5-b5da-ebb58817f75c.htseq.counts.gz	6a5e9926398cf3cbff9726afd3e1674c	259651	validated
cecf6ba5-110f-4984-a2b4-2c7a68e149c9	5d065eaa-e3a8-420e-b983-c1a80e713ac9.htseq.counts.gz	28e4e8ffdb7b1b3386205fe9c14270ca	253428	validated
ced9da2f-fc23-4e71-b554-068af81ad258	acbe8040-a94b-4c8f-9a45-8f05182d9aed.htseq.counts.gz	cd5d6aa83f1a43dd59964904a5d5e05c	255076	validated
cfca006a-7d20-4dcb-9224-426efae5ce1d	7386bdff-7f78-46b5-afd3-d75a19f1a0ce.htseq.counts.gz	ce673b9710cb2cd08a3b364c865d5492	255301	validated
cfe5c3a5-9b71-47f3-a066-97d62fe0c381	b7225be0-787a-410c-9a4b-cf8236a43c61.htseq.counts.gz	18b36e92cb43061a657df7718df1365a	256890	validated
d030c4a3-1fc9-4f53-95d5-6d99792bacf6	bb5f9300-48c1-4155-9691-c9780bfa883f.htseq.counts.gz	892d7e5e8e4569809076ccd7e0fd3665	251797	validated
d16a7bc5-2017-4975-9240-7e9e52c9b6ed	299d62a1-2235-411e-af1c-e9c32414d350.htseq.counts.gz	7082692ce028d472bdcf5ed642925901	254532	validated
d222e400-bb6f-4a2c-a8ff-629a55fd03b5	390a7a27-3687-44a4-8e4c-7b343e418475.htseq.counts.gz	acbbc0bfd80cdedaba83d6e7e3711b36	254068	validated
d2411897-6f49-4d9d-ac60-e3c29b23fefa	db87c217-8596-41d8-b4d7-1b6b1f289e5a.htseq.counts.gz	9494ea11ce4e33d335b86e92841e1add	254174	validated
d29fed52-e98b-4092-b540-8cc693fb2484	0afa874c-af86-47d8-8757-0679af6804a9.htseq.counts.gz	ff2a071d69e0489ce3a7df8ab80c65ca	255752	validated
d2ddb984-0541-4cb9-9449-7d013ac77d25	769d968d-bf8e-4bb7-93ec-47a131d7f2d5.htseq.counts.gz	d220435571475448fc3924c27fd249cc	253878	validated
d436e00d-2964-493a-a24c-2c24c1b0aee1	891f9d70-e716-4fc9-b53e-f120da74eea3.htseq.counts.gz	2ab9d64ae9d907f3096e9861470365b2	264959	validated
d52d01f5-aeb1-49a8-aa99-49b5b76e6c2f	cdab322b-66c0-4c06-970c-5042afc1a706.htseq.counts.gz	de52c04dbd8cad4ef867964a20013e3b	250668	validated
d5c19a8b-5bcc-4d60-a387-3e434b44e36f	0e303e50-9b5f-4ac5-9428-cc9979667d48.htseq.counts.gz	8cf7b6afab8ca66af79a010d97cefe57	257223	validated
d69c53c7-b006-4dc9-8765-6c25c137d378	c4fbad39-af28-4011-86d8-ac700e3af78d.htseq.counts.gz	05f645d9d769f1c595efb06df76131e1	255239	validated
d79efc9a-9c80-419e-b43d-de46214ae65c	9e7b7456-e255-4f73-bb17-4bb981d5cd21.htseq.counts.gz	f39da99b0235f471014715954fc458ea	258793	validated
d79fb325-a654-4966-b3de-56cff950a138	ec240723-a6d1-484c-9103-92a709dd86f1.htseq.counts.gz	786aa67a0ebf1afe5d252f7a9e990894	253304	validated
d7cc4e9e-cd60-4995-ac43-fff15bbc671d	67de4131-2f71-415f-bac1-33bc14f6438e.htseq.counts.gz	f995841c55ad8d4e0995cb9818893050	259159	validated
d7e555a2-32d9-43e8-b441-d1b038f3f70f	67a59704-20de-482b-b65d-57b7e0160535.htseq.counts.gz	08246ce9336859509b9ee23eb64a71ea	256636	validated
d88d8436-fa93-4bec-8854-66bdab4d43e3	401e568d-f69a-4b06-92f7-3441004b5438.htseq.counts.gz	277b4392ed7cb1b270ff02aa58fc5f77	257147	validated
d90f0c09-dd25-4070-a232-a79351698529	4947a490-76f8-4cc9-b66f-f8ad69300179.htseq.counts.gz	d2cbd66821a571f2a5954782e2f7e937	257367	validated
d915ef50-4b5e-45d0-a9e4-d0460edc90a0	7f8961db-237b-44d5-b9f8-eb3980896b98.htseq.counts.gz	baad0e3605806a0a46e8ba8df354b06a	255158	validated
d926deb0-d7b4-402a-a002-96ef5c7d4d13	3dce2e68-bcf1-42b6-9374-b2724a0f5242.htseq.counts.gz	a0646644ba5f47453806109a831af3e9	254120	validated
d94a19cf-7bd8-4b6d-b218-16ff328f1251	0af9ed7c-6508-4988-a2d2-66806cf14c95.htseq.counts.gz	cece56a364c9dc178ba1a0a1aad1e90c	254642	validated
d961989e-f09f-4121-a7e2-b8270e906aab	59374379-2da1-4265-b1eb-884a11cff8ba.htseq.counts.gz	d96d4acd4dba449bdfaf419383535eef	252938	validated
d9f5583e-2e6e-4dca-89f3-a8b9db9f829d	ce4e2cee-4331-44bb-af7d-69fa303a8776.htseq.counts.gz	2dcb5db87e84fcbc2f77320d599727c6	255520	validated
da12f45b-d6ab-456b-aeda-28ccee960c80	ec2e0f42-85e7-48be-ba3c-1afcee0e7e1b.htseq.counts.gz	5406d122a6ee1d2a7bf94caa01b8868a	254332	validated
da632429-9f6f-4e1b-be6b-a94c4f044219	03fe25f9-ec83-49d0-9f50-e113b6678fdc.htseq.counts.gz	e00ac78ff458158ff610d8a22bf7fe3a	253475	validated
da73d873-3e00-4a9d-93b1-0de81c5dcb6e	f00661fe-0081-435b-afea-27e1f1b39f33.htseq.counts.gz	2ef6207c5a2e426b390a71695c7c8cfd	255298	validated
dba49aeb-f2ce-45cc-8f1f-112ae81a5923	16009a5d-2149-4fa5-8e66-faac0f9f0309.htseq.counts.gz	4ef5bfd88676b2116e6718d73f1d3c2b	256112	validated
dc4f301d-4684-467e-b96a-2ecbcd2dcd5f	fb7bdba2-fc02-4d20-804c-704310642bdc.htseq.counts.gz	7764477ff14103e06513541dc18fa5d1	248077	validated
debc4dbe-818c-4c99-bcab-ef17361ccaf3	98386c9e-712a-4a16-ae18-736d6ff54973.htseq.counts.gz	f7f0ff5bf9a5e84ecb7b4a0cd528c31b	256807	validated
dee48a56-edd7-485a-864f-3b8a9078ddb2	875c4c80-bbe2-4ab7-b276-adc8ecaa987c.htseq.counts.gz	a019653918c95f2eaa77624a066d4d0f	252591	validated
df694ecc-60ce-4720-9733-cdd9d9012da9	df0b7118-2a68-420e-a1dd-236e05bc8fe8.htseq.counts.gz	4a3c61e87a63a44404bd1397dbc22e70	260706	validated
df9fa5cf-2915-43f9-a83e-cc3e53677141	bceaa475-65e1-4362-91fa-22f68f90cbba.htseq.counts.gz	7965c8f600e356bf280b5f1553296616	259452	validated
e1a0d402-fdd1-44f1-b997-2e9beda51abe	4cab26a0-d914-4b92-8c97-522c07edd284.htseq.counts.gz	4d6c69ddb2e201c51ed671221614d4bf	255672	validated
e1ad39eb-e03c-4f97-86e6-967ebc306f00	b74e2e42-94b8-48fa-9691-936d606bb845.htseq.counts.gz	6bc15ac15612c6153404e0a831717d25	252643	validated
e1ffccc8-45d6-47fc-bcb9-7200ccb7cc17	fcd37843-e471-4fc3-a4fd-da8d161d36e4.htseq.counts.gz	474cca25083acb28435eb321121a52c8	252618	validated
e29ee40c-a51c-490e-b29e-d0d1c12de8ac	631a4c93-c41d-4ca3-84c7-6f6ad226397a.htseq.counts.gz	309cc88d97ef9cefcf98936c8e50e4f0	252003	validated
e2c4bfbe-924f-41b4-9b1e-e87b3957a110	b393f2a6-56ad-4467-9051-98c0cfa0550c.htseq.counts.gz	485b99001b03e590de123f81bdf41ca6	258080	validated
e38ccf6a-87f1-4d65-b5ab-e65c1884e064	206653c0-7dd7-488e-8219-4abfa4279704.htseq.counts.gz	f72531f97e63ec552c26417e153a9c04	249956	validated
e429416f-f4dd-4fd4-8b61-6ad9e3097a51	175e2233-28a0-47c7-b395-19dd033b79d8.htseq.counts.gz	238e0881a7fff2a36ace9e16655211f4	255941	validated
e453e4de-106a-4aff-80a9-e2154cd55157	20d85581-6c70-4c0c-bc9c-93c3e3a08bc3.htseq.counts.gz	0e87af13f73e36f4f311a78c9bee3b07	254186	validated
e46d3060-437a-4e8d-8279-d3fc8efdfd15	e85334ba-9c09-4725-953d-8b149837ecd9.htseq.counts.gz	04502da439aeecd93c0e106deaf01c40	252166	validated
e494e331-b48e-4028-b3d0-52590010390b	f9b34a21-993b-4eb7-a383-5cd41cd56ab9.htseq.counts.gz	c6433b2e682bc0cc01277ad391bc9eea	256988	validated
e5571547-2d4c-4f50-b6af-efc2dd0c944b	064910fa-3648-4324-b958-47a3b89fe4b5.htseq.counts.gz	b0a6a32d78b97927d64f50be45eb6933	253176	validated
e56c76e7-b3ba-4613-9e9a-ad166bb8e0f1	4ad49961-f26f-4c78-9ea1-7c13f1a36f2e.htseq.counts.gz	f13d97eff4089c4d5c1bc991bd610832	251939	validated
e61283f7-e3cd-4cb9-8fca-bb635ce4b79e	ba514dbb-42e6-44fd-9c72-73839e1226e6.htseq.counts.gz	bf610ee097f4f8c4de1e9c6ac861802a	256464	validated
e6327404-7f2a-4a69-a923-13bee9cc7eaa	c5d97e4a-8a34-4d99-8fae-70dd5bb12234.htseq.counts.gz	1aa157d947db3f22aca188728650dc14	260280	validated
e63b0745-a6ac-4d44-9f3a-5df2ffb90f06	e3819f03-64b9-4999-acd7-27af18dade35.htseq.counts.gz	a515b6218801e1ec52412f7ad1a62f8d	258789	validated
e6668726-dbc8-4c2e-b6c2-3bdeec437fbf	9fbf27fa-c33d-443c-a50e-74c731cdeccd.htseq.counts.gz	7815b782310b2eb014583300926a03aa	258214	validated
e716f724-c25b-46f3-91c4-f7dbf8c94c93	7f6e7f9e-1ec3-4109-b4fd-1786aad9942f.htseq.counts.gz	6cee6f8df61d7b9ed906e4de0fa34191	256950	validated
e781bdc6-25da-497b-95d1-3527cf3f0d72	2ab0b465-ab62-4ef5-82b4-1aea2063292a.htseq.counts.gz	bf3a8fc3ebaf5fc5b9c93e0e529310d3	255887	validated
e78ce5d6-10fa-4e0f-983d-2d58f4e19799	35f271be-6fd4-411a-afbc-c370665c363a.htseq.counts.gz	3cfa87e0f2f966afa51cc2f3bc6bd7ab	259643	validated
e829dfb2-2113-4471-b4cc-72a0e77bcd89	a73b7250-3437-4279-b3e1-1add31d7b3fc.htseq.counts.gz	9a3bf4b35a56e8bc24aeaef7cbd695a3	255425	validated
e8874cc7-7dbd-41d4-96b9-8738d023a08a	0b2cf05d-1d12-4fcf-898f-3e9e90b97dda.htseq.counts.gz	f0e6c5556de1e1dbeea80e726d18dd07	257739	validated
e8b5d26c-c1fb-443e-b74c-6291867faae3	2fc73f79-d413-4797-887a-3c425ef247c4.htseq.counts.gz	e7c7c2c21fc8c7217abbc3b353c89664	254473	validated
e9387ac3-1668-45ae-9536-5fd16d362a9e	bef7c254-c614-4472-929a-e765e3014180.htseq.counts.gz	22bbfdc6b6498913237417fa7f1c76e2	251159	validated
e9c624cb-7810-44c5-8a09-6125aecada80	df1d818d-1204-434a-8597-9cc864d5cc36.htseq.counts.gz	354156a25f914185d20ad07b8a85fcc5	254375	validated
ea4e8e64-0bf9-44b4-8b53-d263908bcbad	764dfff6-4ae1-4dcf-a505-867b6f6845d2.htseq.counts.gz	c9a0bf03a078603657fdbf787e9924c2	256065	validated
ea7ab855-297c-4ea0-81cd-d46a1cf90135	84400ad5-cd37-4a94-a143-5c470599d1ce.htseq.counts.gz	f66a9f78ae9d595b44e68b0ba8f6ab66	254869	validated
eaafd85b-44d4-41d2-a898-c882de2ccdd2	f0532052-b496-4435-abc4-93e23c6a68a5.htseq.counts.gz	1470b41aaa98f0ad2eb4807590b80e7c	258266	validated
eac64872-0719-4993-9dd5-24cd6223e378	3e124db2-ed81-4d69-a673-a23095919d1b.htseq.counts.gz	4730ded5d546975aa59bec980e90bb80	254297	validated
eada4890-4e51-49d5-9490-ea78d632f785	15ab4d09-8a85-4d6b-91b4-a87dcb7a5919.htseq.counts.gz	e5a165a7bae55a5b657b179960bc08a9	248944	validated
eb53af8c-76b7-47a6-919a-0b132a3ac052	b421429a-e4fa-4894-9cdb-6f343cf4fabd.htseq.counts.gz	2f416ea0694df74214f9dd44bd1bece6	253068	validated
eba55044-7b62-4e0c-b4cc-4718d0df1a26	63554af4-f56a-49aa-9b10-710ed85ffa13.htseq.counts.gz	d3ee4b7d7268a8b30b222ec5821b77ae	258876	validated
ebcf77e9-28c9-48d2-9c51-3b38a40f3b78	b0b535b6-6600-4d7c-a22e-46b8478fe651.htseq.counts.gz	bcc55b2d432f49f580a62470131ecbbd	254470	validated
ec3e32e6-2311-4467-be96-9458fed11b55	577b8ba8-29d6-4687-ad78-bb2d21ce6d40.htseq.counts.gz	e3c1e648f3680bd79117ff54ee5fb883	259204	validated
ed856617-ad10-4644-80f6-5a30196a3ba6	7e0c2d63-6b93-4164-b9c6-72ad669eb0c7.htseq.counts.gz	da5e9a792d972ba4459f572fb6884ae8	254542	validated
edeeea64-287f-43d8-a3e2-64d3d16f3168	b96fb7a6-9e5c-48ce-9ef8-aaef675cdfdd.htseq.counts.gz	3184d84bd2efcbbecc29d7887e5fc626	253139	validated
ee9fdb10-0ec9-495f-a984-f540245ca385	2e1b2787-8e16-4622-a1e0-3b96e6381e87.htseq.counts.gz	b25d51fff381c1d1efed46d84c58ba7e	256217	validated
eeb2036b-c085-44b0-847c-da69f83abdc2	45db4b6d-e0d3-430f-b88e-cda7a388c2af.htseq.counts.gz	c6a4bfe6486cc7536dc310098e81ea8e	259088	validated
eeb3bb59-bf09-432e-b44b-f060fcfbfc5c	8c811805-abba-4080-a703-8d6bef165520.htseq.counts.gz	ab85def30e7785c18fd7caf37110536c	250514	validated
eeda0b68-91f8-42b8-8a8a-c8c441e1b86d	09246213-2ca8-461d-8cb9-2de1da038b7f.htseq.counts.gz	17bec2907c7395f104f2c93ad9d80660	255535	validated
ef012c4a-aa0e-4c56-a090-cce9f284fd72	f6dcf5aa-b9d3-4959-8dc9-ad67dbc3c9d0.htseq.counts.gz	85d46acf981197c5b7c6c5002d70aa7f	253856	validated
efb12e5c-ee05-4e74-961f-4b85f0dbcd56	844b8466-6848-4dd7-b620-1a84103f63c8.htseq.counts.gz	a623c70338c247fc554a5a2266da1e60	253763	validated
efd79cb4-d6de-45ae-9d81-67065c17ae65	f091a9a1-1645-4a21-b5a2-2f7cae2bdbfe.htseq.counts.gz	2196f356f9f94d8c0ce81339636645f9	256044	validated
eff6ad73-e101-4d08-8027-34f360b218a3	2a659746-7292-4590-add0-c5915e513a7a.htseq.counts.gz	374e634bcb0507437f11398104e19885	255928	validated
effc0424-56d5-4536-8d2e-a59f1aa35f5d	621e2d96-fac9-42d3-9357-a7733a494cb3.htseq.counts.gz	8cd3c873970abb46f17ccae3ea8e17b1	252695	validated
f1af2d03-7384-4698-8674-5b63f0339e7b	cc36843b-e6af-4a45-a525-0dd34dd115fb.htseq.counts.gz	e1395305bdc4a2e9cdd903dea6d8be05	252529	validated
f2da97c5-88c6-4535-94bb-eb8a48f4b9ee	e4177e00-8ca5-4ee0-92e2-f358e7037c6c.htseq.counts.gz	0ac55b14f1ae06fa1d4d4fda24811a3e	258125	validated
f3598f6a-9302-425b-835d-26534893b57f	2c532e1a-19b7-4e75-881b-04036db8cc8c.htseq.counts.gz	7f890f35b6f0d2233228392da53b5fa0	249871	validated
f49604b6-3f1e-4773-bc2f-f226f6f14d0c	d3823e63-64df-4a9a-920b-3323d3119db0.htseq.counts.gz	01b33b9f28df971acf4f980a4ac5e2dd	253380	validated
f55b8f9d-160d-452d-9c30-e4628e6e3d6b	bfd8c6e2-15cc-48ae-a4a3-722ab3527fb9.htseq.counts.gz	4c4358196ae55f66d1b4cb9186549be4	254047	validated
f58791fe-b12b-420e-8c74-483291e613bb	586afb0b-e791-4efe-b5c9-eaac6ecce723.htseq.counts.gz	221941b0f088f1fae977b49a3f5745cc	258938	validated
f5a44e09-4038-4ff2-88f9-8443ead7a103	1a13663e-9015-4eeb-ab6a-8f40a8bbf403.htseq.counts.gz	52a7dc754df76a7c765761b72d94539e	250121	validated
f6cf951d-d7b1-4e57-b852-c5b81acb87b1	3e5cd7b6-1f38-4ca3-a391-414b817a2203.htseq.counts.gz	afb909ce3309113bc3173220a7d00c3a	255618	validated
f6e8a5a8-730a-4365-9842-758c68f57117	023ce468-15ef-4077-af4d-4a723d133132.htseq.counts.gz	e6fb9c0c9aac23c081e09508fee82f4b	258995	validated
f73ef8af-971b-48ef-b767-61883c985f0f	267640d4-53b0-4a04-9a87-7ac779d35938.htseq.counts.gz	111dceb4be4278fbfa7fddf862a7e77b	254982	validated
f76387d6-b75c-48ac-afaf-871b070cd302	22a4a58f-b03a-49f7-bcc0-e387be0e651c.htseq.counts.gz	8987758390e18f89cf9320db7d3b87bf	252631	validated
f7866626-5fdb-4bb2-a008-61f8848cb733	5c9f1a05-1dc7-4e83-8dc2-3e5071796c07.htseq.counts.gz	4644355c9e3f98e4e0139465c0801f70	254474	validated
f7c3607b-458a-413b-aa57-f3c6785e1f43	891d5512-0e8d-4dac-9f76-71aeae3937a6.htseq.counts.gz	aeef39ab6eb10894eb72cb18a282e07c	249837	validated
f80eaea1-c03a-44de-bc81-b346b19e2ae7	07ef65b6-3ad2-4e51-809f-738283978aba.htseq.counts.gz	ec7ad607f619872af3493008205dd108	254470	validated
f82e58a1-05b3-46e3-b5a8-2565297fa762	a0c716d7-ab86-4381-9f1c-11f5e4d386ca.htseq.counts.gz	80597830eb434f30f463953ab70a31cf	253509	validated
f89f759b-9b3c-4523-a465-4f705454b092	87ae6f80-ff00-4b44-bcfe-ef3a3c1582cb.htseq.counts.gz	ab53f954a6b82fc40b0925c31a2546e4	262757	validated
f8e47063-46fe-41fc-a8ca-f6851070f4c7	a0b1fe2b-28f6-4e9d-bc06-67be4b47e523.htseq.counts.gz	ae125175699703f6d20fb8d520edd185	255123	validated
f9536c2f-fdfa-4acf-b2b0-9f264dfade89	1954f30d-9c55-4493-ba44-3350107a644b.htseq.counts.gz	2398472249a419142fb7c6098fdc7ad6	256977	validated
f9d81e60-5988-444b-b6a7-dab25c8cf036	5dc059dd-6aa0-4d5b-b447-b5be0a9021ad.htseq.counts.gz	bbf1f40f7e02618d2472e4f8beb74dda	254062	validated
f9ef3842-a234-48dd-b089-5c5eca8534ae	4dbc0492-036f-470c-800d-03b82a81d10d.htseq.counts.gz	c6e6097d5e75e81dba7be77e82cdd2ca	256109	validated
fa16e26a-a1ff-4521-a976-9c87ae74776d	4e30632f-e8ad-4a99-97ba-94d89a08bc19.htseq.counts.gz	bd3a4c108d87262592ffeb5d831c834d	249661	validated
fb7fd72b-8328-425d-8724-96fc7358cb69	3251fab1-8a05-4a78-98f5-0771528310bf.htseq.counts.gz	4db39e895fbc0b759e0ee87cd12ac0d1	256160	validated
fba38772-6957-4732-bd74-193382cf2142	c5f1fac6-8b52-4a0d-b75c-fbb268b91fe6.htseq.counts.gz	0d2c7304fa50d48b8827344ff3a4497a	263778	validated
fbac7e1d-8a48-4586-a434-36e8d064ff5d	0e269501-0237-4891-aa6b-5f5f0c3cbafb.htseq.counts.gz	d38ebad1b60030d4d853a7ba08926d3a	253431	validated
fc391121-1f79-46f8-aa24-38f8eb42704c	b32f0495-0e52-4bed-b795-5f7270960561.htseq.counts.gz	d91b6fc65102004449b8ca0d311435a9	257038	validated
fd1cfaa3-684a-41b1-9344-9a0f3687fde2	5b28b53d-0d5e-4359-be3d-23bcb185fc00.htseq.counts.gz	ad1ccfe6ba8632d7219273119de7b9de	247465	validated
fd591096-1dd5-41a4-a78d-07a999aa27fb	8170404a-1f5b-49b4-9d68-a196c57da6b2.htseq.counts.gz	583e2a03ff950ed7af3d0b31ae9c48b7	252129	validated
fd78f87b-caac-4276-b321-56f673cb9016	b4f54395-e237-4b10-b688-433b138facff.htseq.counts.gz	52fdc023da55b164862b814c1c566fce	254778	validated
fd8f2933-ce8c-4b3b-8b96-be37f5fe4ccc	baec09c9-c1e3-4504-97f2-41e4bf9cb628.htseq.counts.gz	00cdc4393e3c298b4bbdb5e5d6543d60	255604	validated
fd9ee0b2-64a1-4b0d-bdeb-16b06b24ea89	b7170fda-1e88-457d-9fa6-44a92ec64505.htseq.counts.gz	618bb05e8814fa659f82c0eebe67d231	254477	validated
feaad881-32a2-4fa6-a87b-a983379ae480	1699471a-4d01-4ad5-aa25-e898ab468cde.htseq.counts.gz	2286effd043e1b5644851f187a175f31	255189	validated
fed4ded3-8f67-47a9-948d-7c4e3b4ce8f8	56ac46a4-f422-43e3-b117-39c8c835c4c1.htseq.counts.gz	1b3c744c0923861a48e30b22b7fa742a	250811	validated
ff50ea19-a83c-4742-99c9-1dc9858ca9aa	6c4b3467-bf5a-4241-a580-44eea16df109.htseq.counts.gz	eaeedb92cb61e46e43802ffd2927b63a	255489	validated
ff6560a6-e2b2-4888-9555-e73a4de6d098	f3931125-95ce-4c67-be63-edc11068cffe.htseq.counts.gz	c08af443578f252a2d2595b6919e335f	258615	validated
fff32101-4f71-4c09-b65c-bf09e97c5160	0b490510-ec4d-4e10-ad98-c378e9332a6d.htseq.counts.gz	d609e46a7e8f4426030038b9365e494c	257338	validated
