# Supplementary material for: Effect of MAP3K8 on Prognosis and Tumor-Related Inflammation in Renal Clear Cell Carcinoma
Source: Front Genet. 2021 Sep 10;12:674613. doi: 10.3389/fgene.2021.674613 (PMC8461076; doi:10.3389/fgene.2021.674613)
Supplement: Supplementary file 2 [file Data_Sheet_2.ZIP › 02-metadata.cart.2021-08-02.json]

[{
  "data_format": "TXT", 
  "access": "open", 
  "associated_entities": [
    {
      "entity_submitter_id": "TCGA-BP-4766-01A-01R-1289-07", 
      "entity_type": "aliquot", 
      "case_id": "7b184674-c88e-4479-be18-b403af5cc2c5", 
      "entity_id": "09b99edb-804b-4df5-bae6-9b192f9345ce"
    }
  ], 
  "file_name": "2f3f4579-6282-43a1-9f75-bac712f1f0d6.htseq.counts.gz", 
  "submitter_id": "2f3f4579-6282-43a1-9f75-bac712f1f0d6_count", 
  "data_category": "Transcriptome Profiling", 
  "analysis": {
    "workflow_version": "v1", 
    "input_files": [
      {
        "data_format": "BAM", 
        "access": "controlled", 
        "file_name": "ae64d4db-f653-434d-b340-5b3e1378dfbd_gdc_realn_rehead.bam", 
        "submitter_id": "ae64d4db-f653-434d-b340-5b3e1378dfbd", 
        "data_category": "Sequencing Reads", 
        "platform": "Illumina", 
        "created_datetime": "2016-05-30T05:08:04.913390-05:00", 
        "file_size": 11101214438, 
        "md5sum": "ed94fbfedcadef8ee30c939490933068", 
        "updated_datetime": "2018-11-15T22:04:38.004773-06:00", 
        "file_id": "ea528762-ffc2-4e96-8a4f-98f4f815f82d", 
        "data_type": "Aligned Reads", 
        "state": "released", 
        "experimental_strategy": "RNA-Seq"
      }
    ], 
    "updated_datetime": "2018-09-06T17:41:51.247648-05:00", 
    "workflow_link": "https://github.com/NCI-GDC/htseq-cwl", 
    "submitter_id": "2f3f4579-6282-43a1-9f75-bac712f1f0d6_count", 
    "state": "released", 
    "workflow_type": "HTSeq - Counts", 
    "created_datetime": "2016-05-30T18:24:13.556034-05:00", 
    "analysis_id": "c522bfa9-0e5c-40bc-97f0-8888d3f5f1b6"
  }, 
  "file_size": 259090, 
  "md5sum": "1f062c9881f35d6ea433af7a389d3796", 
  "file_id": "3fd3d1ba-67f4-4380-800b-af1d8f39b40c", 
  "data_type": "Gene Expression Quantification", 
  "state": "released", 
  "experimental_strategy": "RNA-Seq"
},{
  "data_format": "TXT", 
  "access": "open", 
  "associated_entities": [
    {
      "entity_submitter_id": "TCGA-A3-3352-01A-01R-0864-07", 
      "entity_type": "aliquot", 
      "case_id": "2304b8f8-4cb4-46c5-a88e-c78d97b06d6b", 
      "entity_id": "68d3a682-fa80-4766-8d4a-dd120e10249c"
    }
  ], 
  "file_name": "6a058f09-eac6-40d3-a24f-da1cb0371a2b.htseq.counts.gz", 
  "submitter_id": "6a058f09-eac6-40d3-a24f-da1cb0371a2b_count", 
  "data_category": "Transcriptome Profiling", 
  "analysis": {
    "workflow_version": "v1", 
    "input_files": [
      {
        "data_format": "BAM", 
        "access": "controlled", 
        "file_name": "10b4265e-ed23-4206-a031-092c520e8de8_gdc_realn_rehead.bam", 
        "submitter_id": "10b4265e-ed23-4206-a031-092c520e8de8", 
        "data_category": "Sequencing Reads", 
        "platform": "Illumina", 
        "created_datetime": "2016-05-26T15:02:09.853418-05:00", 
        "file_size": 15539951410, 
        "md5sum": "5729162ad422c21c47cc02747a51595d", 
        "updated_datetime": "2018-11-15T20:20:28.822215-06:00", 
        "file_id": "2efcf32e-9d39-4c37-bcd2-9492f1b15e6b", 
        "data_type": "Aligned Reads", 
        "state": "released", 
        "experimental_strategy": "RNA-Seq"
      }
    ], 
    "updated_datetime": "2018-09-06T17:41:51.247648-05:00", 
    "workflow_link": "https://github.com/NCI-GDC/htseq-cwl", 
    "submitter_id": "6a058f09-eac6-40d3-a24f-da1cb0371a2b_count", 
    "state": "released", 
    "workflow_type": "HTSeq - Counts", 
    "created_datetime": "2016-05-26T21:22:11.573977-05:00", 
    "analysis_id": "84e84750-6964-479a-b00e-c46e9bcfbe9f"
  }, 
  "file_size": 261665, 
  "md5sum": "1381832f752869ead9c953cb6e8df27f", 
  "file_id": "8439d23c-d1ec-4871-8bcf-1f6064dbd3bc", 
  "data_type": "Gene Expression Quantification", 
  "state": "released", 
  "experimental_strategy": "RNA-Seq"
},{
  "data_format": "TXT", 
  "access": "open", 
  "associated_entities": [
    {
      "entity_submitter_id": "TCGA-G6-A8L7-01A-11R-A37O-07", 
      "entity_type": "aliquot", 
      "case_id": "1d37becb-7a1f-4d04-a0d1-bb14192b56f6", 
      "entity_id": "7617b79f-5efc-4254-8448-18e1ece3c146"
    }
  ], 
  "file_name": "3f525b6f-e66f-455f-90ad-8adc27da7045.htseq.counts.gz", 
  "submitter_id": "3f525b6f-e66f-455f-90ad-8adc27da7045_count", 
  "data_category": "Transcriptome Profiling", 
  "analysis": {
    "workflow_version": "v1", 
    "input_files": [
      {
        "data_format": "BAM", 
        "access": "controlled", 
        "file_name": "d45e1ea1-c82d-4cb4-a075-af41a09326f3_gdc_realn_rehead.bam", 
        "submitter_id": "d45e1ea1-c82d-4cb4-a075-af41a09326f3", 
        "data_category": "Sequencing Reads", 
        "platform": "Illumina", 
        "created_datetime": "2016-05-26T11:32:40.564886-05:00", 
        "file_size": 5890253558, 
        "md5sum": "0d9e543660717652388f7100b552d6d8", 
        "updated_datetime": "2018-11-15T21:56:00.379896-06:00", 
        "file_id": "d2213d97-6060-4bfe-8cf3-e0afb3510773", 
        "data_type": "Aligned Reads", 
        "state": "released", 
        "experimental_strategy": "RNA-Seq"
      }
    ], 
    "updated_datetime": "2018-09-06T17:41:51.247648-05:00", 
    "workflow_link": "https://github.com/NCI-GDC/htseq-cwl", 
    "submitter_id": "3f525b6f-e66f-455f-90ad-8adc27da7045_count", 
    "state": "released", 
    "workflow_type": "HTSeq - Counts", 
    "created_datetime": "2016-05-26T21:19:31.552449-05:00", 
    "analysis_id": "de4b5271-4acf-4d5a-8ea1-e1b136a3b3ee"
  }, 
  "file_size": 246497, 
  "md5sum": "4b3d0397bbb44b9a0650f545429b0b6d", 
  "file_id": "93289a76-23cd-42b1-9ad4-464a8f8ec5f4", 
  "data_type": "Gene Expression Quantification", 
  "state": "released", 
  "experimental_strategy": "RNA-Seq"
},{
  "data_format": "TXT", 
  "access": "open", 
  "associated_entities": [
    {
      "entity_submitter_id": "TCGA-A3-A6NN-01A-12R-A33J-07", 
      "entity_type": "aliquot", 
      "case_id": "060b2104-a015-400e-86c6-6febfb02bbd3", 
      "entity_id": "785bc0fb-25a2-4f44-a897-685faec6f2eb"
    }
  ], 
  "file_name": "6e264598-c25a-4d37-aa61-e3042c2265be.htseq.counts.gz", 
  "submitter_id": "6e264598-c25a-4d37-aa61-e3042c2265be_count", 
  "data_category": "Transcriptome Profiling", 
  "analysis": {
    "workflow_version": "v1", 
    "input_files": [
      {
        "data_format": "BAM", 
        "access": "controlled", 
        "file_name": "6b117257-4c7f-40b4-a855-83b135b8c034_gdc_realn_rehead.bam", 
        "submitter_id": "6b117257-4c7f-40b4-a855-83b135b8c034", 
        "data_category": "Sequencing Reads", 
        "platform": "Illumina", 
        "created_datetime": "2016-05-25T21:10:35.371222-05:00", 
        "file_size": 9142280287, 
        "md5sum": "f6518982c0f2d36a9b7e2a36ee4c111d", 
        "updated_datetime": "2018-11-15T21:56:00.379896-06:00", 
        "file_id": "dcc604c0-807f-43d3-8ab1-6830a085a6f8", 
        "data_type": "Aligned Reads", 
        "state": "released", 
        "experimental_strategy": "RNA-Seq"
      }
    ], 
    "updated_datetime": "2018-09-06T17:41:51.247648-05:00", 
    "workflow_link": "https://github.com/NCI-GDC/htseq-cwl", 
    "submitter_id": "6e264598-c25a-4d37-aa61-e3042c2265be_count", 
    "state": "released", 
    "workflow_type": "HTSeq - Counts", 
    "created_datetime": "2016-05-26T21:07:57.555834-05:00", 
    "analysis_id": "dc2ac3a2-52d8-4db7-a6e9-a313a434ed80"
  }, 
  "file_size": 255806, 
  "md5sum": "b51d93f6009b7e9928fbbfd51c955d50", 
  "file_id": "9a4ca3c3-1e7e-41c8-bd28-1589a1c67f65", 
  "data_type": "Gene Expression Quantification", 
  "state": "released", 
  "experimental_strategy": "RNA-Seq"
},{
  "data_format": "TXT", 
  "access": "open", 
  "associated_entities": [
    {
      "entity_submitter_id": "TCGA-T7-A92I-01A-11R-A37O-07", 
      "entity_type": "aliquot", 
      "case_id": "df1e2e79-0126-4f3a-85e3-36f59be04622", 
      "entity_id": "4593c891-d086-4f9d-b4b8-d7f1e389e51f"
    }
  ], 
  "file_name": "20cdc1be-7412-4457-ab53-90dcfdf26f93.htseq.counts.gz", 
  "submitter_id": "20cdc1be-7412-4457-ab53-90dcfdf26f93_count", 
  "data_category": "Transcriptome Profiling", 
  "analysis": {
    "workflow_version": "v1", 
    "input_files": [
      {
        "data_format": "BAM", 
        "access": "controlled", 
        "file_name": "4ac4b186-1d66-44ff-afd0-00752c538223_gdc_realn_rehead.bam", 
        "submitter_id": "4ac4b186-1d66-44ff-afd0-00752c538223", 
        "data_category": "Sequencing Reads", 
        "platform": "Illumina", 
        "created_datetime": "2016-05-29T01:28:42.417417-05:00", 
        "file_size": 9222622227, 
        "md5sum": "14ec6eb4e2b8bfe8ec05406b695bc148", 
        "updated_datetime": "2018-11-15T21:12:37.513272-06:00", 
        "file_id": "7d1550a4-2a0b-4c16-906e-69085090316e", 
        "data_type": "Aligned Reads", 
        "state": "released", 
        "experimental_strategy": "RNA-Seq"
      }
    ], 
    "updated_datetime": "2018-09-06T17:41:51.247648-05:00", 
    "workflow_link": "https://github.com/NCI-GDC/htseq-cwl", 
    "submitter_id": "20cdc1be-7412-4457-ab53-90dcfdf26f93_count", 
    "state": "released", 
    "workflow_type": "HTSeq - Counts", 
    "created_datetime": "2016-05-29T11:09:57.579241-05:00", 
    "analysis_id": "ea40c2d7-354d-4b53-be3d-469c30ba5c4e"
  }, 
  "file_size": 255274, 
  "md5sum": "bdd8e8ceda68db3422f583da4a031ee4", 
  "file_id": "71399d03-de4e-4926-9342-27db6f1a2040", 
  "data_type": "Gene Expression Quantification", 
  "state": "released", 
  "experimental_strategy": "RNA-Seq"
},{
  "data_format": "TXT", 
  "access": "open", 
  "associated_entities": [
    {
      "entity_submitter_id": "TCGA-B0-5713-01A-11R-1672-07", 
      "entity_type": "aliquot", 
      "case_id": "c91a4cc3-aaa9-4bc9-b157-e46551d334c8", 
      "entity_id": "bf2b423a-5128-4b75-b3a7-2b7b9337c519"
    }
  ], 
  "file_name": "a2225f76-3b17-494d-81b6-5c68b73150ff.htseq.counts.gz", 
  "submitter_id": "a2225f76-3b17-494d-81b6-5c68b73150ff_count", 
  "data_category": "Transcriptome Profiling", 
  "analysis": {
    "workflow_version": "v1", 
    "input_files": [
      {
        "data_format": "BAM", 
        "access": "controlled", 
        "file_name": "fa13e216-f0f3-4d9f-a3cc-77d22f8abdb0_gdc_realn_rehead.bam", 
        "submitter_id": "fa13e216-f0f3-4d9f-a3cc-77d22f8abdb0", 
        "data_category": "Sequencing Reads", 
        "platform": "Illumina", 
        "created_datetime": "2016-05-29T23:30:59.825953-05:00", 
        "file_size": 8901139685, 
        "md5sum": "77e198f29649d31e344f824178d78bef", 
        "updated_datetime": "2018-11-15T21:47:23.001784-06:00", 
        "file_id": "cd2ce540-68f5-4aac-82e8-58ef124c4e1f", 
        "data_type": "Aligned Reads", 
        "state": "released", 
        "experimental_strategy": "RNA-Seq"
      }
    ], 
    "updated_datetime": "2018-09-06T17:41:51.247648-05:00", 
    "workflow_link": "https://github.com/NCI-GDC/htseq-cwl", 
    "submitter_id": "a2225f76-3b17-494d-81b6-5c68b73150ff_count", 
    "state": "released", 
    "workflow_type": "HTSeq - Counts", 
    "created_datetime": "2016-05-30T18:47:13.950033-05:00", 
    "analysis_id": "0ae9240e-7c66-43af-858b-64dba20d50f4"
  }, 
  "file_size": 254104, 
  "md5sum": "ab29ef6fe982f6cd2612ad5e0c4e04f1", 
  "file_id": "84fdf46e-bfff-4ec2-a9fa-e05c816a7a80", 
  "data_type": "Gene Expression Quantification", 
  "state": "released", 
  "experimental_strategy": "RNA-Seq"
},{
  "data_format": "TXT", 
  "access": "open", 
  "associated_entities": [
    {
      "entity_submitter_id": "TCGA-CZ-4860-01A-01R-1305-07", 
      "entity_type": "aliquot", 
      "case_id": "6949efc1-4f71-4141-b129-a54b4bde5d2f", 
      "entity_id": "cd8bfd82-6e40-4849-97d5-5ae59e962b96"
    }
  ], 
  "file_name": "ab6f6f5b-f5b2-4da2-ab37-6b9bf6ea0b77.htseq.counts.gz", 
  "submitter_id": "ab6f6f5b-f5b2-4da2-ab37-6b9bf6ea0b77_count", 
  "data_category": "Transcriptome Profiling", 
  "analysis": {
    "workflow_version": "v1", 
    "input_files": [
      {
        "data_format": "BAM", 
        "access": "controlled", 
        "file_name": "b0254d4f-776d-45e4-85a0-e18518710d95_gdc_realn_rehead.bam", 
        "submitter_id": "b0254d4f-776d-45e4-85a0-e18518710d95", 
        "data_category": "Sequencing Reads", 
        "platform": "Illumina", 
        "created_datetime": "2016-05-29T09:51:02.184549-05:00", 
        "file_size": 8717470234, 
        "md5sum": "57a26c2dd4cda9c809e49b2a2036133a", 
        "updated_datetime": "2018-11-15T20:46:44.319330-06:00", 
        "file_id": "446cbe6a-8ecd-4fa4-a205-7c726534aa2d", 
        "data_type": "Aligned Reads", 
        "state": "released", 
        "experimental_strategy": "RNA-Seq"
      }
    ], 
    "updated_datetime": "2018-09-06T17:41:51.247648-05:00", 
    "workflow_link": "https://github.com/NCI-GDC/htseq-cwl", 
    "submitter_id": "ab6f6f5b-f5b2-4da2-ab37-6b9bf6ea0b77_count", 
    "state": "released", 
    "workflow_type": "HTSeq - Counts", 
    "created_datetime": "2016-05-29T10:42:02.107018-05:00", 
    "analysis_id": "23c2af98-6c67-4497-9f5c-e80b6081bcab"
  }, 
  "file_size": 252068, 
  "md5sum": "88320ebfcf70da56082221bde0e8bf1b", 
  "file_id": "529a8d34-ddc4-4ce2-8ca7-fe12c708801e", 
  "data_type": "Gene Expression Quantification", 
  "state": "released", 
  "experimental_strategy": "RNA-Seq"
},{
  "data_format": "TXT", 
  "access": "open", 
  "associated_entities": [
    {
      "entity_submitter_id": "TCGA-A3-3351-01A-02R-1325-07", 
      "entity_type": "aliquot", 
      "case_id": "ee7011e7-f692-410a-ba35-efe1ec75cf8e", 
      "entity_id": "a22eb94b-5118-4eea-85f2-b0343112af62"
    }
  ], 
  "file_name": "aa90b957-b11b-473e-9280-1fbd2dbe5937.htseq.counts.gz", 
  "submitter_id": "aa90b957-b11b-473e-9280-1fbd2dbe5937_count", 
  "data_category": "Transcriptome Profiling", 
  "analysis": {
    "workflow_version": "v1", 
    "input_files": [
      {
        "data_format": "BAM", 
        "access": "controlled", 
        "file_name": "61d51754-0787-4d43-a710-c2dc052db2ef_gdc_realn_rehead.bam", 
        "submitter_id": "61d51754-0787-4d43-a710-c2dc052db2ef", 
        "data_category": "Sequencing Reads", 
        "platform": "Illumina", 
        "created_datetime": "2016-05-29T18:10:54.224827-05:00", 
        "file_size": 7162850899, 
        "md5sum": "1eabf18a323a9301d618452c64cc1d6c", 
        "updated_datetime": "2018-11-15T17:21:45.437138-06:00", 
        "file_id": "00327c92-7745-4794-bef2-6174ba790253", 
        "data_type": "Aligned Reads", 
        "state": "released", 
        "experimental_strategy": "RNA-Seq"
      }
    ], 
    "updated_datetime": "2018-09-06T17:41:51.247648-05:00", 
    "workflow_link": "https://github.com/NCI-GDC/htseq-cwl", 
    "submitter_id": "aa90b957-b11b-473e-9280-1fbd2dbe5937_count", 
    "state": "released", 
    "workflow_type": "HTSeq - Counts", 
    "created_datetime": "2016-05-30T18:58:29.226438-05:00", 
    "analysis_id": "c791a995-1837-4b78-a73e-95d68bd91659"
  }, 
  "file_size": 258553, 
  "md5sum": "161e77b99d2442f08d3a0a44eff8e36d", 
  "file_id": "a865a1ca-dec0-4769-ac1b-1532444843cd", 
  "data_type": "Gene Expression Quantification", 
  "state": "released", 
  "experimental_strategy": "RNA-Seq"
},{
  "data_format": "TXT", 
  "access": "open", 
  "associated_entities": [
    {
      "entity_submitter_id": "TCGA-CW-5581-11A-01R-1541-07", 
      "entity_type": "aliquot", 
      "case_id": "2d0f6d4f-acb9-4b45-a69d-c9a3f68c3732", 
      "entity_id": "3178484a-1651-4e2a-95ec-5c3ff91bf1f8"
    }
  ], 
  "file_name": "78e7d9ea-de99-488a-a87e-c7ff3e3bd8cf.htseq.counts.gz", 
  "submitter_id": "78e7d9ea-de99-488a-a87e-c7ff3e3bd8cf_count", 
  "data_category": "Transcriptome Profiling", 
  "analysis": {
    "workflow_version": "v1", 
    "input_files": [
      {
        "data_format": "BAM", 
        "access": "controlled", 
        "file_name": "fde82af2-c567-4402-a3ae-bfe97c717db3_gdc_realn_rehead.bam", 
        "submitter_id": "fde82af2-c567-4402-a3ae-bfe97c717db3", 
        "data_category": "Sequencing Reads", 
        "platform": "Illumina", 
        "created_datetime": "2016-05-26T21:55:40.948207-05:00", 
        "file_size": 5905933840, 
        "md5sum": "4611b653604ab6d92142af1ee1925ec0", 
        "updated_datetime": "2018-11-15T20:08:12.509468-06:00", 
        "file_id": "1582a522-2b69-4d40-b58c-b750f91990bd", 
        "data_type": "Aligned Reads", 
        "state": "released", 
        "experimental_strategy": "RNA-Seq"
      }
    ], 
    "updated_datetime": "2018-09-06T17:41:51.247648-05:00", 
    "workflow_link": "https://github.com/NCI-GDC/htseq-cwl", 
    "submitter_id": "78e7d9ea-de99-488a-a87e-c7ff3e3bd8cf_count", 
    "state": "released", 
    "workflow_type": "HTSeq - Counts", 
    "created_datetime": "2016-05-29T10:06:58.738251-05:00", 
    "analysis_id": "adb81ba9-f5b8-445d-969d-4bc62a71bc59"
  }, 
  "file_size": 250382, 
  "md5sum": "9628c0cdb96035451ee1438d4c9b3ba8", 
  "file_id": "9a09d0bd-768a-4ce7-9955-35803ad9c925", 
  "data_type": "Gene Expression Quantification", 
  "state": "released", 
  "experimental_strategy": "RNA-Seq"
},{
  "data_format": "TXT", 
  "access": "open", 
  "associated_entities": [
    {
      "entity_submitter_id": "TCGA-B8-4148-01A-02R-1325-07", 
      "entity_type": "aliquot", 
      "case_id": "18325fdc-594b-4545-a77d-adb07a32ec73", 
      "entity_id": "1bf736fc-ad3f-40f0-9b95-2bf2e774f5fc"
    }
  ], 
  "file_name": "9e7b7456-e255-4f73-bb17-4bb981d5cd21.htseq.counts.gz", 
  "submitter_id": "9e7b7456-e255-4f73-bb17-4bb981d5cd21_count", 
  "data_category": "Transcriptome Profiling", 
  "annotations": [
    {
      "entity_submitter_id": "TCGA-B8-4148", 
      "notes": "[intgen.org]: Molecular Results off Spec", 
      "submitter_id": "2780", 
      "entity_id": "18325fdc-594b-4545-a77d-adb07a32ec73", 
      "classification": "Notification", 
      "created_datetime": "2011-05-28T00:00:00", 
      "annotation_id": "47c677ec-bf34-56fe-87cb-2ccfaeb31513", 
      "entity_type": "case", 
      "updated_datetime": "2018-08-23T16:36:27.780612-05:00", 
      "case_id": "18325fdc-594b-4545-a77d-adb07a32ec73", 
      "state": "released", 
      "category": "Molecular analysis outside specification", 
      "status": "Approved"
    }
  ], 
  "analysis": {
    "workflow_version": "v1", 
    "input_files": [
      {
        "data_format": "BAM", 
        "access": "controlled", 
        "file_name": "3cb890fa-fddc-4072-8351-6a442ac7fd91_gdc_realn_rehead.bam", 
        "submitter_id": "3cb890fa-fddc-4072-8351-6a442ac7fd91", 
        "data_category": "Sequencing Reads", 
        "platform": "Illumina", 
        "created_datetime": "2016-05-26T08:35:17.590441-05:00", 
        "file_size": 7574590320, 
        "md5sum": "dda8bea28cdb3c5671b30bd7ca859662", 
        "updated_datetime": "2018-11-15T21:30:06.924734-06:00", 
        "file_id": "9abaf062-b5cd-41b1-bd3e-01fd002c5b8b", 
        "data_type": "Aligned Reads", 
        "state": "released", 
        "experimental_strategy": "RNA-Seq"
      }
    ], 
    "updated_datetime": "2018-09-06T17:41:51.247648-05:00", 
    "workflow_link": "https://github.com/NCI-GDC/htseq-cwl", 
    "submitter_id": "9e7b7456-e255-4f73-bb17-4bb981d5cd21_count", 
    "state": "released", 
    "workflow_type": "HTSeq - Counts", 
    "created_datetime": "2016-05-26T21:17:01.337276-05:00", 
    "analysis_id": "a85a0228-fb5c-407e-843c-7df0a02b73c4"
  }, 
  "file_size": 258793, 
  "md5sum": "f39da99b0235f471014715954fc458ea", 
  "file_id": "d79efc9a-9c80-419e-b43d-de46214ae65c", 
  "data_type": "Gene Expression Quantification", 
  "state": "released", 
  "experimental_strategy": "RNA-Seq"
},{
  "data_format": "TXT", 
  "access": "open", 
  "associated_entities": [
    {
      "entity_submitter_id": "TCGA-BP-4345-01A-01R-1289-07", 
      "entity_type": "aliquot", 
      "case_id": "8958c2bf-b986-4c07-98d2-09dfe2375a14", 
      "entity_id": "ad98ce63-0a5d-46cc-b1cc-ee2aebe8ae59"
    }
  ], 
  "file_name": "d07bfce9-a69c-4124-9264-95582e2d7cb6.htseq.counts.gz", 
  "submitter_id": "d07bfce9-a69c-4124-9264-95582e2d7cb6_count", 
  "data_category": "Transcriptome Profiling", 
  "analysis": {
    "workflow_version": "v1", 
    "input_files": [
      {
        "data_format": "BAM", 
        "access": "controlled", 
        "file_name": "959df651-e814-4dcf-8833-0827a2a6219f_gdc_realn_rehead.bam", 
        "submitter_id": "959df651-e814-4dcf-8833-0827a2a6219f", 
        "data_category": "Sequencing Reads", 
        "platform": "Illumina", 
        "created_datetime": "2016-05-28T22:06:16.746854-05:00", 
        "file_size": 9129810764, 
        "md5sum": "7c91d69c69571c51de33fb013863e882", 
        "updated_datetime": "2018-11-15T19:59:41.719344-06:00", 
        "file_id": "0707b1c8-ad4c-4d3d-a9df-99fd3defe9dc", 
        "data_type": "Aligned Reads", 
        "state": "released", 
        "experimental_strategy": "RNA-Seq"
      }
    ], 
    "updated_datetime": "2018-09-06T17:41:51.247648-05:00", 
    "workflow_link": "https://github.com/NCI-GDC/htseq-cwl", 
    "submitter_id": "d07bfce9-a69c-4124-9264-95582e2d7cb6_count", 
    "state": "released", 
    "workflow_type": "HTSeq - Counts", 
    "created_datetime": "2016-05-29T10:47:48.521339-05:00", 
    "analysis_id": "c387c9b8-c5c7-418d-bfa2-61c33e1da2f4"
  }, 
  "file_size": 256917, 
  "md5sum": "fb36805e5cd2ec2cc9687b9a2354eff3", 
  "file_id": "8d24d093-8dae-4f84-b611-d27d2869475c", 
  "data_type": "Gene Expression Quantification", 
  "state": "released", 
  "experimental_strategy": "RNA-Seq"
},{
  "data_format": "TXT", 
  "access": "open", 
  "associated_entities": [
    {
      "entity_submitter_id": "TCGA-BP-5010-01A-02R-1420-07", 
      "entity_type": "aliquot", 
      "case_id": "9f5c0a43-d222-484a-9249-d288387dd7a1", 
      "entity_id": "dc557907-3bd3-44a1-84ca-164382709b81"
    }
  ], 
  "file_name": "bed41d1f-443b-4abe-917c-e79f03bf2ae3.htseq.counts.gz", 
  "submitter_id": "bed41d1f-443b-4abe-917c-e79f03bf2ae3_count", 
  "data_category": "Transcriptome Profiling", 
  "analysis": {
    "workflow_version": "v1", 
    "input_files": [
      {
        "data_format": "BAM", 
        "access": "controlled", 
        "file_name": "10a74970-f66a-494a-ade4-97bbdd7db2c2_gdc_realn_rehead.bam", 
        "submitter_id": "10a74970-f66a-494a-ade4-97bbdd7db2c2", 
        "data_category": "Sequencing Reads", 
        "platform": "Illumina", 
        "created_datetime": "2016-05-29T22:43:33.718809-05:00", 
        "file_size": 7503263476, 
        "md5sum": "a63deaaaecd8a64fa562b1dcd2d2b190", 
        "updated_datetime": "2018-11-15T20:57:47.372612-06:00", 
        "file_id": "65a4c466-26b7-4e88-90ec-fd27b92fb5c4", 
        "data_type": "Aligned Reads", 
        "state": "released", 
        "experimental_strategy": "RNA-Seq"
      }
    ], 
    "updated_datetime": "2018-09-06T17:41:51.247648-05:00", 
    "workflow_link": "https://github.com/NCI-GDC/htseq-cwl", 
    "submitter_id": "bed41d1f-443b-4abe-917c-e79f03bf2ae3_count", 
    "state": "released", 
    "workflow_type": "HTSeq - Counts", 
    "created_datetime": "2016-05-30T18:34:00.412217-05:00", 
    "analysis_id": "dda91177-b8e5-4056-9db9-a90267f23b15"
  }, 
  "file_size": 253231, 
  "md5sum": "ab873c21564f70b2caee872234c92dc0", 
  "file_id": "79b1a50c-048c-4985-9671-279c9ed6f069", 
  "data_type": "Gene Expression Quantification", 
  "state": "released", 
  "experimental_strategy": "RNA-Seq"
},{
  "data_format": "TXT", 
  "access": "open", 
  "associated_entities": [
    {
      "entity_submitter_id": "TCGA-BP-4325-01A-02R-1289-07", 
      "entity_type": "aliquot", 
      "case_id": "b81243b3-5130-4268-9883-07e547b8d728", 
      "entity_id": "f9b475ac-3fe7-40ac-be42-3d1d2572137d"
    }
  ], 
  "file_name": "6641ecad-6707-4f4d-ba99-d28b3817bd98.htseq.counts.gz", 
  "submitter_id": "6641ecad-6707-4f4d-ba99-d28b3817bd98_count", 
  "data_category": "Transcriptome Profiling", 
  "analysis": {
    "workflow_version": "v1", 
    "input_files": [
      {
        "data_format": "BAM", 
        "access": "controlled", 
        "file_name": "10646141-4fb1-4d12-999c-86ca625767e1_gdc_realn_rehead.bam", 
        "submitter_id": "10646141-4fb1-4d12-999c-86ca625767e1", 
        "data_category": "Sequencing Reads", 
        "platform": "Illumina", 
        "created_datetime": "2016-05-29T04:31:05.724748-05:00", 
        "file_size": 8239214227, 
        "md5sum": "31ab14dabe8731f7f41cb3e51edc6696", 
        "updated_datetime": "2018-11-15T21:30:06.924734-06:00", 
        "file_id": "a526bd5f-366f-43de-9b83-7ae78f947f26", 
        "data_type": "Aligned Reads", 
        "state": "released", 
        "experimental_strategy": "RNA-Seq"
      }
    ], 
    "updated_datetime": "2018-09-06T17:41:51.247648-05:00", 
    "workflow_link": "https://github.com/NCI-GDC/htseq-cwl", 
    "submitter_id": "6641ecad-6707-4f4d-ba99-d28b3817bd98_count", 
    "state": "released", 
    "workflow_type": "HTSeq - Counts", 
    "created_datetime": "2016-05-29T11:01:16.015566-05:00", 
    "analysis_id": "5451586e-43ac-45d1-9881-8630edcc1df1"
  }, 
  "file_size": 259926, 
  "md5sum": "dc177e4236bf488efc3487bc50137963", 
  "file_id": "1180f440-44fd-4e90-94a3-c5624662fe0f", 
  "data_type": "Gene Expression Quantification", 
  "state": "released", 
  "experimental_strategy": "RNA-Seq"
},{
  "data_format": "TXT", 
  "access": "open", 
  "associated_entities": [
    {
      "entity_submitter_id": "TCGA-B0-5102-01A-01R-1420-07", 
      "entity_type": "aliquot", 
      "case_id": "9cffe9f2-421e-4596-b3ac-8788f862ab59", 
      "entity_id": "37153cbe-2726-4f94-be4c-3ee4c7f3d730"
    }
  ], 
  "file_name": "6b8fbd86-ffe4-463b-bd1e-5fe3249f9dc9.htseq.counts.gz", 
  "submitter_id": "6b8fbd86-ffe4-463b-bd1e-5fe3249f9dc9_count", 
  "data_category": "Transcriptome Profiling", 
  "analysis": {
    "workflow_version": "v1", 
    "input_files": [
      {
        "data_format": "BAM", 
        "access": "controlled", 
        "file_name": "ed3596b9-246b-4c5f-9bdf-a324ba53569f_gdc_realn_rehead.bam", 
        "submitter_id": "ed3596b9-246b-4c5f-9bdf-a324ba53569f", 
        "data_category": "Sequencing Reads", 
        "platform": "Illumina", 
        "created_datetime": "2016-05-29T19:20:32.306315-05:00", 
        "file_size": 10064061535, 
        "md5sum": "0cf0b2414d4ce2504a82cb09231ee4e0", 
        "updated_datetime": "2018-11-15T22:04:38.004773-06:00", 
        "file_id": "f49113de-92ce-4068-be40-6afe3b5ca2f5", 
        "data_type": "Aligned Reads", 
        "state": "released", 
        "experimental_strategy": "RNA-Seq"
      }
    ], 
    "updated_datetime": "2018-09-06T17:41:51.247648-05:00", 
    "workflow_link": "https://github.com/NCI-GDC/htseq-cwl", 
    "submitter_id": "6b8fbd86-ffe4-463b-bd1e-5fe3249f9dc9_count", 
    "state": "released", 
    "workflow_type": "HTSeq - Counts", 
    "created_datetime": "2016-05-30T18:32:39.232678-05:00", 
    "analysis_id": "1161b249-1e2c-4bba-bb41-0c03ad6f88ea"
  }, 
  "file_size": 256325, 
  "md5sum": "7b8b982a98a65bfe1208ba35ee1723a3", 
  "file_id": "6d689ae3-779b-4396-ba54-dfee715b9ea9", 
  "data_type": "Gene Expression Quantification", 
  "state": "released", 
  "experimental_strategy": "RNA-Seq"
},{
  "data_format": "TXT", 
  "access": "open", 
  "associated_entities": [
    {
      "entity_submitter_id": "TCGA-BP-5185-01A-01R-1426-07", 
      "entity_type": "aliquot", 
      "case_id": "d3638a1f-da14-4c78-bb53-a5cc30850cbe", 
      "entity_id": "80302b4f-3983-45fb-9320-709a410a5a38"
    }
  ], 
  "file_name": "d8d4c3ae-74b5-4069-bac3-2722f224ffe8.htseq.counts.gz", 
  "submitter_id": "d8d4c3ae-74b5-4069-bac3-2722f224ffe8_count", 
  "data_category": "Transcriptome Profiling", 
  "analysis": {
    "workflow_version": "v1", 
    "input_files": [
      {
        "data_format": "BAM", 
        "access": "controlled", 
        "file_name": "e18c9ec6-24de-499e-a926-f6924b888c9d_gdc_realn_rehead.bam", 
        "submitter_id": "e18c9ec6-24de-499e-a926-f6924b888c9d", 
        "data_category": "Sequencing Reads", 
        "platform": "Illumina", 
        "created_datetime": "2016-05-30T09:39:19.662403-05:00", 
        "file_size": 8554488252, 
        "md5sum": "07c29aaec541b9618fe63d7fd7ad38e0", 
        "updated_datetime": "2018-11-15T17:21:45.437138-06:00", 
        "file_id": "04c5d16d-049f-4b54-991b-921264eb0fb4", 
        "data_type": "Aligned Reads", 
        "state": "released", 
        "experimental_strategy": "RNA-Seq"
      }
    ], 
    "updated_datetime": "2018-09-06T17:41:51.247648-05:00", 
    "workflow_link": "https://github.com/NCI-GDC/htseq-cwl", 
    "submitter_id": "d8d4c3ae-74b5-4069-bac3-2722f224ffe8_count", 
    "state": "released", 
    "workflow_type": "HTSeq - Counts", 
    "created_datetime": "2016-05-30T18:52:05.386308-05:00", 
    "analysis_id": "efefd4f2-a796-4cda-983a-8902a0b10b3c"
  }, 
  "file_size": 246497, 
  "md5sum": "c07e0b642319b5c6b538fd83fdcdbf44", 
  "file_id": "c2205a8c-8b00-47a8-8fc5-ddd2785d60bb", 
  "data_type": "Gene Expression Quantification", 
  "state": "released", 
  "experimental_strategy": "RNA-Seq"
},{
  "data_format": "TXT", 
  "access": "open", 
  "associated_entities": [
    {
      "entity_submitter_id": "TCGA-CZ-5986-01A-11R-1672-07", 
      "entity_type": "aliquot", 
      "case_id": "883c37e2-c723-45d7-9e25-082d1bec34e2", 
      "entity_id": "4cf37ad3-74ec-4c45-8c5a-76cadd1fe884"
    }
  ], 
  "file_name": "891d5512-0e8d-4dac-9f76-71aeae3937a6.htseq.counts.gz", 
  "submitter_id": "891d5512-0e8d-4dac-9f76-71aeae3937a6_count", 
  "data_category": "Transcriptome Profiling", 
  "analysis": {
    "workflow_version": "v1", 
    "input_files": [
      {
        "data_format": "BAM", 
        "access": "controlled", 
        "file_name": "b01a71cc-7c41-44b3-99c9-657f1acc5588_gdc_realn_rehead.bam", 
        "submitter_id": "b01a71cc-7c41-44b3-99c9-657f1acc5588", 
        "data_category": "Sequencing Reads", 
        "platform": "Illumina", 
        "created_datetime": "2016-05-28T19:12:56.976937-05:00", 
        "file_size": 5593136830, 
        "md5sum": "bad5321641e96819592a0639275c5234", 
        "updated_datetime": "2018-11-15T20:08:12.509468-06:00", 
        "file_id": "24595390-9051-4ce8-97ce-b80511dcec7a", 
        "data_type": "Aligned Reads", 
        "state": "released", 
        "experimental_strategy": "RNA-Seq"
      }
    ], 
    "updated_datetime": "2018-09-06T17:41:51.247648-05:00", 
    "workflow_link": "https://github.com/NCI-GDC/htseq-cwl", 
    "submitter_id": "891d5512-0e8d-4dac-9f76-71aeae3937a6_count", 
    "state": "released", 
    "workflow_type": "HTSeq - Counts", 
    "created_datetime": "2016-05-29T10:47:04.368184-05:00", 
    "analysis_id": "f6594056-a778-4743-a160-56a720ba538e"
  }, 
  "file_size": 249837, 
  "md5sum": "aeef39ab6eb10894eb72cb18a282e07c", 
  "file_id": "f7c3607b-458a-413b-aa57-f3c6785e1f43", 
  "data_type": "Gene Expression Quantification", 
  "state": "released", 
  "experimental_strategy": "RNA-Seq"
},{
  "data_format": "TXT", 
  "access": "open", 
  "associated_entities": [
    {
      "entity_submitter_id": "TCGA-CW-5590-01A-01R-1541-07", 
      "entity_type": "aliquot", 
      "case_id": "9fd9104b-a26d-44c7-bb45-f1edd76d0aa0", 
      "entity_id": "07319fab-b1e4-4954-ba4c-c2348f804b95"
    }
  ], 
  "file_name": "7951757a-ae69-49be-a6d4-fd0b123c7665.htseq.counts.gz", 
  "submitter_id": "7951757a-ae69-49be-a6d4-fd0b123c7665_count", 
  "data_category": "Transcriptome Profiling", 
  "analysis": {
    "workflow_version": "v1", 
    "input_files": [
      {
        "data_format": "BAM", 
        "access": "controlled", 
        "file_name": "8b8b3ca0-5567-4be2-adfa-d476f3b3f58d_gdc_realn_rehead.bam", 
        "submitter_id": "8b8b3ca0-5567-4be2-adfa-d476f3b3f58d", 
        "data_category": "Sequencing Reads", 
        "platform": "Illumina", 
        "created_datetime": "2016-05-29T23:20:20.611542-05:00", 
        "file_size": 10856925911, 
        "md5sum": "7c870f33bf92ee163d9642a06ae7b537", 
        "updated_datetime": "2018-11-15T21:56:00.379896-06:00", 
        "file_id": "e54aac5e-6896-4168-97fa-16b7a04f9cc7", 
        "data_type": "Aligned Reads", 
        "state": "released", 
        "experimental_strategy": "RNA-Seq"
      }
    ], 
    "updated_datetime": "2018-09-06T17:41:51.247648-05:00", 
    "workflow_link": "https://github.com/NCI-GDC/htseq-cwl", 
    "submitter_id": "7951757a-ae69-49be-a6d4-fd0b123c7665_count", 
    "state": "released", 
    "workflow_type": "HTSeq - Counts", 
    "created_datetime": "2016-05-30T18:34:17.231373-05:00", 
    "analysis_id": "e43bc61c-3e70-42ec-b1b1-066aa80c9056"
  }, 
  "file_size": 254487, 
  "md5sum": "f481be9986b859ad700c49afd0df2c0c", 
  "file_id": "8339fba7-029b-411c-931b-c77b9f17d398", 
  "data_type": "Gene Expression Quantification", 
  "state": "released", 
  "experimental_strategy": "RNA-Seq"
},{
  "data_format": "TXT", 
  "access": "open", 
  "associated_entities": [
    {
      "entity_submitter_id": "TCGA-CJ-4904-01A-02R-1426-07", 
      "entity_type": "aliquot", 
      "case_id": "ec3b2a30-fcf6-45ef-bd9d-e6089a237c0f", 
      "entity_id": "6524750b-0f81-4f20-a197-e3881adbfe0a"
    }
  ], 
  "file_name": "5c9f1a05-1dc7-4e83-8dc2-3e5071796c07.htseq.counts.gz", 
  "submitter_id": "5c9f1a05-1dc7-4e83-8dc2-3e5071796c07_count", 
  "data_category": "Transcriptome Profiling", 
  "annotations": [
    {
      "entity_submitter_id": "TCGA-CJ-4904", 
      "notes": "Pt with synchronous carcinoid tumor of the intestine.", 
      "submitter_id": "12064", 
      "entity_id": "ec3b2a30-fcf6-45ef-bd9d-e6089a237c0f", 
      "classification": "Notification", 
      "created_datetime": "2012-11-10T00:00:00", 
      "annotation_id": "94600989-585f-5696-9c52-455e7a89762f", 
      "entity_type": "case", 
      "updated_datetime": "2018-08-23T16:36:27.780612-05:00", 
      "case_id": "ec3b2a30-fcf6-45ef-bd9d-e6089a237c0f", 
      "state": "released", 
      "category": "Synchronous malignancy", 
      "status": "Approved"
    }
  ], 
  "analysis": {
    "workflow_version": "v1", 
    "input_files": [
      {
        "data_format": "BAM", 
        "access": "controlled", 
        "file_name": "07d3445b-b248-48f1-b4a4-595ce33bcc1e_gdc_realn_rehead.bam", 
        "submitter_id": "07d3445b-b248-48f1-b4a4-595ce33bcc1e", 
        "data_category": "Sequencing Reads", 
        "platform": "Illumina", 
        "created_datetime": "2016-05-29T16:02:25.654498-05:00", 
        "file_size": 11874646538, 
        "md5sum": "20d35f38ff9e3e47e31239cfbe93e802", 
        "updated_datetime": "2018-11-15T21:30:06.924734-06:00", 
        "file_id": "9fae84b4-5ea9-4e8c-8b75-e4b67c2756f8", 
        "data_type": "Aligned Reads", 
        "state": "released", 
        "experimental_strategy": "RNA-Seq"
      }
    ], 
    "updated_datetime": "2018-09-06T17:41:51.247648-05:00", 
    "workflow_link": "https://github.com/NCI-GDC/htseq-cwl", 
    "submitter_id": "5c9f1a05-1dc7-4e83-8dc2-3e5071796c07_count", 
    "state": "released", 
    "workflow_type": "HTSeq - Counts", 
    "created_datetime": "2016-05-30T18:57:12.960391-05:00", 
    "analysis_id": "1c560940-415c-43c2-b7b1-df2644c6e29a"
  }, 
  "file_size": 254474, 
  "md5sum": "4644355c9e3f98e4e0139465c0801f70", 
  "file_id": "f7866626-5fdb-4bb2-a008-61f8848cb733", 
  "data_type": "Gene Expression Quantification", 
  "state": "released", 
  "experimental_strategy": "RNA-Seq"
},{
  "data_format": "TXT", 
  "access": "open", 
  "associated_entities": [
    {
      "entity_submitter_id": "TCGA-BP-4987-01A-01R-1334-07", 
      "entity_type": "aliquot", 
      "case_id": "aebe37c4-5b37-41f3-ade3-46e41bad8eab", 
      "entity_id": "0f8f1a3b-f7ed-4dc2-afc2-2a96e25172de"
    }
  ], 
  "file_name": "29becab5-d444-4165-a8a0-35791c09a162.htseq.counts.gz", 
  "submitter_id": "29becab5-d444-4165-a8a0-35791c09a162_count", 
  "data_category": "Transcriptome Profiling", 
  "analysis": {
    "workflow_version": "v1", 
    "input_files": [
      {
        "data_format": "BAM", 
        "access": "controlled", 
        "file_name": "fc505b3c-f31c-4500-b165-930e7986c391_gdc_realn_rehead.bam", 
        "submitter_id": "fc505b3c-f31c-4500-b165-930e7986c391", 
        "data_category": "Sequencing Reads", 
        "platform": "Illumina", 
        "created_datetime": "2016-05-28T18:03:21.019147-05:00", 
        "file_size": 10589221394, 
        "md5sum": "b92ed2534c12f366a42d9355aeeb291b", 
        "updated_datetime": "2018-11-15T21:21:29.863147-06:00", 
        "file_id": "8ad321dc-1485-4a00-979b-f76d31d8438d", 
        "data_type": "Aligned Reads", 
        "state": "released", 
        "experimental_strategy": "RNA-Seq"
      }
    ], 
    "updated_datetime": "2018-09-06T17:41:51.247648-05:00", 
    "workflow_link": "https://github.com/NCI-GDC/htseq-cwl", 
    "submitter_id": "29becab5-d444-4165-a8a0-35791c09a162_count", 
    "state": "released", 
    "workflow_type": "HTSeq - Counts", 
    "created_datetime": "2016-05-29T10:56:20.128816-05:00", 
    "analysis_id": "78914622-7692-49ab-982d-70f40c1fd36b"
  }, 
  "file_size": 258735, 
  "md5sum": "72588dec5a8f940a195b548b722777f0", 
  "file_id": "ad2f7eb3-740b-4446-a22a-5bec94f2f373", 
  "data_type": "Gene Expression Quantification", 
  "state": "released", 
  "experimental_strategy": "RNA-Seq"
},{
  "data_format": "TXT", 
  "access": "open", 
  "associated_entities": [
    {
      "entity_submitter_id": "TCGA-CZ-5469-11A-01R-1503-07", 
      "entity_type": "aliquot", 
      "case_id": "6205c2d8-d431-4c4c-8ac6-ee407170e833", 
      "entity_id": "68387300-716c-4a6b-920f-9b663750a376"
    }
  ], 
  "file_name": "b8fb3d69-dcf2-4f8a-8960-8a1da00ed95b.htseq.counts.gz", 
  "submitter_id": "b8fb3d69-dcf2-4f8a-8960-8a1da00ed95b_count", 
  "data_category": "Transcriptome Profiling", 
  "analysis": {
    "workflow_version": "v1", 
    "input_files": [
      {
        "data_format": "BAM", 
        "access": "controlled", 
        "file_name": "4b84ebcb-711d-4662-92ba-682c894152b0_gdc_realn_rehead.bam", 
        "submitter_id": "4b84ebcb-711d-4662-92ba-682c894152b0", 
        "data_category": "Sequencing Reads", 
        "platform": "Illumina", 
        "created_datetime": "2016-05-29T01:38:13.766914-05:00", 
        "file_size": 9641258548, 
        "md5sum": "b2538d6df71353d62cf1fa702b194a6a", 
        "updated_datetime": "2018-11-15T20:57:47.372612-06:00", 
        "file_id": "58343350-9137-48f6-bfa4-8338d780ee30", 
        "data_type": "Aligned Reads", 
        "state": "released", 
        "experimental_strategy": "RNA-Seq"
      }
    ], 
    "updated_datetime": "2018-09-06T17:41:51.247648-05:00", 
    "workflow_link": "https://github.com/NCI-GDC/htseq-cwl", 
    "submitter_id": "b8fb3d69-dcf2-4f8a-8960-8a1da00ed95b_count", 
    "state": "released", 
    "workflow_type": "HTSeq - Counts", 
    "created_datetime": "2016-05-29T10:37:38.625508-05:00", 
    "analysis_id": "120bca0e-8843-4fc0-aa08-68148e4ece6a"
  }, 
  "file_size": 257387, 
  "md5sum": "1a04d343b59e392dc070022a7dec64db", 
  "file_id": "5566f355-e795-492e-ae03-fdbf87646d89", 
  "data_type": "Gene Expression Quantification", 
  "state": "released", 
  "experimental_strategy": "RNA-Seq"
},{
  "data_format": "TXT", 
  "access": "open", 
  "associated_entities": [
    {
      "entity_submitter_id": "TCGA-B0-4849-01A-01R-1277-07", 
      "entity_type": "aliquot", 
      "case_id": "9d202594-7697-443f-a1ee-d8e7b28ecb8f", 
      "entity_id": "8a1167d8-5eb6-48e4-9fe9-b75cc51c56de"
    }
  ], 
  "file_name": "8bc4505b-bcb8-470a-bc52-2b8f6a4cb4ae.htseq.counts.gz", 
  "submitter_id": "8bc4505b-bcb8-470a-bc52-2b8f6a4cb4ae_count", 
  "data_category": "Transcriptome Profiling", 
  "analysis": {
    "workflow_version": "v1", 
    "input_files": [
      {
        "data_format": "BAM", 
        "access": "controlled", 
        "file_name": "d40cba68-c43d-4338-8d7e-d54fefe80931_gdc_realn_rehead.bam", 
        "submitter_id": "d40cba68-c43d-4338-8d7e-d54fefe80931", 
        "data_category": "Sequencing Reads", 
        "platform": "Illumina", 
        "created_datetime": "2016-05-29T19:31:54.100675-05:00", 
        "file_size": 5391649286, 
        "md5sum": "ab65d37ae091fa8b06e8666c66998933", 
        "updated_datetime": "2018-11-15T17:21:45.437138-06:00", 
        "file_id": "049364a6-3999-4f8e-ba9c-36be85f4edad", 
        "data_type": "Aligned Reads", 
        "state": "released", 
        "experimental_strategy": "RNA-Seq"
      }
    ], 
    "updated_datetime": "2018-09-06T17:41:51.247648-05:00", 
    "workflow_link": "https://github.com/NCI-GDC/htseq-cwl", 
    "submitter_id": "8bc4505b-bcb8-470a-bc52-2b8f6a4cb4ae_count", 
    "state": "released", 
    "workflow_type": "HTSeq - Counts", 
    "created_datetime": "2016-05-30T18:32:43.411950-05:00", 
    "analysis_id": "a990a296-3f88-4d8a-aad5-fceff55adb23"
  }, 
  "file_size": 256740, 
  "md5sum": "e2d6909300b250fa77eb663c87122a24", 
  "file_id": "84adce22-fd45-4422-85ec-b2636ddaac82", 
  "data_type": "Gene Expression Quantification", 
  "state": "released", 
  "experimental_strategy": "RNA-Seq"
},{
  "data_format": "TXT", 
  "access": "open", 
  "associated_entities": [
    {
      "entity_submitter_id": "TCGA-BP-4329-01A-02R-1289-07", 
      "entity_type": "aliquot", 
      "case_id": "6ccabcd0-8f30-4828-851f-0ac7cee1a33f", 
      "entity_id": "a9012068-49b5-4ae1-ab9e-c65cd0878055"
    }
  ], 
  "file_name": "92de83d1-ba60-413c-8d21-d066505fe306.htseq.counts.gz", 
  "submitter_id": "92de83d1-ba60-413c-8d21-d066505fe306_count", 
  "data_category": "Transcriptome Profiling", 
  "analysis": {
    "workflow_version": "v1", 
    "input_files": [
      {
        "data_format": "BAM", 
        "access": "controlled", 
        "file_name": "ac10c511-bd2b-4ce0-b016-f07d41136342_gdc_realn_rehead.bam", 
        "submitter_id": "ac10c511-bd2b-4ce0-b016-f07d41136342", 
        "data_category": "Sequencing Reads", 
        "platform": "Illumina", 
        "created_datetime": "2016-05-29T13:56:27.289996-05:00", 
        "file_size": 9831080126, 
        "md5sum": "1e54cffe2ea81e0458532a7930778c7b", 
        "updated_datetime": "2018-11-15T21:56:00.379896-06:00", 
        "file_id": "d5e5d809-f3de-4a99-a3d2-e8358bf30d6d", 
        "data_type": "Aligned Reads", 
        "state": "released", 
        "experimental_strategy": "RNA-Seq"
      }
    ], 
    "updated_datetime": "2018-09-06T17:41:51.247648-05:00", 
    "workflow_link": "https://github.com/NCI-GDC/htseq-cwl", 
    "submitter_id": "92de83d1-ba60-413c-8d21-d066505fe306_count", 
    "state": "released", 
    "workflow_type": "HTSeq - Counts", 
    "created_datetime": "2016-05-30T18:16:58.485488-05:00", 
    "analysis_id": "6463c12b-e1af-4661-9ba4-4c3b9d28d8ee"
  }, 
  "file_size": 254907, 
  "md5sum": "7a216ccbeb3c1c51f14f0823b9229355", 
  "file_id": "c61cca3f-a115-4ba2-8346-d688d8ed1998", 
  "data_type": "Gene Expression Quantification", 
  "state": "released", 
  "experimental_strategy": "RNA-Seq"
},{
  "data_format": "TXT", 
  "access": "open", 
  "associated_entities": [
    {
      "entity_submitter_id": "TCGA-A3-3328-01A-01R-0864-07", 
      "entity_type": "aliquot", 
      "case_id": "8d02978a-10cb-4bbf-8980-78aebe70bcd1", 
      "entity_id": "ad577848-ede3-4e20-8608-93bfcee70b3c"
    }
  ], 
  "file_name": "c0e81984-36e8-4b4d-8ee9-3cef760ae6c2.htseq.counts.gz", 
  "submitter_id": "c0e81984-36e8-4b4d-8ee9-3cef760ae6c2_count", 
  "data_category": "Transcriptome Profiling", 
  "annotations": [
    {
      "entity_submitter_id": "TCGA-A3-3328", 
      "notes": "[intgen.org]: Prior Malignancy", 
      "submitter_id": "666", 
      "entity_id": "8d02978a-10cb-4bbf-8980-78aebe70bcd1", 
      "classification": "Notification", 
      "created_datetime": "2010-09-02T00:00:00", 
      "annotation_id": "9f2661e7-5e02-544d-b3f8-912b282d7d49", 
      "entity_type": "case", 
      "updated_datetime": "2018-08-23T16:36:27.780612-05:00", 
      "case_id": "8d02978a-10cb-4bbf-8980-78aebe70bcd1", 
      "state": "released", 
      "category": "Prior malignancy", 
      "status": "Approved"
    }
  ], 
  "analysis": {
    "workflow_version": "v1", 
    "input_files": [
      {
        "data_format": "BAM", 
        "access": "controlled", 
        "file_name": "1f571979-c5d2-4eb5-bdeb-35aec7158a35_gdc_realn_rehead.bam", 
        "submitter_id": "1f571979-c5d2-4eb5-bdeb-35aec7158a35", 
        "data_category": "Sequencing Reads", 
        "platform": "Illumina", 
        "created_datetime": "2016-05-29T02:10:03.384418-05:00", 
        "file_size": 12086153891, 
        "md5sum": "09c1738068cbb6e63368b6354a3a35cf", 
        "updated_datetime": "2018-11-15T20:46:44.319330-06:00", 
        "file_id": "4f45eab9-c0c3-43dd-b1d0-7432c5967a93", 
        "data_type": "Aligned Reads", 
        "state": "released", 
        "experimental_strategy": "RNA-Seq"
      }
    ], 
    "updated_datetime": "2018-09-06T17:41:51.247648-05:00", 
    "workflow_link": "https://github.com/NCI-GDC/htseq-cwl", 
    "submitter_id": "c0e81984-36e8-4b4d-8ee9-3cef760ae6c2_count", 
    "state": "released", 
    "workflow_type": "HTSeq - Counts", 
    "created_datetime": "2016-05-29T10:49:55.787102-05:00", 
    "analysis_id": "53511311-85f7-44d1-a607-baa5d0791c27"
  }, 
  "file_size": 254933, 
  "md5sum": "be3a9cdb874f854c091b55c151e6196a", 
  "file_id": "ac9d8c30-c13c-4bae-b3d0-cca39203b39e", 
  "data_type": "Gene Expression Quantification", 
  "state": "released", 
  "experimental_strategy": "RNA-Seq"
},{
  "data_format": "TXT", 
  "access": "open", 
  "associated_entities": [
    {
      "entity_submitter_id": "TCGA-B0-5712-11A-01R-1672-07", 
      "entity_type": "aliquot", 
      "case_id": "514af471-31d2-43fa-88dc-8639a5e97181", 
      "entity_id": "3d7aafed-3205-47c6-9394-2a6a84d90a0a"
    }
  ], 
  "file_name": "7386bdff-7f78-46b5-afd3-d75a19f1a0ce.htseq.counts.gz", 
  "submitter_id": "7386bdff-7f78-46b5-afd3-d75a19f1a0ce_count", 
  "data_category": "Transcriptome Profiling", 
  "analysis": {
    "workflow_version": "v1", 
    "input_files": [
      {
        "data_format": "BAM", 
        "access": "controlled", 
        "file_name": "42f9d9ea-09cb-4ba7-9d28-406bdbc8472a_gdc_realn_rehead.bam", 
        "submitter_id": "42f9d9ea-09cb-4ba7-9d28-406bdbc8472a", 
        "data_category": "Sequencing Reads", 
        "platform": "Illumina", 
        "created_datetime": "2016-05-28T04:13:37.016950-05:00", 
        "file_size": 7787684794, 
        "md5sum": "9028d0199a80f3d03544f80c132c94f0", 
        "updated_datetime": "2018-11-15T22:04:38.004773-06:00", 
        "file_id": "f4b6a83e-6dae-4dc9-a83b-a204ae51bd7b", 
        "data_type": "Aligned Reads", 
        "state": "released", 
        "experimental_strategy": "RNA-Seq"
      }
    ], 
    "updated_datetime": "2018-09-06T17:41:51.247648-05:00", 
    "workflow_link": "https://github.com/NCI-GDC/htseq-cwl", 
    "submitter_id": "7386bdff-7f78-46b5-afd3-d75a19f1a0ce_count", 
    "state": "released", 
    "workflow_type": "HTSeq - Counts", 
    "created_datetime": "2016-05-29T10:27:53.111647-05:00", 
    "analysis_id": "dbe12de0-d987-4d54-8117-f7cdd562aa2a"
  }, 
  "file_size": 255301, 
  "md5sum": "ce673b9710cb2cd08a3b364c865d5492", 
  "file_id": "cfca006a-7d20-4dcb-9224-426efae5ce1d", 
  "data_type": "Gene Expression Quantification", 
  "state": "released", 
  "experimental_strategy": "RNA-Seq"
},{
  "data_format": "TXT", 
  "access": "open", 
  "associated_entities": [
    {
      "entity_submitter_id": "TCGA-CJ-5672-01A-11R-1541-07", 
      "entity_type": "aliquot", 
      "case_id": "eee108d6-bb11-4369-b776-0f524afef6f3", 
      "entity_id": "7265ce4f-d385-4478-97cd-4fdafafed3cd"
    }
  ], 
  "file_name": "9fa215ae-e9ce-4f87-9c8e-b3d9574925c8.htseq.counts.gz", 
  "submitter_id": "9fa215ae-e9ce-4f87-9c8e-b3d9574925c8_count", 
  "data_category": "Transcriptome Profiling", 
  "analysis": {
    "workflow_version": "v1", 
    "input_files": [
      {
        "data_format": "BAM", 
        "access": "controlled", 
        "file_name": "c7b1aa0b-aa89-4680-9d59-63143365fc52_gdc_realn_rehead.bam", 
        "submitter_id": "c7b1aa0b-aa89-4680-9d59-63143365fc52", 
        "data_category": "Sequencing Reads", 
        "platform": "Illumina", 
        "created_datetime": "2016-05-29T18:45:26.150157-05:00", 
        "file_size": 7863143412, 
        "md5sum": "c8b3e42b1c4ccbbf9f17bf6440069dbc", 
        "updated_datetime": "2018-11-15T20:46:44.319330-06:00", 
        "file_id": "4c48a433-9e8f-48f6-85a5-7e4dc948f84a", 
        "data_type": "Aligned Reads", 
        "state": "released", 
        "experimental_strategy": "RNA-Seq"
      }
    ], 
    "updated_datetime": "2018-09-06T17:41:51.247648-05:00", 
    "workflow_link": "https://github.com/NCI-GDC/htseq-cwl", 
    "submitter_id": "9fa215ae-e9ce-4f87-9c8e-b3d9574925c8_count", 
    "state": "released", 
    "workflow_type": "HTSeq - Counts", 
    "created_datetime": "2016-05-30T18:58:46.564972-05:00", 
    "analysis_id": "5fae714c-1b6a-4d83-bec6-fdd190a9d78c"
  }, 
  "file_size": 250343, 
  "md5sum": "ec2d4e7a4d744f6698708daa4366c0a0", 
  "file_id": "00f072a6-6db0-4dcd-b819-e664f7e827df", 
  "data_type": "Gene Expression Quantification", 
  "state": "released", 
  "experimental_strategy": "RNA-Seq"
},{
  "data_format": "TXT", 
  "access": "open", 
  "associated_entities": [
    {
      "entity_submitter_id": "TCGA-B0-5104-01A-01R-1420-07", 
      "entity_type": "aliquot", 
      "case_id": "fb3a387f-ebc6-4422-a782-5c19056f77f2", 
      "entity_id": "a1a4ed45-edca-4f57-a885-9fb5626dad40"
    }
  ], 
  "file_name": "454d2d51-19c4-4509-96ad-c400035a49f4.htseq.counts.gz", 
  "submitter_id": "454d2d51-19c4-4509-96ad-c400035a49f4_count", 
  "data_category": "Transcriptome Profiling", 
  "analysis": {
    "workflow_version": "v1", 
    "input_files": [
      {
        "data_format": "BAM", 
        "access": "controlled", 
        "file_name": "b9983ff6-ae21-4a7b-a28f-ba458175d8b2_gdc_realn_rehead.bam", 
        "submitter_id": "b9983ff6-ae21-4a7b-a28f-ba458175d8b2", 
        "data_category": "Sequencing Reads", 
        "platform": "Illumina", 
        "created_datetime": "2016-05-30T17:15:38.075692-05:00", 
        "file_size": 10092813556, 
        "md5sum": "b649013daf3f3805352ff03f5cf8ce6e", 
        "updated_datetime": "2018-11-15T22:13:19.171383-06:00", 
        "file_id": "fa3a3773-c245-46cf-9c14-b56efe612aa3", 
        "data_type": "Aligned Reads", 
        "state": "released", 
        "experimental_strategy": "RNA-Seq"
      }
    ], 
    "updated_datetime": "2018-09-06T17:41:51.247648-05:00", 
    "workflow_link": "https://github.com/NCI-GDC/htseq-cwl", 
    "submitter_id": "454d2d51-19c4-4509-96ad-c400035a49f4_count", 
    "state": "released", 
    "workflow_type": "HTSeq - Counts", 
    "created_datetime": "2016-05-30T19:06:07.222629-05:00", 
    "analysis_id": "59221ae1-49d1-4a26-bfb2-82650ebbf11c"
  }, 
  "file_size": 259427, 
  "md5sum": "82e557363bcf2737a8fbe2b3b3088454", 
  "file_id": "a955f9ba-26ae-43e9-af58-edabdd1b645c", 
  "data_type": "Gene Expression Quantification", 
  "state": "released", 
  "experimental_strategy": "RNA-Seq"
},{
  "data_format": "TXT", 
  "access": "open", 
  "associated_entities": [
    {
      "entity_submitter_id": "TCGA-CW-6097-01A-11R-1672-07", 
      "entity_type": "aliquot", 
      "case_id": "5f53ace3-14ca-412a-af6c-98d8996f8177", 
      "entity_id": "c850962f-dc1f-413d-b438-39ad283e9cf9"
    }
  ], 
  "file_name": "567d381b-f753-4975-bbc6-c8daa4ff4530.htseq.counts.gz", 
  "submitter_id": "567d381b-f753-4975-bbc6-c8daa4ff4530_count", 
  "data_category": "Transcriptome Profiling", 
  "analysis": {
    "workflow_version": "v1", 
    "input_files": [
      {
        "data_format": "BAM", 
        "access": "controlled", 
        "file_name": "701ac153-f8eb-4c17-aa57-5b2aca1069bd_gdc_realn_rehead.bam", 
        "submitter_id": "701ac153-f8eb-4c17-aa57-5b2aca1069bd", 
        "data_category": "Sequencing Reads", 
        "platform": "Illumina", 
        "created_datetime": "2016-05-28T20:13:54.851659-05:00", 
        "file_size": 8666279077, 
        "md5sum": "b566b05939b8b0b6938be6d7518492a9", 
        "updated_datetime": "2018-11-15T20:57:47.372612-06:00", 
        "file_id": "5258ac45-0162-43b6-9be7-02a69070724e", 
        "data_type": "Aligned Reads", 
        "state": "released", 
        "experimental_strategy": "RNA-Seq"
      }
    ], 
    "updated_datetime": "2018-09-06T17:41:51.247648-05:00", 
    "workflow_link": "https://github.com/NCI-GDC/htseq-cwl", 
    "submitter_id": "567d381b-f753-4975-bbc6-c8daa4ff4530_count", 
    "state": "released", 
    "workflow_type": "HTSeq - Counts", 
    "created_datetime": "2016-05-29T10:36:15.004870-05:00", 
    "analysis_id": "123b9b77-4608-4407-a4cc-57b64d38a334"
  }, 
  "file_size": 252753, 
  "md5sum": "9ea164680e3830d70a4fffad0bc68c16", 
  "file_id": "530c6fb3-1763-4dd2-97e2-1f3ea2347db5", 
  "data_type": "Gene Expression Quantification", 
  "state": "released", 
  "experimental_strategy": "RNA-Seq"
},{
  "data_format": "TXT", 
  "access": "open", 
  "associated_entities": [
    {
      "entity_submitter_id": "TCGA-B0-5696-11A-01R-1541-07", 
      "entity_type": "aliquot", 
      "case_id": "1d176c53-6cbb-4a39-9a6f-669b4f1cb575", 
      "entity_id": "9b865921-f30e-4c3f-85c0-088def67c17d"
    }
  ], 
  "file_name": "34119118-6feb-4641-9e6c-485981c7984b.htseq.counts.gz", 
  "submitter_id": "34119118-6feb-4641-9e6c-485981c7984b_count", 
  "data_category": "Transcriptome Profiling", 
  "analysis": {
    "workflow_version": "v1", 
    "input_files": [
      {
        "data_format": "BAM", 
        "access": "controlled", 
        "file_name": "012c0e06-5b23-4ec5-ae08-71b42c5829ac_gdc_realn_rehead.bam", 
        "submitter_id": "012c0e06-5b23-4ec5-ae08-71b42c5829ac", 
        "data_category": "Sequencing Reads", 
        "platform": "Illumina", 
        "created_datetime": "2016-05-26T11:24:38.762855-05:00", 
        "file_size": 9428384265, 
        "md5sum": "701a857f1724da129d3ecb08700ae091", 
        "updated_datetime": "2018-11-15T22:04:38.004773-06:00", 
        "file_id": "f7579d37-5405-4414-b6b7-4a23e0dcbb56", 
        "data_type": "Aligned Reads", 
        "state": "released", 
        "experimental_strategy": "RNA-Seq"
      }
    ], 
    "updated_datetime": "2018-09-06T17:41:51.247648-05:00", 
    "workflow_link": "https://github.com/NCI-GDC/htseq-cwl", 
    "submitter_id": "34119118-6feb-4641-9e6c-485981c7984b_count", 
    "state": "released", 
    "workflow_type": "HTSeq - Counts", 
    "created_datetime": "2016-05-26T21:19:25.082780-05:00", 
    "analysis_id": "86ab415b-acb4-476c-9507-2506ba0e037b"
  }, 
  "file_size": 252921, 
  "md5sum": "5b3e11db00f52e43f71b1737a3d20580", 
  "file_id": "c51ba8e3-6bfe-47da-b1df-cf62f2d640b5", 
  "data_type": "Gene Expression Quantification", 
  "state": "released", 
  "experimental_strategy": "RNA-Seq"
},{
  "data_format": "TXT", 
  "access": "open", 
  "associated_entities": [
    {
      "entity_submitter_id": "TCGA-CZ-5466-11A-01R-1503-07", 
      "entity_type": "aliquot", 
      "case_id": "5722df9f-5631-476d-a11b-b3c1e9a40fbf", 
      "entity_id": "f7d99218-d737-4034-b989-6af2da33508e"
    }
  ], 
  "file_name": "ae2e66c6-a69c-45c6-8584-82b4da9899e0.htseq.counts.gz", 
  "submitter_id": "ae2e66c6-a69c-45c6-8584-82b4da9899e0_count", 
  "data_category": "Transcriptome Profiling", 
  "analysis": {
    "workflow_version": "v1", 
    "input_files": [
      {
        "data_format": "BAM", 
        "access": "controlled", 
        "file_name": "9b30d114-b1ab-453e-b288-4fa68171eeb9_gdc_realn_rehead.bam", 
        "submitter_id": "9b30d114-b1ab-453e-b288-4fa68171eeb9", 
        "data_category": "Sequencing Reads", 
        "platform": "Illumina", 
        "created_datetime": "2016-05-28T11:20:49.637764-05:00", 
        "file_size": 14443650304, 
        "md5sum": "2eb76a89522989a1ce9df4f0f7928296", 
        "updated_datetime": "2018-11-15T20:57:47.372612-06:00", 
        "file_id": "5352f474-9c07-4790-be99-2ac0dd2b8912", 
        "data_type": "Aligned Reads", 
        "state": "released", 
        "experimental_strategy": "RNA-Seq"
      }
    ], 
    "updated_datetime": "2018-09-06T17:41:51.247648-05:00", 
    "workflow_link": "https://github.com/NCI-GDC/htseq-cwl", 
    "submitter_id": "ae2e66c6-a69c-45c6-8584-82b4da9899e0_count", 
    "state": "released", 
    "workflow_type": "HTSeq - Counts", 
    "created_datetime": "2016-05-29T10:31:42.568187-05:00", 
    "analysis_id": "7f81b81a-41af-47a6-80c5-72259a9ec8e6"
  }, 
  "file_size": 256713, 
  "md5sum": "0e728a70022839ec963737b03e21f76d", 
  "file_id": "6dd83c4d-fe7a-47b1-b2de-92af75291c78", 
  "data_type": "Gene Expression Quantification", 
  "state": "released", 
  "experimental_strategy": "RNA-Seq"
},{
  "data_format": "TXT", 
  "access": "open", 
  "associated_entities": [
    {
      "entity_submitter_id": "TCGA-B0-4700-01A-02R-1541-07", 
      "entity_type": "aliquot", 
      "case_id": "e33dff22-5bf1-4dd8-bed7-063cb555677c", 
      "entity_id": "abb072fe-25c3-49f2-83ca-b738e90850a6"
    }
  ], 
  "file_name": "1f578919-3fbb-4491-8381-46b097f5339c.htseq.counts.gz", 
  "submitter_id": "1f578919-3fbb-4491-8381-46b097f5339c_count", 
  "data_category": "Transcriptome Profiling", 
  "analysis": {
    "workflow_version": "v1", 
    "input_files": [
      {
        "data_format": "BAM", 
        "access": "controlled", 
        "file_name": "b69a7de5-07ef-495f-8d23-33a173eeddfb_gdc_realn_rehead.bam", 
        "submitter_id": "b69a7de5-07ef-495f-8d23-33a173eeddfb", 
        "data_category": "Sequencing Reads", 
        "platform": "Illumina", 
        "created_datetime": "2016-05-29T06:04:54.526247-05:00", 
        "file_size": 9478798075, 
        "md5sum": "06cedb03f0163fab61f124e129c23942", 
        "updated_datetime": "2018-11-15T21:21:29.863147-06:00", 
        "file_id": "86bb8494-3889-4d8c-bf8a-57d0b186f7ed", 
        "data_type": "Aligned Reads", 
        "state": "released", 
        "experimental_strategy": "RNA-Seq"
      }
    ], 
    "updated_datetime": "2018-09-06T17:41:51.247648-05:00", 
    "workflow_link": "https://github.com/NCI-GDC/htseq-cwl", 
    "submitter_id": "1f578919-3fbb-4491-8381-46b097f5339c_count", 
    "state": "released", 
    "workflow_type": "HTSeq - Counts", 
    "created_datetime": "2016-05-29T11:12:35.871297-05:00", 
    "analysis_id": "146f74a5-22b3-4765-bd2c-8bd54eef1954"
  }, 
  "file_size": 254582, 
  "md5sum": "f532af1d790a0af0c32ade23148a459b", 
  "file_id": "70f8f9c5-b827-45d2-ba9a-5398c7a132f4", 
  "data_type": "Gene Expression Quantification", 
  "state": "released", 
  "experimental_strategy": "RNA-Seq"
},{
  "data_format": "TXT", 
  "access": "open", 
  "associated_entities": [
    {
      "entity_submitter_id": "TCGA-B0-5095-01A-01R-1420-07", 
      "entity_type": "aliquot", 
      "case_id": "616bc43c-34b9-48e8-8219-4ef4d052f91b", 
      "entity_id": "c4f3e6e5-6b8b-4ecd-9fd7-99797d9a100b"
    }
  ], 
  "file_name": "4947a490-76f8-4cc9-b66f-f8ad69300179.htseq.counts.gz", 
  "submitter_id": "4947a490-76f8-4cc9-b66f-f8ad69300179_count", 
  "data_category": "Transcriptome Profiling", 
  "analysis": {
    "workflow_version": "v1", 
    "input_files": [
      {
        "data_format": "BAM", 
        "access": "controlled", 
        "file_name": "c8e5dfe5-6d32-4bcf-bd4f-5dd39abee350_gdc_realn_rehead.bam", 
        "submitter_id": "c8e5dfe5-6d32-4bcf-bd4f-5dd39abee350", 
        "data_category": "Sequencing Reads", 
        "platform": "Illumina", 
        "created_datetime": "2016-05-29T01:04:58.681451-05:00", 
        "file_size": 7926271058, 
        "md5sum": "656c3caf721b54dd999c5a1e64471a2a", 
        "updated_datetime": "2018-11-15T19:59:41.719344-06:00", 
        "file_id": "10c8040d-b314-455a-a59a-8a2c9f148416", 
        "data_type": "Aligned Reads", 
        "state": "released", 
        "experimental_strategy": "RNA-Seq"
      }
    ], 
    "updated_datetime": "2018-09-06T17:41:51.247648-05:00", 
    "workflow_link": "https://github.com/NCI-GDC/htseq-cwl", 
    "submitter_id": "4947a490-76f8-4cc9-b66f-f8ad69300179_count", 
    "state": "released", 
    "workflow_type": "HTSeq - Counts", 
    "created_datetime": "2016-05-29T10:37:26.143789-05:00", 
    "analysis_id": "b51ff9c1-c15f-43e8-b0a0-19cf47128f96"
  }, 
  "file_size": 257367, 
  "md5sum": "d2cbd66821a571f2a5954782e2f7e937", 
  "file_id": "d90f0c09-dd25-4070-a232-a79351698529", 
  "data_type": "Gene Expression Quantification", 
  "state": "released", 
  "experimental_strategy": "RNA-Seq"
},{
  "data_format": "TXT", 
  "access": "open", 
  "associated_entities": [
    {
      "entity_submitter_id": "TCGA-A3-3358-11A-01R-1541-07", 
      "entity_type": "aliquot", 
      "case_id": "8a575e00-5dc5-416d-a8f5-2cdfb8e62c31", 
      "entity_id": "b75bc28e-b611-4edc-b5fa-ffc842a2b596"
    }
  ], 
  "file_name": "769d968d-bf8e-4bb7-93ec-47a131d7f2d5.htseq.counts.gz", 
  "submitter_id": "769d968d-bf8e-4bb7-93ec-47a131d7f2d5_count", 
  "data_category": "Transcriptome Profiling", 
  "annotations": [
    {
      "entity_submitter_id": "TCGA-A3-3358", 
      "notes": "Prior malignancy cervical cancer. No systemic chemotherapy or radiation.", 
      "submitter_id": "11764", 
      "entity_id": "8a575e00-5dc5-416d-a8f5-2cdfb8e62c31", 
      "classification": "Notification", 
      "created_datetime": "2012-10-31T00:00:00", 
      "annotation_id": "a1a85f00-8790-50ee-9929-1a559d15426a", 
      "entity_type": "case", 
      "updated_datetime": "2018-08-23T16:36:27.780612-05:00", 
      "case_id": "8a575e00-5dc5-416d-a8f5-2cdfb8e62c31", 
      "state": "released", 
      "category": "Prior malignancy", 
      "status": "Approved"
    }
  ], 
  "analysis": {
    "workflow_version": "v1", 
    "input_files": [
      {
        "data_format": "BAM", 
        "access": "controlled", 
        "file_name": "68fb6ae8-700f-4ac9-b02e-62902ba97396_gdc_realn_rehead.bam", 
        "submitter_id": "68fb6ae8-700f-4ac9-b02e-62902ba97396", 
        "data_category": "Sequencing Reads", 
        "platform": "Illumina", 
        "created_datetime": "2016-05-28T23:26:59.915157-05:00", 
        "file_size": 8034080764, 
        "md5sum": "5824925a7f73e34a4c2b4844e6717662", 
        "updated_datetime": "2018-11-15T20:20:28.822215-06:00", 
        "file_id": "2a2cfacf-da24-42f0-b2ea-3e47b0d19d31", 
        "data_type": "Aligned Reads", 
        "state": "released", 
        "experimental_strategy": "RNA-Seq"
      }
    ], 
    "updated_datetime": "2018-09-06T17:41:51.247648-05:00", 
    "workflow_link": "https://github.com/NCI-GDC/htseq-cwl", 
    "submitter_id": "769d968d-bf8e-4bb7-93ec-47a131d7f2d5_count", 
    "state": "released", 
    "workflow_type": "HTSeq - Counts", 
    "created_datetime": "2016-05-29T10:48:32.860529-05:00", 
    "analysis_id": "0299f7b5-7372-4418-9ce4-eaf9bef54dbd"
  }, 
  "file_size": 253878, 
  "md5sum": "d220435571475448fc3924c27fd249cc", 
  "file_id": "d2ddb984-0541-4cb9-9449-7d013ac77d25", 
  "data_type": "Gene Expression Quantification", 
  "state": "released", 
  "experimental_strategy": "RNA-Seq"
},{
  "data_format": "TXT", 
  "access": "open", 
  "associated_entities": [
    {
      "entity_submitter_id": "TCGA-B0-4810-01A-01R-1503-07", 
      "entity_type": "aliquot", 
      "case_id": "3dd36758-04ad-4ba4-bf17-707649d6f1a0", 
      "entity_id": "0c949db4-d8a4-4a45-99a9-ab71f3afd47f"
    }
  ], 
  "file_name": "b242bb76-202f-415b-8710-14ffcaf61a4c.htseq.counts.gz", 
  "submitter_id": "b242bb76-202f-415b-8710-14ffcaf61a4c_count", 
  "data_category": "Transcriptome Profiling", 
  "analysis": {
    "workflow_version": "v1", 
    "input_files": [
      {
        "data_format": "BAM", 
        "access": "controlled", 
        "file_name": "f82e50a0-6ebe-44f1-8d02-f927d3683f89_gdc_realn_rehead.bam", 
        "submitter_id": "f82e50a0-6ebe-44f1-8d02-f927d3683f89", 
        "data_category": "Sequencing Reads", 
        "platform": "Illumina", 
        "created_datetime": "2016-05-27T10:40:30.523591-05:00", 
        "file_size": 8839176094, 
        "md5sum": "6704fe1579a2745000df420530b2ccee", 
        "updated_datetime": "2018-11-15T22:04:38.004773-06:00", 
        "file_id": "f79ac5c7-3bf9-4c93-a132-12f6575ebe1a", 
        "data_type": "Aligned Reads", 
        "state": "released", 
        "experimental_strategy": "RNA-Seq"
      }
    ], 
    "updated_datetime": "2018-09-06T17:41:51.247648-05:00", 
    "workflow_link": "https://github.com/NCI-GDC/htseq-cwl", 
    "submitter_id": "b242bb76-202f-415b-8710-14ffcaf61a4c_count", 
    "state": "released", 
    "workflow_type": "HTSeq - Counts", 
    "created_datetime": "2016-05-29T10:16:20.860043-05:00", 
    "analysis_id": "75928abe-b99f-4d52-be25-fa55be1e1156"
  }, 
  "file_size": 259366, 
  "md5sum": "e522e6af44c498d1626b8e0c693d651b", 
  "file_id": "afeb783b-193c-4928-9a5c-bd605a224f4f", 
  "data_type": "Gene Expression Quantification", 
  "state": "released", 
  "experimental_strategy": "RNA-Seq"
},{
  "data_format": "TXT", 
  "access": "open", 
  "associated_entities": [
    {
      "entity_submitter_id": "TCGA-CJ-4901-01A-01R-1426-07", 
      "entity_type": "aliquot", 
      "case_id": "e45166cb-5150-4961-9e13-6891f02c1606", 
      "entity_id": "7f6f09f7-201d-4d8c-ac1f-8893df37cb66"
    }
  ], 
  "file_name": "58536ca4-2793-4c2c-845c-cfd2bbdd470b.htseq.counts.gz", 
  "submitter_id": "58536ca4-2793-4c2c-845c-cfd2bbdd470b_count", 
  "data_category": "Transcriptome Profiling", 
  "analysis": {
    "workflow_version": "v1", 
    "input_files": [
      {
        "data_format": "BAM", 
        "access": "controlled", 
        "file_name": "32f204e7-9794-4721-87f3-d60584b9d4c1_gdc_realn_rehead.bam", 
        "submitter_id": "32f204e7-9794-4721-87f3-d60584b9d4c1", 
        "data_category": "Sequencing Reads", 
        "platform": "Illumina", 
        "created_datetime": "2016-05-29T07:03:43.360059-05:00", 
        "file_size": 10680434927, 
        "md5sum": "abf02907c1eea0038534ec0109c47d0e", 
        "updated_datetime": "2018-11-15T21:21:29.863147-06:00", 
        "file_id": "8dddcd54-976e-445c-bb94-697705ea58b4", 
        "data_type": "Aligned Reads", 
        "state": "released", 
        "experimental_strategy": "RNA-Seq"
      }
    ], 
    "updated_datetime": "2018-09-06T17:41:51.247648-05:00", 
    "workflow_link": "https://github.com/NCI-GDC/htseq-cwl", 
    "submitter_id": "58536ca4-2793-4c2c-845c-cfd2bbdd470b_count", 
    "state": "released", 
    "workflow_type": "HTSeq - Counts", 
    "created_datetime": "2016-05-29T11:13:04.902430-05:00", 
    "analysis_id": "bc90407a-914e-4f60-b299-4dac810df032"
  }, 
  "file_size": 258179, 
  "md5sum": "072e871d6fa579358ed40d389ae2d18e", 
  "file_id": "a45b876c-222c-4a29-9aa9-c927f582d344", 
  "data_type": "Gene Expression Quantification", 
  "state": "released", 
  "experimental_strategy": "RNA-Seq"
},{
  "data_format": "TXT", 
  "access": "open", 
  "associated_entities": [
    {
      "entity_submitter_id": "TCGA-CJ-4643-01A-02R-1325-07", 
      "entity_type": "aliquot", 
      "case_id": "f11f68ac-5ad2-416b-a0c2-697ac3e9718a", 
      "entity_id": "a5702ea5-2ed9-40c9-881e-f20dcdc904a1"
    }
  ], 
  "file_name": "f6178fdc-41f7-458b-a905-4ea298e6b098.htseq.counts.gz", 
  "submitter_id": "f6178fdc-41f7-458b-a905-4ea298e6b098_count", 
  "data_category": "Transcriptome Profiling", 
  "analysis": {
    "workflow_version": "v1", 
    "input_files": [
      {
        "data_format": "BAM", 
        "access": "controlled", 
        "file_name": "7336eaf8-7ace-439f-a2e1-4167c836919e_gdc_realn_rehead.bam", 
        "submitter_id": "7336eaf8-7ace-439f-a2e1-4167c836919e", 
        "data_category": "Sequencing Reads", 
        "platform": "Illumina", 
        "created_datetime": "2016-05-29T21:19:30.840691-05:00", 
        "file_size": 9323211238, 
        "md5sum": "6ba1fa4a78d08ced959c4d98de1b4b03", 
        "updated_datetime": "2018-11-15T20:46:44.319330-06:00", 
        "file_id": "3e9a747b-16f3-4a45-b63b-73ea9b6620fe", 
        "data_type": "Aligned Reads", 
        "state": "released", 
        "experimental_strategy": "RNA-Seq"
      }
    ], 
    "updated_datetime": "2018-09-06T17:41:51.247648-05:00", 
    "workflow_link": "https://github.com/NCI-GDC/htseq-cwl", 
    "submitter_id": "f6178fdc-41f7-458b-a905-4ea298e6b098_count", 
    "state": "released", 
    "workflow_type": "HTSeq - Counts", 
    "created_datetime": "2016-05-30T19:00:04.769696-05:00", 
    "analysis_id": "c8eebf20-7a1d-4596-ad64-480dfeb0bc24"
  }, 
  "file_size": 259017, 
  "md5sum": "11cbff809bafc3c56ee2fc162b031ab2", 
  "file_id": "2bc1b30a-eb4a-495b-9c82-30e016edfd31", 
  "data_type": "Gene Expression Quantification", 
  "state": "released", 
  "experimental_strategy": "RNA-Seq"
},{
  "data_format": "TXT", 
  "access": "open", 
  "associated_entities": [
    {
      "entity_submitter_id": "TCGA-B8-A54H-01A-11R-A33J-07", 
      "entity_type": "aliquot", 
      "case_id": "3280a078-8841-4c5c-a361-b58bc37b965c", 
      "entity_id": "71120f54-314f-4b8d-abdb-409148805743"
    }
  ], 
  "file_name": "b393f2a6-56ad-4467-9051-98c0cfa0550c.htseq.counts.gz", 
  "submitter_id": "b393f2a6-56ad-4467-9051-98c0cfa0550c_count", 
  "data_category": "Transcriptome Profiling", 
  "analysis": {
    "workflow_version": "v1", 
    "input_files": [
      {
        "data_format": "BAM", 
        "access": "controlled", 
        "file_name": "c8c0fee3-454c-4b06-8632-125717ad4342_gdc_realn_rehead.bam", 
        "submitter_id": "c8c0fee3-454c-4b06-8632-125717ad4342", 
        "data_category": "Sequencing Reads", 
        "platform": "Illumina", 
        "created_datetime": "2016-05-27T01:52:57.242643-05:00", 
        "file_size": 11884463204, 
        "md5sum": "2f6ad1123c9d4f50e9a52390efecfa13", 
        "updated_datetime": "2018-11-15T21:47:23.001784-06:00", 
        "file_id": "cb2e214c-14f8-41d4-935f-42e6301aaa0f", 
        "data_type": "Aligned Reads", 
        "state": "released", 
        "experimental_strategy": "RNA-Seq"
      }
    ], 
    "updated_datetime": "2018-09-06T17:41:51.247648-05:00", 
    "workflow_link": "https://github.com/NCI-GDC/htseq-cwl", 
    "submitter_id": "b393f2a6-56ad-4467-9051-98c0cfa0550c_count", 
    "state": "released", 
    "workflow_type": "HTSeq - Counts", 
    "created_datetime": "2016-05-29T10:09:44.807038-05:00", 
    "analysis_id": "7726dfde-c695-4798-b90f-15afb127a03b"
  }, 
  "file_size": 258080, 
  "md5sum": "485b99001b03e590de123f81bdf41ca6", 
  "file_id": "e2c4bfbe-924f-41b4-9b1e-e87b3957a110", 
  "data_type": "Gene Expression Quantification", 
  "state": "released", 
  "experimental_strategy": "RNA-Seq"
},{
  "data_format": "TXT", 
  "access": "open", 
  "associated_entities": [
    {
      "entity_submitter_id": "TCGA-CZ-4863-11A-01R-1503-07", 
      "entity_type": "aliquot", 
      "case_id": "88e7ce26-5b3f-4e4e-89b7-f706063fc467", 
      "entity_id": "9f81bec3-d63d-4fd5-af05-462099662682"
    }
  ], 
  "file_name": "666b1386-0778-4b3c-a736-dccdc041c80f.htseq.counts.gz", 
  "submitter_id": "666b1386-0778-4b3c-a736-dccdc041c80f_count", 
  "data_category": "Transcriptome Profiling", 
  "analysis": {
    "workflow_version": "v1", 
    "input_files": [
      {
        "data_format": "BAM", 
        "access": "controlled", 
        "file_name": "33b00f10-c09f-4be0-8428-edd5614efc7b_gdc_realn_rehead.bam", 
        "submitter_id": "33b00f10-c09f-4be0-8428-edd5614efc7b", 
        "data_category": "Sequencing Reads", 
        "platform": "Illumina", 
        "created_datetime": "2016-05-28T20:02:32.507038-05:00", 
        "file_size": 12843228090, 
        "md5sum": "186492578f286e4e0e491ccec9b820ed", 
        "updated_datetime": "2018-11-15T22:04:38.004773-06:00", 
        "file_id": "f6ec6717-55a8-4eef-9946-81f6ad627a97", 
        "data_type": "Aligned Reads", 
        "state": "released", 
        "experimental_strategy": "RNA-Seq"
      }
    ], 
    "updated_datetime": "2018-09-06T17:41:51.247648-05:00", 
    "workflow_link": "https://github.com/NCI-GDC/htseq-cwl", 
    "submitter_id": "666b1386-0778-4b3c-a736-dccdc041c80f_count", 
    "state": "released", 
    "workflow_type": "HTSeq - Counts", 
    "created_datetime": "2016-05-29T10:47:35.003595-05:00", 
    "analysis_id": "13e36edc-4f64-44ad-88ca-130c28e96196"
  }, 
  "file_size": 257748, 
  "md5sum": "77ee4721519cd4b006c85a86a8c266fb", 
  "file_id": "1fbe7f8c-bd58-4462-bd14-107268c693b4", 
  "data_type": "Gene Expression Quantification", 
  "state": "released", 
  "experimental_strategy": "RNA-Seq"
},{
  "data_format": "TXT", 
  "access": "open", 
  "associated_entities": [
    {
      "entity_submitter_id": "TCGA-AK-3429-01A-02R-1325-07", 
      "entity_type": "aliquot", 
      "case_id": "b3a6acab-00ad-48b7-94c2-bd56b461b48f", 
      "entity_id": "a687e665-43b5-49ef-9dbf-cac4a8adf2ad"
    }
  ], 
  "file_name": "b125b3b0-aa59-4e92-9a19-47d5049f7737.htseq.counts.gz", 
  "submitter_id": "b125b3b0-aa59-4e92-9a19-47d5049f7737_count", 
  "data_category": "Transcriptome Profiling", 
  "annotations": [
    {
      "entity_submitter_id": "TCGA-AK-3429", 
      "notes": "[intgen.org]: Molecular Results off Spec", 
      "submitter_id": "623", 
      "entity_id": "b3a6acab-00ad-48b7-94c2-bd56b461b48f", 
      "classification": "Notification", 
      "created_datetime": "2010-09-09T00:00:00", 
      "annotation_id": "c05ecb11-a5c5-592a-ba41-67f374fa2225", 
      "entity_type": "case", 
      "updated_datetime": "2018-08-23T16:36:27.780612-05:00", 
      "case_id": "b3a6acab-00ad-48b7-94c2-bd56b461b48f", 
      "state": "released", 
      "category": "Molecular analysis outside specification", 
      "status": "Approved"
    }
  ], 
  "analysis": {
    "workflow_version": "v1", 
    "input_files": [
      {
        "data_format": "BAM", 
        "access": "controlled", 
        "file_name": "9380be3b-3345-4d0c-95bc-b5f29953bea5_gdc_realn_rehead.bam", 
        "submitter_id": "9380be3b-3345-4d0c-95bc-b5f29953bea5", 
        "data_category": "Sequencing Reads", 
        "platform": "Illumina", 
        "created_datetime": "2016-05-29T00:08:06.575401-05:00", 
        "file_size": 5059803245, 
        "md5sum": "54b8b098a276b64160c2ae7dba48b9db", 
        "updated_datetime": "2018-11-15T21:47:23.001784-06:00", 
        "file_id": "cc63bc1d-a569-4278-b92f-693878af9f8e", 
        "data_type": "Aligned Reads", 
        "state": "released", 
        "experimental_strategy": "RNA-Seq"
      }
    ], 
    "updated_datetime": "2018-09-06T17:41:51.247648-05:00", 
    "workflow_link": "https://github.com/NCI-GDC/htseq-cwl", 
    "submitter_id": "b125b3b0-aa59-4e92-9a19-47d5049f7737_count", 
    "state": "released", 
    "workflow_type": "HTSeq - Counts", 
    "created_datetime": "2016-05-29T10:58:55.454235-05:00", 
    "analysis_id": "45a28492-148a-4782-905b-deeca4434bd4"
  }, 
  "file_size": 247726, 
  "md5sum": "3f42dcb1bfe4f0380485bf0f967852b6", 
  "file_id": "65c657f3-fa35-4f87-8514-caeb341c9293", 
  "data_type": "Gene Expression Quantification", 
  "state": "released", 
  "experimental_strategy": "RNA-Seq"
},{
  "data_format": "TXT", 
  "access": "open", 
  "associated_entities": [
    {
      "entity_submitter_id": "TCGA-B0-4834-01A-01R-1305-07", 
      "entity_type": "aliquot", 
      "case_id": "ac30d54e-f7e3-4185-ab99-89adceff3e69", 
      "entity_id": "2044755d-951c-4565-a4aa-b7ebbfe96072"
    }
  ], 
  "file_name": "bd557612-d93b-4524-9a53-f637c6f4c34c.htseq.counts.gz", 
  "submitter_id": "bd557612-d93b-4524-9a53-f637c6f4c34c_count", 
  "data_category": "Transcriptome Profiling", 
  "analysis": {
    "workflow_version": "v1", 
    "input_files": [
      {
        "data_format": "BAM", 
        "access": "controlled", 
        "file_name": "a7c4a034-c263-4294-808a-72bd91c3bfdd_gdc_realn_rehead.bam", 
        "submitter_id": "a7c4a034-c263-4294-808a-72bd91c3bfdd", 
        "data_category": "Sequencing Reads", 
        "platform": "Illumina", 
        "created_datetime": "2016-05-30T12:31:07.979102-05:00", 
        "file_size": 11328542803, 
        "md5sum": "5e1e17612e41af14b5b3ab43a4cc6660", 
        "updated_datetime": "2018-11-15T21:30:06.924734-06:00", 
        "file_id": "9ae202d8-ab8c-49f6-96ff-17aa330a73a9", 
        "data_type": "Aligned Reads", 
        "state": "released", 
        "experimental_strategy": "RNA-Seq"
      }
    ], 
    "updated_datetime": "2018-09-06T17:41:51.247648-05:00", 
    "workflow_link": "https://github.com/NCI-GDC/htseq-cwl", 
    "submitter_id": "bd557612-d93b-4524-9a53-f637c6f4c34c_count", 
    "state": "released", 
    "workflow_type": "HTSeq - Counts", 
    "created_datetime": "2016-05-30T18:40:51.432585-05:00", 
    "analysis_id": "43f96ed9-ad40-4a32-a516-a0e385bd9d2e"
  }, 
  "file_size": 250789, 
  "md5sum": "bbf54461c938d3d2c3eec9d40886e50b", 
  "file_id": "6c2e6502-5c9c-470b-9f6e-a60191933085", 
  "data_type": "Gene Expression Quantification", 
  "state": "released", 
  "experimental_strategy": "RNA-Seq"
},{
  "data_format": "TXT", 
  "access": "open", 
  "associated_entities": [
    {
      "entity_submitter_id": "TCGA-CZ-5467-11A-01R-1503-07", 
      "entity_type": "aliquot", 
      "case_id": "b602a73b-809c-44c6-a787-d496705e7ae8", 
      "entity_id": "f317553a-e27f-4d86-a785-5b2513acbd63"
    }
  ], 
  "file_name": "267640d4-53b0-4a04-9a87-7ac779d35938.htseq.counts.gz", 
  "submitter_id": "267640d4-53b0-4a04-9a87-7ac779d35938_count", 
  "data_category": "Transcriptome Profiling", 
  "analysis": {
    "workflow_version": "v1", 
    "input_files": [
      {
        "data_format": "BAM", 
        "access": "controlled", 
        "file_name": "4dc4db46-ed46-454a-b630-44213b583497_gdc_realn_rehead.bam", 
        "submitter_id": "4dc4db46-ed46-454a-b630-44213b583497", 
        "data_category": "Sequencing Reads", 
        "platform": "Illumina", 
        "created_datetime": "2016-05-29T02:34:12.429402-05:00", 
        "file_size": 10708323480, 
        "md5sum": "5760b6fef6273313be44d608882abdc9", 
        "updated_datetime": "2018-11-15T22:04:38.004773-06:00", 
        "file_id": "ef0c9be7-7e58-463c-b64f-0b4207fdcc92", 
        "data_type": "Aligned Reads", 
        "state": "released", 
        "experimental_strategy": "RNA-Seq"
      }
    ], 
    "updated_datetime": "2018-09-06T17:41:51.247648-05:00", 
    "workflow_link": "https://github.com/NCI-GDC/htseq-cwl", 
    "submitter_id": "267640d4-53b0-4a04-9a87-7ac779d35938_count", 
    "state": "released", 
    "workflow_type": "HTSeq - Counts", 
    "created_datetime": "2016-05-29T11:00:10.497264-05:00", 
    "analysis_id": "5d1a163f-38cd-4645-b9c6-25dba9e2229e"
  }, 
  "file_size": 254982, 
  "md5sum": "111dceb4be4278fbfa7fddf862a7e77b", 
  "file_id": "f73ef8af-971b-48ef-b767-61883c985f0f", 
  "data_type": "Gene Expression Quantification", 
  "state": "released", 
  "experimental_strategy": "RNA-Seq"
},{
  "data_format": "TXT", 
  "access": "open", 
  "associated_entities": [
    {
      "entity_submitter_id": "TCGA-B0-4843-01A-01R-1277-07", 
      "entity_type": "aliquot", 
      "case_id": "04004bc7-cc5c-4683-b334-3e14a7c2f384", 
      "entity_id": "9a28384b-79ee-4fc6-a9a8-4b3df2cdd966"
    }
  ], 
  "file_name": "45ca61f5-eb78-4bd3-af3a-9847ac6e1a14.htseq.counts.gz", 
  "submitter_id": "45ca61f5-eb78-4bd3-af3a-9847ac6e1a14_count", 
  "data_category": "Transcriptome Profiling", 
  "analysis": {
    "workflow_version": "v1", 
    "input_files": [
      {
        "data_format": "BAM", 
        "access": "controlled", 
        "file_name": "d2515500-4be2-4473-8f73-645287e1578b_gdc_realn_rehead.bam", 
        "submitter_id": "d2515500-4be2-4473-8f73-645287e1578b", 
        "data_category": "Sequencing Reads", 
        "platform": "Illumina", 
        "created_datetime": "2016-05-25T19:49:15.044599-05:00", 
        "file_size": 6474799941, 
        "md5sum": "4dff09119bb748a4fcfd8e07e86e8e61", 
        "updated_datetime": "2018-11-15T20:20:28.822215-06:00", 
        "file_id": "313922d1-693b-474f-a43c-51d07dd826fc", 
        "data_type": "Aligned Reads", 
        "state": "released", 
        "experimental_strategy": "RNA-Seq"
      }
    ], 
    "updated_datetime": "2018-09-06T17:41:51.247648-05:00", 
    "workflow_link": "https://github.com/NCI-GDC/htseq-cwl", 
    "submitter_id": "45ca61f5-eb78-4bd3-af3a-9847ac6e1a14_count", 
    "state": "released", 
    "workflow_type": "HTSeq - Counts", 
    "created_datetime": "2016-05-26T21:07:02.428700-05:00", 
    "analysis_id": "7e11296e-8988-4a7c-83da-7e8ccc195429"
  }, 
  "file_size": 253232, 
  "md5sum": "5d489a6317e7081575c4f7398e8066d4", 
  "file_id": "a5c447f1-4f97-482c-83e0-3f0ed63c9a78", 
  "data_type": "Gene Expression Quantification", 
  "state": "released", 
  "experimental_strategy": "RNA-Seq"
},{
  "data_format": "TXT", 
  "access": "open", 
  "associated_entities": [
    {
      "entity_submitter_id": "TCGA-CJ-5678-11A-01R-1541-07", 
      "entity_type": "aliquot", 
      "case_id": "822cf6c1-dd65-4814-94b1-0c335208ad9b", 
      "entity_id": "8236c198-1836-47e3-8766-ad19de805fd6"
    }
  ], 
  "file_name": "c50805c9-71f7-41bb-97f9-5ef389cbfb62.htseq.counts.gz", 
  "submitter_id": "c50805c9-71f7-41bb-97f9-5ef389cbfb62_count", 
  "data_category": "Transcriptome Profiling", 
  "analysis": {
    "workflow_version": "v1", 
    "input_files": [
      {
        "data_format": "BAM", 
        "access": "controlled", 
        "file_name": "1ddaf726-f0f0-4aec-a204-3db6c4ee1a7c_gdc_realn_rehead.bam", 
        "submitter_id": "1ddaf726-f0f0-4aec-a204-3db6c4ee1a7c", 
        "data_category": "Sequencing Reads", 
        "platform": "Illumina", 
        "created_datetime": "2016-05-30T11:53:14.412374-05:00", 
        "file_size": 11462520917, 
        "md5sum": "63da35ce6d6430d240309e87e859030d", 
        "updated_datetime": "2018-11-15T20:46:44.319330-06:00", 
        "file_id": "44c06dad-8c02-470a-b516-a83f87144d89", 
        "data_type": "Aligned Reads", 
        "state": "released", 
        "experimental_strategy": "RNA-Seq"
      }
    ], 
    "updated_datetime": "2018-09-06T17:41:51.247648-05:00", 
    "workflow_link": "https://github.com/NCI-GDC/htseq-cwl", 
    "submitter_id": "c50805c9-71f7-41bb-97f9-5ef389cbfb62_count", 
    "state": "released", 
    "workflow_type": "HTSeq - Counts", 
    "created_datetime": "2016-05-30T18:27:40.469126-05:00", 
    "analysis_id": "d7cb7f1a-2418-410e-bb99-7c2fe866b948"
  }, 
  "file_size": 252687, 
  "md5sum": "954a620d759a22f98b84494f726a3e8f", 
  "file_id": "1c19e674-4bc9-443b-ae31-228a74eb4836", 
  "data_type": "Gene Expression Quantification", 
  "state": "released", 
  "experimental_strategy": "RNA-Seq"
},{
  "data_format": "TXT", 
  "access": "open", 
  "associated_entities": [
    {
      "entity_submitter_id": "TCGA-A3-3382-01A-02R-1325-07", 
      "entity_type": "aliquot", 
      "case_id": "e1663694-17dd-4b01-b613-2516e022dfb7", 
      "entity_id": "bfe2a633-8c76-4b72-a807-fe986c35944f"
    }
  ], 
  "file_name": "8a5ed889-bb3d-47a2-bd2a-0a1d139a3809.htseq.counts.gz", 
  "submitter_id": "8a5ed889-bb3d-47a2-bd2a-0a1d139a3809_count", 
  "data_category": "Transcriptome Profiling", 
  "analysis": {
    "workflow_version": "v1", 
    "input_files": [
      {
        "data_format": "BAM", 
        "access": "controlled", 
        "file_name": "276c0552-797d-4610-8d7b-b9889b4b52f4_gdc_realn_rehead.bam", 
        "submitter_id": "276c0552-797d-4610-8d7b-b9889b4b52f4", 
        "data_category": "Sequencing Reads", 
        "platform": "Illumina", 
        "created_datetime": "2016-05-29T04:28:00.767400-05:00", 
        "file_size": 7035094899, 
        "md5sum": "6c6ac4e1e58552a4e0e39ade08996c88", 
        "updated_datetime": "2018-11-15T21:38:44.655215-06:00", 
        "file_id": "ad1f1a07-6c69-4087-a39a-b4d6c07886a9", 
        "data_type": "Aligned Reads", 
        "state": "released", 
        "experimental_strategy": "RNA-Seq"
      }
    ], 
    "updated_datetime": "2018-09-06T17:41:51.247648-05:00", 
    "workflow_link": "https://github.com/NCI-GDC/htseq-cwl", 
    "submitter_id": "8a5ed889-bb3d-47a2-bd2a-0a1d139a3809_count", 
    "state": "released", 
    "workflow_type": "HTSeq - Counts", 
    "created_datetime": "2016-05-29T11:11:39.881043-05:00", 
    "analysis_id": "0902c4ac-61ad-45a4-8751-cdd1efe8631a"
  }, 
  "file_size": 256413, 
  "md5sum": "4dfdb3fa14c3f7cc6d0d078ef1c954de", 
  "file_id": "7afe54c7-6137-4831-8c4c-8642346f84dc", 
  "data_type": "Gene Expression Quantification", 
  "state": "released", 
  "experimental_strategy": "RNA-Seq"
},{
  "data_format": "TXT", 
  "access": "open", 
  "associated_entities": [
    {
      "entity_submitter_id": "TCGA-BP-4338-01A-01R-1289-07", 
      "entity_type": "aliquot", 
      "case_id": "4978eb8d-4a38-470b-9a00-6dd3aada1aa9", 
      "entity_id": "5ac835e6-34a1-4a41-8979-5f8888a91f17"
    }
  ], 
  "file_name": "97ae61b2-1b02-4084-a949-8c7dc1073139.htseq.counts.gz", 
  "submitter_id": "97ae61b2-1b02-4084-a949-8c7dc1073139_count", 
  "data_category": "Transcriptome Profiling", 
  "analysis": {
    "workflow_version": "v1", 
    "input_files": [
      {
        "data_format": "BAM", 
        "access": "controlled", 
        "file_name": "f595ba52-548c-4e43-aeb4-aa30d5ecfdc6_gdc_realn_rehead.bam", 
        "submitter_id": "f595ba52-548c-4e43-aeb4-aa30d5ecfdc6", 
        "data_category": "Sequencing Reads", 
        "platform": "Illumina", 
        "created_datetime": "2016-05-27T20:35:06.250520-05:00", 
        "file_size": 10246567848, 
        "md5sum": "71fa7f6b092690195a575e084be017b7", 
        "updated_datetime": "2018-11-15T20:57:47.372612-06:00", 
        "file_id": "6a3ecbe3-abc7-4f4c-ade3-27f98ebdfd8b", 
        "data_type": "Aligned Reads", 
        "state": "released", 
        "experimental_strategy": "RNA-Seq"
      }
    ], 
    "updated_datetime": "2018-09-06T17:41:51.247648-05:00", 
    "workflow_link": "https://github.com/NCI-GDC/htseq-cwl", 
    "submitter_id": "97ae61b2-1b02-4084-a949-8c7dc1073139_count", 
    "state": "released", 
    "workflow_type": "HTSeq - Counts", 
    "created_datetime": "2016-05-29T10:23:35.798879-05:00", 
    "analysis_id": "ae78fc49-9dde-44ca-a82c-2a1a4c82c1cc"
  }, 
  "file_size": 253495, 
  "md5sum": "e662d206bc2f139aa6c00156ff7db21a", 
  "file_id": "39311f9a-b39a-4ffc-aeea-660faebbd7f9", 
  "data_type": "Gene Expression Quantification", 
  "state": "released", 
  "experimental_strategy": "RNA-Seq"
},{
  "data_format": "TXT", 
  "access": "open", 
  "associated_entities": [
    {
      "entity_submitter_id": "TCGA-B4-5832-01A-11R-1672-07", 
      "entity_type": "aliquot", 
      "case_id": "75e02a42-6937-4761-868b-c369c7bd3c72", 
      "entity_id": "e81c09d9-63e8-49e6-9358-15067c165835"
    }
  ], 
  "file_name": "3a1ef3a4-f090-47dd-81ee-48469bc3f6ef.htseq.counts.gz", 
  "submitter_id": "3a1ef3a4-f090-47dd-81ee-48469bc3f6ef_count", 
  "data_category": "Transcriptome Profiling", 
  "analysis": {
    "workflow_version": "v1", 
    "input_files": [
      {
        "data_format": "BAM", 
        "access": "controlled", 
        "file_name": "33f86e79-2396-431e-9ea0-c0d5461d2338_gdc_realn_rehead.bam", 
        "submitter_id": "33f86e79-2396-431e-9ea0-c0d5461d2338", 
        "data_category": "Sequencing Reads", 
        "platform": "Illumina", 
        "created_datetime": "2016-05-29T23:58:30.974181-05:00", 
        "file_size": 3925869504, 
        "md5sum": "12e12a09f0b5154b99aba03ebfe80fc4", 
        "updated_datetime": "2018-11-15T21:30:06.924734-06:00", 
        "file_id": "a108d442-bb16-4968-b67b-5853fb5a9cf5", 
        "data_type": "Aligned Reads", 
        "state": "released", 
        "experimental_strategy": "RNA-Seq"
      }
    ], 
    "updated_datetime": "2018-09-06T17:41:51.247648-05:00", 
    "workflow_link": "https://github.com/NCI-GDC/htseq-cwl", 
    "submitter_id": "3a1ef3a4-f090-47dd-81ee-48469bc3f6ef_count", 
    "state": "released", 
    "workflow_type": "HTSeq - Counts", 
    "created_datetime": "2016-05-30T18:21:44.088321-05:00", 
    "analysis_id": "e5aa83ee-208f-40d9-acfe-6dc31eb1a506"
  }, 
  "file_size": 244108, 
  "md5sum": "cfadc05c7466b6463710f05691839334", 
  "file_id": "36fc0da6-62e9-49de-b403-162df695ef8d", 
  "data_type": "Gene Expression Quantification", 
  "state": "released", 
  "experimental_strategy": "RNA-Seq"
},{
  "data_format": "TXT", 
  "access": "open", 
  "associated_entities": [
    {
      "entity_submitter_id": "TCGA-CW-6088-01A-11R-1672-07", 
      "entity_type": "aliquot", 
      "case_id": "4100b960-7963-4a1e-ba24-0a6526387e06", 
      "entity_id": "66d68258-08fc-4527-ac06-101e4cab9c06"
    }
  ], 
  "file_name": "677fb228-6830-4402-9eda-c4a0e975c189.htseq.counts.gz", 
  "submitter_id": "677fb228-6830-4402-9eda-c4a0e975c189_count", 
  "data_category": "Transcriptome Profiling", 
  "analysis": {
    "workflow_version": "v1", 
    "input_files": [
      {
        "data_format": "BAM", 
        "access": "controlled", 
        "file_name": "be175a13-1a2b-45b7-8741-522f53c6bbfc_gdc_realn_rehead.bam", 
        "submitter_id": "be175a13-1a2b-45b7-8741-522f53c6bbfc", 
        "data_category": "Sequencing Reads", 
        "platform": "Illumina", 
        "created_datetime": "2016-05-27T13:15:16.846360-05:00", 
        "file_size": 10761572255, 
        "md5sum": "2432fdb918e2c7fd02a0fd388beaad85", 
        "updated_datetime": "2018-11-15T19:59:41.719344-06:00", 
        "file_id": "066de438-a2ba-4c66-8950-8f40376ac684", 
        "data_type": "Aligned Reads", 
        "state": "released", 
        "experimental_strategy": "RNA-Seq"
      }
    ], 
    "updated_datetime": "2018-09-06T17:41:51.247648-05:00", 
    "workflow_link": "https://github.com/NCI-GDC/htseq-cwl", 
    "submitter_id": "677fb228-6830-4402-9eda-c4a0e975c189_count", 
    "state": "released", 
    "workflow_type": "HTSeq - Counts", 
    "created_datetime": "2016-05-29T10:18:27.919952-05:00", 
    "analysis_id": "5cf849fe-7799-4348-84c2-6e8a17a9749a"
  }, 
  "file_size": 257655, 
  "md5sum": "674cf617d2e1fc930564b31b4c056526", 
  "file_id": "5eee6364-e788-4109-bc9c-569d43bd096b", 
  "data_type": "Gene Expression Quantification", 
  "state": "released", 
  "experimental_strategy": "RNA-Seq"
},{
  "data_format": "TXT", 
  "access": "open", 
  "associated_entities": [
    {
      "entity_submitter_id": "TCGA-A3-A6NJ-01A-12R-A33J-07", 
      "entity_type": "aliquot", 
      "case_id": "96c38b74-c22b-4001-bfd0-a37eda1fbaed", 
      "entity_id": "7504b36e-98e4-40f1-b7ff-252142efeeb3"
    }
  ], 
  "file_name": "84400ad5-cd37-4a94-a143-5c470599d1ce.htseq.counts.gz", 
  "submitter_id": "84400ad5-cd37-4a94-a143-5c470599d1ce_count", 
  "data_category": "Transcriptome Profiling", 
  "analysis": {
    "workflow_version": "v1", 
    "input_files": [
      {
        "data_format": "BAM", 
        "access": "controlled", 
        "file_name": "74f80baa-034b-4970-b1c8-400aa6196e71_gdc_realn_rehead.bam", 
        "submitter_id": "74f80baa-034b-4970-b1c8-400aa6196e71", 
        "data_category": "Sequencing Reads", 
        "platform": "Illumina", 
        "created_datetime": "2016-05-29T12:30:43.021651-05:00", 
        "file_size": 9079819907, 
        "md5sum": "d410457350fc99b43f87842fff2de5dd", 
        "updated_datetime": "2018-11-15T21:38:44.655215-06:00", 
        "file_id": "aa5ab411-ba66-443e-bcea-8cd93136cd02", 
        "data_type": "Aligned Reads", 
        "state": "released", 
        "experimental_strategy": "RNA-Seq"
      }
    ], 
    "updated_datetime": "2018-09-06T17:41:51.247648-05:00", 
    "workflow_link": "https://github.com/NCI-GDC/htseq-cwl", 
    "submitter_id": "84400ad5-cd37-4a94-a143-5c470599d1ce_count", 
    "state": "released", 
    "workflow_type": "HTSeq - Counts", 
    "created_datetime": "2016-05-30T18:29:36.848431-05:00", 
    "analysis_id": "75d3be4a-b4c1-46c8-bccd-ed7abf04aee8"
  }, 
  "file_size": 254869, 
  "md5sum": "f66a9f78ae9d595b44e68b0ba8f6ab66", 
  "file_id": "ea7ab855-297c-4ea0-81cd-d46a1cf90135", 
  "data_type": "Gene Expression Quantification", 
  "state": "released", 
  "experimental_strategy": "RNA-Seq"
},{
  "data_format": "TXT", 
  "access": "open", 
  "associated_entities": [
    {
      "entity_submitter_id": "TCGA-B0-5088-01A-01R-1334-07", 
      "entity_type": "aliquot", 
      "case_id": "0022478c-4dfd-4cbe-a05e-fb20310844e3", 
      "entity_id": "26493c7e-4d5a-4c7d-9d2e-c3b7e92d2d3d"
    }
  ], 
  "file_name": "345d3200-a399-4eca-b48f-2beeb1689a8a.htseq.counts.gz", 
  "submitter_id": "345d3200-a399-4eca-b48f-2beeb1689a8a_count", 
  "data_category": "Transcriptome Profiling", 
  "annotations": [
    {
      "entity_submitter_id": "TCGA-B0-5088", 
      "notes": "Prior malignancy malignant melanoma of the head/neck. No systemic chemotherapy or radiation.", 
      "submitter_id": "11795", 
      "entity_id": "0022478c-4dfd-4cbe-a05e-fb20310844e3", 
      "classification": "Notification", 
      "created_datetime": "2012-10-31T00:00:00", 
      "annotation_id": "0f72e5c5-0ae8-5fc6-8892-a84dd5039515", 
      "entity_type": "case", 
      "updated_datetime": "2018-08-23T16:36:27.780612-05:00", 
      "case_id": "0022478c-4dfd-4cbe-a05e-fb20310844e3", 
      "state": "released", 
      "category": "Prior malignancy", 
      "status": "Approved"
    }
  ], 
  "analysis": {
    "workflow_version": "v1", 
    "input_files": [
      {
        "data_format": "BAM", 
        "access": "controlled", 
        "file_name": "aa3f19f8-f21b-435d-82a1-49da3f6c6701_gdc_realn_rehead.bam", 
        "submitter_id": "aa3f19f8-f21b-435d-82a1-49da3f6c6701", 
        "data_category": "Sequencing Reads", 
        "platform": "Illumina", 
        "created_datetime": "2016-05-25T18:33:59.267613-05:00", 
        "file_size": 10277243578, 
        "md5sum": "89234f523828130c2a2be1c153c144e1", 
        "updated_datetime": "2018-11-15T21:30:06.924734-06:00", 
        "file_id": "964fdd4c-cee8-4a38-bb6d-32edb5b7ef6c", 
        "data_type": "Aligned Reads", 
        "state": "released", 
        "experimental_strategy": "RNA-Seq"
      }
    ], 
    "updated_datetime": "2018-09-06T17:41:51.247648-05:00", 
    "workflow_link": "https://github.com/NCI-GDC/htseq-cwl", 
    "submitter_id": "345d3200-a399-4eca-b48f-2beeb1689a8a_count", 
    "state": "released", 
    "workflow_type": "HTSeq - Counts", 
    "created_datetime": "2016-05-26T21:04:52.955017-05:00", 
    "analysis_id": "07006866-0f51-4070-8cbc-02066edffc41"
  }, 
  "file_size": 259311, 
  "md5sum": "cd05710fbe700bdffae57f3d4aa3dcd0", 
  "file_id": "06be8fbd-a447-49fc-b2a4-148a8ccd4438", 
  "data_type": "Gene Expression Quantification", 
  "state": "released", 
  "experimental_strategy": "RNA-Seq"
},{
  "data_format": "TXT", 
  "access": "open", 
  "associated_entities": [
    {
      "entity_submitter_id": "TCGA-A3-3308-01A-02R-1325-07", 
      "entity_type": "aliquot", 
      "case_id": "3cbca837-f5a7-4a87-8f02-c59eac232d5a", 
      "entity_id": "f66ad0c1-2663-4f0d-80b0-fbdb6a94e607"
    }
  ], 
  "file_name": "d3f73c0f-d518-4e91-b038-a4360495ee27.htseq.counts.gz", 
  "submitter_id": "d3f73c0f-d518-4e91-b038-a4360495ee27_count", 
  "data_category": "Transcriptome Profiling", 
  "analysis": {
    "workflow_version": "v1", 
    "input_files": [
      {
        "data_format": "BAM", 
        "access": "controlled", 
        "file_name": "dd6ed48e-d2c1-4a74-994e-b27e91f24006_gdc_realn_rehead.bam", 
        "submitter_id": "dd6ed48e-d2c1-4a74-994e-b27e91f24006", 
        "data_category": "Sequencing Reads", 
        "platform": "Illumina", 
        "created_datetime": "2016-05-27T09:47:26.660647-05:00", 
        "file_size": 7437242429, 
        "md5sum": "5475c1711f738a3f8077f8b13d58e99c", 
        "updated_datetime": "2018-11-15T21:30:06.924734-06:00", 
        "file_id": "9d3438b1-3126-4f7c-bfeb-6c95af5168fa", 
        "data_type": "Aligned Reads", 
        "state": "released", 
        "experimental_strategy": "RNA-Seq"
      }
    ], 
    "updated_datetime": "2018-09-06T17:41:51.247648-05:00", 
    "workflow_link": "https://github.com/NCI-GDC/htseq-cwl", 
    "submitter_id": "d3f73c0f-d518-4e91-b038-a4360495ee27_count", 
    "state": "released", 
    "workflow_type": "HTSeq - Counts", 
    "created_datetime": "2016-05-29T10:15:46.187584-05:00", 
    "analysis_id": "771adf71-aa81-4c4c-98c7-3ccee5bb6afc"
  }, 
  "file_size": 255968, 
  "md5sum": "a20fd7085b4d1b35e228d65ae2cee800", 
  "file_id": "001ae925-102c-4818-8eb0-c8d2e5726e7c", 
  "data_type": "Gene Expression Quantification", 
  "state": "released", 
  "experimental_strategy": "RNA-Seq"
},{
  "data_format": "TXT", 
  "access": "open", 
  "associated_entities": [
    {
      "entity_submitter_id": "TCGA-CW-5589-01A-01R-1541-07", 
      "entity_type": "aliquot", 
      "case_id": "58ef1a13-a549-4043-b66c-5327bfcbd2e6", 
      "entity_id": "29285eb2-f1d0-4c21-ae6f-bc4e37c3965f"
    }
  ], 
  "file_name": "03fe25f9-ec83-49d0-9f50-e113b6678fdc.htseq.counts.gz", 
  "submitter_id": "03fe25f9-ec83-49d0-9f50-e113b6678fdc_count", 
  "data_category": "Transcriptome Profiling", 
  "analysis": {
    "workflow_version": "v1", 
    "input_files": [
      {
        "data_format": "BAM", 
        "access": "controlled", 
        "file_name": "2ae2d614-dd6b-4b68-9a5f-da549d2ae9a7_gdc_realn_rehead.bam", 
        "submitter_id": "2ae2d614-dd6b-4b68-9a5f-da549d2ae9a7", 
        "data_category": "Sequencing Reads", 
        "platform": "Illumina", 
        "created_datetime": "2016-05-28T14:29:10.820529-05:00", 
        "file_size": 9982706753, 
        "md5sum": "d71fc3fe38a12e9c69f24740b8a47cba", 
        "updated_datetime": "2018-11-15T20:57:47.372612-06:00", 
        "file_id": "6288ede5-8ff2-4283-8ea6-56a783bcd96d", 
        "data_type": "Aligned Reads", 
        "state": "released", 
        "experimental_strategy": "RNA-Seq"
      }
    ], 
    "updated_datetime": "2018-09-06T17:41:51.247648-05:00", 
    "workflow_link": "https://github.com/NCI-GDC/htseq-cwl", 
    "submitter_id": "03fe25f9-ec83-49d0-9f50-e113b6678fdc_count", 
    "state": "released", 
    "workflow_type": "HTSeq - Counts", 
    "created_datetime": "2016-05-29T10:32:40.285665-05:00", 
    "analysis_id": "9c8ac614-3712-406d-8e91-5063ef91e8ab"
  }, 
  "file_size": 253475, 
  "md5sum": "e00ac78ff458158ff610d8a22bf7fe3a", 
  "file_id": "da632429-9f6f-4e1b-be6b-a94c4f044219", 
  "data_type": "Gene Expression Quantification", 
  "state": "released", 
  "experimental_strategy": "RNA-Seq"
},{
  "data_format": "TXT", 
  "access": "open", 
  "associated_entities": [
    {
      "entity_submitter_id": "TCGA-B0-5702-01A-11R-1541-07", 
      "entity_type": "aliquot", 
      "case_id": "74844571-c5a3-4a14-ac19-c7c1ce40259b", 
      "entity_id": "a8057638-2fc3-48bf-837e-fc8dbd37d64b"
    }
  ], 
  "file_name": "f577a186-ffc6-402d-9525-0aca8eee4de4.htseq.counts.gz", 
  "submitter_id": "f577a186-ffc6-402d-9525-0aca8eee4de4_count", 
  "data_category": "Transcriptome Profiling", 
  "analysis": {
    "workflow_version": "v1", 
    "input_files": [
      {
        "data_format": "BAM", 
        "access": "controlled", 
        "file_name": "3d057e6c-1f8e-43d1-aabb-0c77a2c76756_gdc_realn_rehead.bam", 
        "submitter_id": "3d057e6c-1f8e-43d1-aabb-0c77a2c76756", 
        "data_category": "Sequencing Reads", 
        "platform": "Illumina", 
        "created_datetime": "2016-05-29T22:21:47.778174-05:00", 
        "file_size": 6432622682, 
        "md5sum": "ae0b65fdf46972040ada1b4345a1d7f8", 
        "updated_datetime": "2018-11-15T21:12:37.513272-06:00", 
        "file_id": "80e878c9-c3fe-41a9-93a5-ce717f12e493", 
        "data_type": "Aligned Reads", 
        "state": "released", 
        "experimental_strategy": "RNA-Seq"
      }
    ], 
    "updated_datetime": "2018-09-06T17:41:51.247648-05:00", 
    "workflow_link": "https://github.com/NCI-GDC/htseq-cwl", 
    "submitter_id": "f577a186-ffc6-402d-9525-0aca8eee4de4_count", 
    "state": "released", 
    "workflow_type": "HTSeq - Counts", 
    "created_datetime": "2016-05-30T18:20:51.216097-05:00", 
    "analysis_id": "a29c21e7-2b43-4df6-a84d-ee4ac1f2928e"
  }, 
  "file_size": 239893, 
  "md5sum": "a842e6dafd55e673ab586172d5af30d3", 
  "file_id": "5100188d-198e-41e8-bc31-15e3c77f3e0a", 
  "data_type": "Gene Expression Quantification", 
  "state": "released", 
  "experimental_strategy": "RNA-Seq"
},{
  "data_format": "TXT", 
  "access": "open", 
  "associated_entities": [
    {
      "entity_submitter_id": "TCGA-CW-6090-11A-01R-1672-07", 
      "entity_type": "aliquot", 
      "case_id": "4dd51edf-05d1-445a-b43c-6fce29eb21d4", 
      "entity_id": "1bcba571-a2dc-4ef4-a776-5f85deacfa2c"
    }
  ], 
  "file_name": "dcfbb975-9b59-4afb-8735-84206200af7a.htseq.counts.gz", 
  "submitter_id": "dcfbb975-9b59-4afb-8735-84206200af7a_count", 
  "data_category": "Transcriptome Profiling", 
  "analysis": {
    "workflow_version": "v1", 
    "input_files": [
      {
        "data_format": "BAM", 
        "access": "controlled", 
        "file_name": "4fd4aa90-0c13-44f3-9dc2-17b60feac4c4_gdc_realn_rehead.bam", 
        "submitter_id": "4fd4aa90-0c13-44f3-9dc2-17b60feac4c4", 
        "data_category": "Sequencing Reads", 
        "platform": "Illumina", 
        "created_datetime": "2016-05-28T01:01:17.061758-05:00", 
        "file_size": 9036477542, 
        "md5sum": "13c4d777d8ad14a656ac1e0171c0926e", 
        "updated_datetime": "2018-11-15T20:08:12.509468-06:00", 
        "file_id": "25f11863-5e06-4b05-841e-ef4e8e1ad0a1", 
        "data_type": "Aligned Reads", 
        "state": "released", 
        "experimental_strategy": "RNA-Seq"
      }
    ], 
    "updated_datetime": "2018-09-06T17:41:51.247648-05:00", 
    "workflow_link": "https://github.com/NCI-GDC/htseq-cwl", 
    "submitter_id": "dcfbb975-9b59-4afb-8735-84206200af7a_count", 
    "state": "released", 
    "workflow_type": "HTSeq - Counts", 
    "created_datetime": "2016-05-29T10:26:10.209419-05:00", 
    "analysis_id": "df02a76a-e74b-45c8-a536-a173e94c0de4"
  }, 
  "file_size": 254227, 
  "md5sum": "7c1b46e1bce5082b62c9bdc8f334fb98", 
  "file_id": "63c52fe8-c669-4ed1-9db1-35dc46efe279", 
  "data_type": "Gene Expression Quantification", 
  "state": "released", 
  "experimental_strategy": "RNA-Seq"
},{
  "data_format": "TXT", 
  "access": "open", 
  "associated_entities": [
    {
      "entity_submitter_id": "TCGA-BP-4169-01A-02R-1289-07", 
      "entity_type": "aliquot", 
      "case_id": "3f05a719-e81e-4f0c-a5c1-f1733b7aba11", 
      "entity_id": "340b79dc-cb8c-4765-b9df-0b171d99250b"
    }
  ], 
  "file_name": "8accded2-8915-4eda-9ee4-c6730c2474de.htseq.counts.gz", 
  "submitter_id": "8accded2-8915-4eda-9ee4-c6730c2474de_count", 
  "data_category": "Transcriptome Profiling", 
  "analysis": {
    "workflow_version": "v1", 
    "input_files": [
      {
        "data_format": "BAM", 
        "access": "controlled", 
        "file_name": "5ce4d50b-eb66-43ce-a801-d7a788ebaaa1_gdc_realn_rehead.bam", 
        "submitter_id": "5ce4d50b-eb66-43ce-a801-d7a788ebaaa1", 
        "data_category": "Sequencing Reads", 
        "platform": "Illumina", 
        "created_datetime": "2016-05-27T11:42:38.045888-05:00", 
        "file_size": 11048199867, 
        "md5sum": "49d749a818b351f0c10234921580b8a6", 
        "updated_datetime": "2018-11-15T21:30:06.924734-06:00", 
        "file_id": "a7dfd5a2-455d-41c2-a40d-e2d8c4343f9e", 
        "data_type": "Aligned Reads", 
        "state": "released", 
        "experimental_strategy": "RNA-Seq"
      }
    ], 
    "updated_datetime": "2018-09-06T17:41:51.247648-05:00", 
    "workflow_link": "https://github.com/NCI-GDC/htseq-cwl", 
    "submitter_id": "8accded2-8915-4eda-9ee4-c6730c2474de_count", 
    "state": "released", 
    "workflow_type": "HTSeq - Counts", 
    "created_datetime": "2016-05-29T10:17:09.703493-05:00", 
    "analysis_id": "bfba1877-8aa8-4d71-a2da-b815d21d0e2e"
  }, 
  "file_size": 261599, 
  "md5sum": "3594a36c038f420b219ee1eb3eb2daec", 
  "file_id": "06c39d53-76c5-4264-b227-52204d903d72", 
  "data_type": "Gene Expression Quantification", 
  "state": "released", 
  "experimental_strategy": "RNA-Seq"
},{
  "data_format": "TXT", 
  "access": "open", 
  "associated_entities": [
    {
      "entity_submitter_id": "TCGA-CZ-5468-01A-01R-1503-07", 
      "entity_type": "aliquot", 
      "case_id": "878d1caa-c4d8-4864-888c-310a0c1ee898", 
      "entity_id": "08dc8bd5-4ae2-456f-858c-df61c89e654e"
    }
  ], 
  "file_name": "6f141f5b-bf1e-4b4b-8a9e-b4edb0d5cbd9.htseq.counts.gz", 
  "submitter_id": "6f141f5b-bf1e-4b4b-8a9e-b4edb0d5cbd9_count", 
  "data_category": "Transcriptome Profiling", 
  "analysis": {
    "workflow_version": "v1", 
    "input_files": [
      {
        "data_format": "BAM", 
        "access": "controlled", 
        "file_name": "3d4b2798-0876-4423-b2c1-0025cd1616b3_gdc_realn_rehead.bam", 
        "submitter_id": "3d4b2798-0876-4423-b2c1-0025cd1616b3", 
        "data_category": "Sequencing Reads", 
        "platform": "Illumina", 
        "created_datetime": "2016-05-28T18:36:19.369034-05:00", 
        "file_size": 8490347633, 
        "md5sum": "044083eccefefcdda3546b601f150783", 
        "updated_datetime": "2018-11-15T21:47:23.001784-06:00", 
        "file_id": "d120f87e-c852-4712-8ffe-cfd495997a1a", 
        "data_type": "Aligned Reads", 
        "state": "released", 
        "experimental_strategy": "RNA-Seq"
      }
    ], 
    "updated_datetime": "2018-09-06T17:41:51.247648-05:00", 
    "workflow_link": "https://github.com/NCI-GDC/htseq-cwl", 
    "submitter_id": "6f141f5b-bf1e-4b4b-8a9e-b4edb0d5cbd9_count", 
    "state": "released", 
    "workflow_type": "HTSeq - Counts", 
    "created_datetime": "2016-05-29T10:46:45.019686-05:00", 
    "analysis_id": "8ad06816-cbe0-4530-8ed4-297fb187c2aa"
  }, 
  "file_size": 253252, 
  "md5sum": "f12cd0aa8be797d678479f7bfa6d5488", 
  "file_id": "5ab8d619-fd3f-4470-83d7-d18674e1dab5", 
  "data_type": "Gene Expression Quantification", 
  "state": "released", 
  "experimental_strategy": "RNA-Seq"
},{
  "data_format": "TXT", 
  "access": "open", 
  "associated_entities": [
    {
      "entity_submitter_id": "TCGA-A3-3313-01A-02R-1325-07", 
      "entity_type": "aliquot", 
      "case_id": "10c03d66-a290-4e46-9018-2932a236eb09", 
      "entity_id": "5dd07bce-4395-4665-bed7-5b90d049867b"
    }
  ], 
  "file_name": "9af07569-4904-4354-8554-a53951d991d5.htseq.counts.gz", 
  "submitter_id": "9af07569-4904-4354-8554-a53951d991d5_count", 
  "data_category": "Transcriptome Profiling", 
  "analysis": {
    "workflow_version": "v1", 
    "input_files": [
      {
        "data_format": "BAM", 
        "access": "controlled", 
        "file_name": "15e35199-1904-403f-89ab-f6d29974caa4_gdc_realn_rehead.bam", 
        "submitter_id": "15e35199-1904-403f-89ab-f6d29974caa4", 
        "data_category": "Sequencing Reads", 
        "platform": "Illumina", 
        "created_datetime": "2016-05-26T03:47:29.921150-05:00", 
        "file_size": 9492347946, 
        "md5sum": "b43672d09d64bce0f4afa6973fdb3254", 
        "updated_datetime": "2018-11-15T21:38:44.655215-06:00", 
        "file_id": "b183e95a-cc96-49dc-9c59-e252fcf6e692", 
        "data_type": "Aligned Reads", 
        "state": "released", 
        "experimental_strategy": "RNA-Seq"
      }
    ], 
    "updated_datetime": "2018-09-06T17:41:51.247648-05:00", 
    "workflow_link": "https://github.com/NCI-GDC/htseq-cwl", 
    "submitter_id": "9af07569-4904-4354-8554-a53951d991d5_count", 
    "state": "released", 
    "workflow_type": "HTSeq - Counts", 
    "created_datetime": "2016-05-26T21:13:28.364917-05:00", 
    "analysis_id": "cb2c21ac-6e9b-4438-8bd8-241b5747248f"
  }, 
  "file_size": 257062, 
  "md5sum": "5d5523ee1c7aa65b5feb6f57c7bb7aed", 
  "file_id": "2671dda7-926b-4b95-9b0c-5ebe9a40f0c2", 
  "data_type": "Gene Expression Quantification", 
  "state": "released", 
  "experimental_strategy": "RNA-Seq"
},{
  "data_format": "TXT", 
  "access": "open", 
  "associated_entities": [
    {
      "entity_submitter_id": "TCGA-BP-4782-01A-02R-1420-07", 
      "entity_type": "aliquot", 
      "case_id": "9a404208-c3d3-4e6b-b511-1a4ccf595c18", 
      "entity_id": "9908e01c-e3fc-451e-9df1-6e2fabf34a27"
    }
  ], 
  "file_name": "1d443e1f-794b-45bb-ae6f-91f57d5fca33.htseq.counts.gz", 
  "submitter_id": "1d443e1f-794b-45bb-ae6f-91f57d5fca33_count", 
  "data_category": "Transcriptome Profiling", 
  "annotations": [
    {
      "entity_submitter_id": "TCGA-BP-4782", 
      "notes": "Pt with synchronous R KIRC.", 
      "submitter_id": "12042", 
      "entity_id": "9a404208-c3d3-4e6b-b511-1a4ccf595c18", 
      "classification": "Notification", 
      "created_datetime": "2012-11-10T00:00:00", 
      "annotation_id": "391f067c-2f6e-52db-bc93-75242836a09b", 
      "entity_type": "case", 
      "updated_datetime": "2018-08-23T16:36:27.780612-05:00", 
      "case_id": "9a404208-c3d3-4e6b-b511-1a4ccf595c18", 
      "state": "released", 
      "category": "Synchronous malignancy", 
      "status": "Approved"
    }
  ], 
  "analysis": {
    "workflow_version": "v1", 
    "input_files": [
      {
        "data_format": "BAM", 
        "access": "controlled", 
        "file_name": "8210dfa2-510e-46b6-be0b-709ea16d5c2a_gdc_realn_rehead.bam", 
        "submitter_id": "8210dfa2-510e-46b6-be0b-709ea16d5c2a", 
        "data_category": "Sequencing Reads", 
        "platform": "Illumina", 
        "created_datetime": "2016-05-29T16:13:32.174774-05:00", 
        "file_size": 8190555674, 
        "md5sum": "373783f58a8834901724d907941cd418", 
        "updated_datetime": "2018-11-15T19:59:41.719344-06:00", 
        "file_id": "0bfdc80d-df2f-4f38-8e2d-55a62dc1fc73", 
        "data_type": "Aligned Reads", 
        "state": "released", 
        "experimental_strategy": "RNA-Seq"
      }
    ], 
    "updated_datetime": "2018-09-06T17:41:51.247648-05:00", 
    "workflow_link": "https://github.com/NCI-GDC/htseq-cwl", 
    "submitter_id": "1d443e1f-794b-45bb-ae6f-91f57d5fca33_count", 
    "state": "released", 
    "workflow_type": "HTSeq - Counts", 
    "created_datetime": "2016-05-30T18:31:20.344992-05:00", 
    "analysis_id": "2013d907-07d4-40e7-99d1-0371e01ca4ec"
  }, 
  "file_size": 253442, 
  "md5sum": "5fd1172cb41356f06287d2b79e7a566a", 
  "file_id": "2662d132-5eea-4f13-8f92-2820e71536b6", 
  "data_type": "Gene Expression Quantification", 
  "state": "released", 
  "experimental_strategy": "RNA-Seq"
},{
  "data_format": "TXT", 
  "access": "open", 
  "associated_entities": [
    {
      "entity_submitter_id": "TCGA-3Z-A93Z-01A-11R-A37O-07", 
      "entity_type": "aliquot", 
      "case_id": "2b1dea0a-6d55-4fdd-9c1c-0d9fbe03bd78", 
      "entity_id": "c6075673-2b4f-45f2-b1e4-1d3356fce6aa"
    }
  ], 
  "file_name": "7223f19a-017e-465b-b81b-bed54252c6b0.htseq.counts.gz", 
  "submitter_id": "7223f19a-017e-465b-b81b-bed54252c6b0_count", 
  "data_category": "Transcriptome Profiling", 
  "analysis": {
    "workflow_version": "v1", 
    "input_files": [
      {
        "data_format": "BAM", 
        "access": "controlled", 
        "file_name": "bb3bec55-7631-4aa3-b59a-a6dcc3a4495f_gdc_realn_rehead.bam", 
        "submitter_id": "bb3bec55-7631-4aa3-b59a-a6dcc3a4495f", 
        "data_category": "Sequencing Reads", 
        "platform": "Illumina", 
        "created_datetime": "2016-05-26T20:26:58.906069-05:00", 
        "file_size": 5869220162, 
        "md5sum": "8003322fdfb399be3d933567f9ed3741", 
        "updated_datetime": "2018-11-15T21:30:06.924734-06:00", 
        "file_id": "a9c7c5df-d465-4889-8909-4f0b14365c52", 
        "data_type": "Aligned Reads", 
        "state": "released", 
        "experimental_strategy": "RNA-Seq"
      }
    ], 
    "updated_datetime": "2018-09-06T17:41:51.247648-05:00", 
    "workflow_link": "https://github.com/NCI-GDC/htseq-cwl", 
    "submitter_id": "7223f19a-017e-465b-b81b-bed54252c6b0_count", 
    "state": "released", 
    "workflow_type": "HTSeq - Counts", 
    "created_datetime": "2016-05-26T21:26:18.278019-05:00", 
    "analysis_id": "4509c1a3-04a6-416f-b9c4-766941cdadca"
  }, 
  "file_size": 249165, 
  "md5sum": "24646887bd11396381956c3dda9f408a", 
  "file_id": "ca315cc9-e8ee-4f7b-b538-5df8d0ed43fa", 
  "data_type": "Gene Expression Quantification", 
  "state": "released", 
  "experimental_strategy": "RNA-Seq"
},{
  "data_format": "TXT", 
  "access": "open", 
  "associated_entities": [
    {
      "entity_submitter_id": "TCGA-CZ-5454-01A-01R-1503-07", 
      "entity_type": "aliquot", 
      "case_id": "f2801b21-5444-4cc3-a642-c60c6d82cd3d", 
      "entity_id": "82f4729f-8e81-4e8c-a545-e6044ec3a197"
    }
  ], 
  "file_name": "789c658e-b98a-4e1f-b808-5579dee94abe.htseq.counts.gz", 
  "submitter_id": "789c658e-b98a-4e1f-b808-5579dee94abe_count", 
  "data_category": "Transcriptome Profiling", 
  "analysis": {
    "workflow_version": "v1", 
    "input_files": [
      {
        "data_format": "BAM", 
        "access": "controlled", 
        "file_name": "2c894271-5faa-4760-8b05-4cfea47c201f_gdc_realn_rehead.bam", 
        "submitter_id": "2c894271-5faa-4760-8b05-4cfea47c201f", 
        "data_category": "Sequencing Reads", 
        "platform": "Illumina", 
        "created_datetime": "2016-05-29T22:46:07.803120-05:00", 
        "file_size": 12308355821, 
        "md5sum": "f02a9951b755fe5d9767781686a41df7", 
        "updated_datetime": "2018-11-15T21:38:44.655215-06:00", 
        "file_id": "b3758922-1cba-49e4-a6ef-1c7bfb871394", 
        "data_type": "Aligned Reads", 
        "state": "released", 
        "experimental_strategy": "RNA-Seq"
      }
    ], 
    "updated_datetime": "2018-09-06T17:41:51.247648-05:00", 
    "workflow_link": "https://github.com/NCI-GDC/htseq-cwl", 
    "submitter_id": "789c658e-b98a-4e1f-b808-5579dee94abe_count", 
    "state": "released", 
    "workflow_type": "HTSeq - Counts", 
    "created_datetime": "2016-05-30T19:00:49.800848-05:00", 
    "analysis_id": "c3c501cf-762e-4afe-ac36-f1efb38779be"
  }, 
  "file_size": 254590, 
  "md5sum": "3a21a3384c6cb4784a619407b68c6807", 
  "file_id": "864ceb91-1043-4dca-8e02-d2cb9d96ce52", 
  "data_type": "Gene Expression Quantification", 
  "state": "released", 
  "experimental_strategy": "RNA-Seq"
},{
  "data_format": "TXT", 
  "access": "open", 
  "associated_entities": [
    {
      "entity_submitter_id": "TCGA-A3-3358-01A-01R-1541-07", 
      "entity_type": "aliquot", 
      "case_id": "8a575e00-5dc5-416d-a8f5-2cdfb8e62c31", 
      "entity_id": "4e36da0f-b0b3-482f-bdb3-32dc79720a54"
    }
  ], 
  "file_name": "2879c545-184a-4e1e-b476-b824e2121389.htseq.counts.gz", 
  "submitter_id": "2879c545-184a-4e1e-b476-b824e2121389_count", 
  "data_category": "Transcriptome Profiling", 
  "annotations": [
    {
      "entity_submitter_id": "TCGA-A3-3358", 
      "notes": "Prior malignancy cervical cancer. No systemic chemotherapy or radiation.", 
      "submitter_id": "11764", 
      "entity_id": "8a575e00-5dc5-416d-a8f5-2cdfb8e62c31", 
      "classification": "Notification", 
      "created_datetime": "2012-10-31T00:00:00", 
      "annotation_id": "a1a85f00-8790-50ee-9929-1a559d15426a", 
      "entity_type": "case", 
      "updated_datetime": "2018-08-23T16:36:27.780612-05:00", 
      "case_id": "8a575e00-5dc5-416d-a8f5-2cdfb8e62c31", 
      "state": "released", 
      "category": "Prior malignancy", 
      "status": "Approved"
    }
  ], 
  "analysis": {
    "workflow_version": "v1", 
    "input_files": [
      {
        "data_format": "BAM", 
        "access": "controlled", 
        "file_name": "b8500c11-e7ef-470f-8ce0-3d96302ca237_gdc_realn_rehead.bam", 
        "submitter_id": "b8500c11-e7ef-470f-8ce0-3d96302ca237", 
        "data_category": "Sequencing Reads", 
        "platform": "Illumina", 
        "created_datetime": "2016-05-28T23:24:06.147006-05:00", 
        "file_size": 12423649470, 
        "md5sum": "c311bc84b84eb72512c628a9aff77f44", 
        "updated_datetime": "2018-11-15T21:30:06.924734-06:00", 
        "file_id": "9ec8d207-5e12-4690-b589-4c23775973c8", 
        "data_type": "Aligned Reads", 
        "state": "released", 
        "experimental_strategy": "RNA-Seq"
      }
    ], 
    "updated_datetime": "2018-09-06T17:41:51.247648-05:00", 
    "workflow_link": "https://github.com/NCI-GDC/htseq-cwl", 
    "submitter_id": "2879c545-184a-4e1e-b476-b824e2121389_count", 
    "state": "released", 
    "workflow_type": "HTSeq - Counts", 
    "created_datetime": "2016-05-29T10:48:32.366694-05:00", 
    "analysis_id": "922e2da5-ef62-4a62-a344-57bb0e04fee7"
  }, 
  "file_size": 260319, 
  "md5sum": "52504326c871a1bbec137f44a36621b0", 
  "file_id": "567a7134-365f-41e4-8e17-5e63c03220c4", 
  "data_type": "Gene Expression Quantification", 
  "state": "released", 
  "experimental_strategy": "RNA-Seq"
},{
  "data_format": "TXT", 
  "access": "open", 
  "associated_entities": [
    {
      "entity_submitter_id": "TCGA-CJ-6031-01A-11R-1672-07", 
      "entity_type": "aliquot", 
      "case_id": "f2b93fbd-5848-46e2-978e-ba84e810e0dc", 
      "entity_id": "b644b4e8-eb89-4d9f-b76b-74fd5ee79d54"
    }
  ], 
  "file_name": "5ed6a576-0353-4e3e-9df8-a1a177e4672f.htseq.counts.gz", 
  "submitter_id": "5ed6a576-0353-4e3e-9df8-a1a177e4672f_count", 
  "data_category": "Transcriptome Profiling", 
  "analysis": {
    "workflow_version": "v1", 
    "input_files": [
      {
        "data_format": "BAM", 
        "access": "controlled", 
        "file_name": "d5989af8-909b-4a0c-8889-a8fcd62e3106_gdc_realn_rehead.bam", 
        "submitter_id": "d5989af8-909b-4a0c-8889-a8fcd62e3106", 
        "data_category": "Sequencing Reads", 
        "platform": "Illumina", 
        "created_datetime": "2016-05-29T23:00:27.773108-05:00", 
        "file_size": 9531638849, 
        "md5sum": "ad16f788aeb3be1b48fab0558d2a0463", 
        "updated_datetime": "2018-11-15T20:57:47.372612-06:00", 
        "file_id": "6dad9e34-1838-4e43-a253-d54cc1bbc23f", 
        "data_type": "Aligned Reads", 
        "state": "released", 
        "experimental_strategy": "RNA-Seq"
      }
    ], 
    "updated_datetime": "2018-09-06T17:41:51.247648-05:00", 
    "workflow_link": "https://github.com/NCI-GDC/htseq-cwl", 
    "submitter_id": "5ed6a576-0353-4e3e-9df8-a1a177e4672f_count", 
    "state": "released", 
    "workflow_type": "HTSeq - Counts", 
    "created_datetime": "2016-05-30T19:01:02.418656-05:00", 
    "analysis_id": "1411e447-a804-4f8d-85cb-04698ae0f10e"
  }, 
  "file_size": 253045, 
  "md5sum": "c4f46c5fae5700c7d1bf5cc1fe5e7aba", 
  "file_id": "261fac60-1fc6-4b63-8504-50661012817d", 
  "data_type": "Gene Expression Quantification", 
  "state": "released", 
  "experimental_strategy": "RNA-Seq"
},{
  "data_format": "TXT", 
  "access": "open", 
  "associated_entities": [
    {
      "entity_submitter_id": "TCGA-BP-4790-01A-01R-1305-07", 
      "entity_type": "aliquot", 
      "case_id": "ffed886e-261e-464c-aa27-8204dd0eb9a1", 
      "entity_id": "cdfe3c85-3ce6-4d38-9f3a-6e80b553cc37"
    }
  ], 
  "file_name": "1ef78255-1b5c-42af-aa81-128c1b009114.htseq.counts.gz", 
  "submitter_id": "1ef78255-1b5c-42af-aa81-128c1b009114_count", 
  "data_category": "Transcriptome Profiling", 
  "analysis": {
    "workflow_version": "v1", 
    "input_files": [
      {
        "data_format": "BAM", 
        "access": "controlled", 
        "file_name": "5a31b905-eda4-47a4-b189-3391bf35861d_gdc_realn_rehead.bam", 
        "submitter_id": "5a31b905-eda4-47a4-b189-3391bf35861d", 
        "data_category": "Sequencing Reads", 
        "platform": "Illumina", 
        "created_datetime": "2016-05-30T21:49:11.526329-05:00", 
        "file_size": 7689696334, 
        "md5sum": "74ceb41ea1cc03cc0cb07377e6246102", 
        "updated_datetime": "2018-11-15T20:46:44.319330-06:00", 
        "file_id": "4a43dbf4-061d-4c58-acda-f84869509398", 
        "data_type": "Aligned Reads", 
        "state": "released", 
        "experimental_strategy": "RNA-Seq"
      }
    ], 
    "updated_datetime": "2018-09-06T17:41:51.247648-05:00", 
    "workflow_link": "https://github.com/NCI-GDC/htseq-cwl", 
    "submitter_id": "1ef78255-1b5c-42af-aa81-128c1b009114_count", 
    "state": "released", 
    "workflow_type": "HTSeq - Counts", 
    "created_datetime": "2016-06-01T23:31:30.205560-05:00", 
    "analysis_id": "5e1c2851-3d46-48f7-bd38-7d4981fe62f5"
  }, 
  "file_size": 254786, 
  "md5sum": "4e139effd7c17a3b6f8c8a2dcf1ba2f5", 
  "file_id": "62cb41b1-8960-4fa2-8f74-38dd174af004", 
  "data_type": "Gene Expression Quantification", 
  "state": "released", 
  "experimental_strategy": "RNA-Seq"
},{
  "data_format": "TXT", 
  "access": "open", 
  "associated_entities": [
    {
      "entity_submitter_id": "TCGA-B0-5699-01A-11R-1541-07", 
      "entity_type": "aliquot", 
      "case_id": "c814c26c-ee8e-4fd8-a3d3-441b302ead3b", 
      "entity_id": "b76b8aca-3b38-46d9-9cb9-c88c9f08ddd1"
    }
  ], 
  "file_name": "b36ee0d0-f9d9-41fa-a260-15c1e6d7a1c1.htseq.counts.gz", 
  "submitter_id": "b36ee0d0-f9d9-41fa-a260-15c1e6d7a1c1_count", 
  "data_category": "Transcriptome Profiling", 
  "analysis": {
    "workflow_version": "v1", 
    "input_files": [
      {
        "data_format": "BAM", 
        "access": "controlled", 
        "file_name": "e3a3f47a-280f-488d-ae87-5b79c51b9398_gdc_realn_rehead.bam", 
        "submitter_id": "e3a3f47a-280f-488d-ae87-5b79c51b9398", 
        "data_category": "Sequencing Reads", 
        "platform": "Illumina", 
        "created_datetime": "2016-05-29T22:46:37.151550-05:00", 
        "file_size": 8321327479, 
        "md5sum": "665181020b5254556d1340ec6a8ca6d9", 
        "updated_datetime": "2018-11-15T21:56:00.379896-06:00", 
        "file_id": "d2555b7e-8a51-44d3-a21e-1b49d914d991", 
        "data_type": "Aligned Reads", 
        "state": "released", 
        "experimental_strategy": "RNA-Seq"
      }
    ], 
    "updated_datetime": "2018-09-06T17:41:51.247648-05:00", 
    "workflow_link": "https://github.com/NCI-GDC/htseq-cwl", 
    "submitter_id": "b36ee0d0-f9d9-41fa-a260-15c1e6d7a1c1_count", 
    "state": "released", 
    "workflow_type": "HTSeq - Counts", 
    "created_datetime": "2016-05-30T18:46:46.773878-05:00", 
    "analysis_id": "400f2788-4ccf-453a-a07f-42e45d6b12c8"
  }, 
  "file_size": 255342, 
  "md5sum": "be1e8aa6d286b6201d2e6265ffc2e36c", 
  "file_id": "64278ccf-9068-40bc-8599-a165efe64dfc", 
  "data_type": "Gene Expression Quantification", 
  "state": "released", 
  "experimental_strategy": "RNA-Seq"
},{
  "data_format": "TXT", 
  "access": "open", 
  "associated_entities": [
    {
      "entity_submitter_id": "TCGA-B8-4620-11A-01R-1758-07", 
      "entity_type": "aliquot", 
      "case_id": "eda2b871-8a18-4854-92d8-d8d66fb127d8", 
      "entity_id": "12e77f5c-b52c-4bd7-992a-8e53cee96af9"
    }
  ], 
  "file_name": "1d683af7-3492-4250-8347-8e285676c83d.htseq.counts.gz", 
  "submitter_id": "1d683af7-3492-4250-8347-8e285676c83d_count", 
  "data_category": "Transcriptome Profiling", 
  "analysis": {
    "workflow_version": "v1", 
    "input_files": [
      {
        "data_format": "BAM", 
        "access": "controlled", 
        "file_name": "97b582fe-a0f5-4672-9af8-9d23d86bac92_gdc_realn_rehead.bam", 
        "submitter_id": "97b582fe-a0f5-4672-9af8-9d23d86bac92", 
        "data_category": "Sequencing Reads", 
        "platform": "Illumina", 
        "created_datetime": "2016-05-29T17:20:12.109128-05:00", 
        "file_size": 5501186279, 
        "md5sum": "cd24138bbbe639fecc5f54e09032bb8e", 
        "updated_datetime": "2018-11-15T20:46:44.319330-06:00", 
        "file_id": "4eba9bae-15e9-43ae-ba4a-54c3aed201ba", 
        "data_type": "Aligned Reads", 
        "state": "released", 
        "experimental_strategy": "RNA-Seq"
      }
    ], 
    "updated_datetime": "2018-09-06T17:41:51.247648-05:00", 
    "workflow_link": "https://github.com/NCI-GDC/htseq-cwl", 
    "submitter_id": "1d683af7-3492-4250-8347-8e285676c83d_count", 
    "state": "released", 
    "workflow_type": "HTSeq - Counts", 
    "created_datetime": "2016-05-30T18:57:54.499911-05:00", 
    "analysis_id": "0cf6cf98-d2a4-4983-9bd6-e0b77f394471"
  }, 
  "file_size": 249859, 
  "md5sum": "ca5fe235cc59fe6f2e860a35814b3ac9", 
  "file_id": "33d8a71c-7cb4-4968-89c2-4d3b2c1ae97c", 
  "data_type": "Gene Expression Quantification", 
  "state": "released", 
  "experimental_strategy": "RNA-Seq"
},{
  "data_format": "TXT", 
  "access": "open", 
  "associated_entities": [
    {
      "entity_submitter_id": "TCGA-CJ-4635-01A-02R-1305-07", 
      "entity_type": "aliquot", 
      "case_id": "b7719c71-de18-4a4d-99ef-67b788c6f77c", 
      "entity_id": "bd545b26-2f5e-4e5e-bda6-769900270267"
    }
  ], 
  "file_name": "764dfff6-4ae1-4dcf-a505-867b6f6845d2.htseq.counts.gz", 
  "submitter_id": "764dfff6-4ae1-4dcf-a505-867b6f6845d2_count", 
  "data_category": "Transcriptome Profiling", 
  "analysis": {
    "workflow_version": "v1", 
    "input_files": [
      {
        "data_format": "BAM", 
        "access": "controlled", 
        "file_name": "fd8ef961-3cfa-4dfb-a80f-5eede535fdff_gdc_realn_rehead.bam", 
        "submitter_id": "fd8ef961-3cfa-4dfb-a80f-5eede535fdff", 
        "data_category": "Sequencing Reads", 
        "platform": "Illumina", 
        "created_datetime": "2016-05-29T03:49:24.201801-05:00", 
        "file_size": 6072437327, 
        "md5sum": "6702ca16da936a3be1ec8e9c679f6275", 
        "updated_datetime": "2018-11-15T17:21:45.437138-06:00", 
        "file_id": "04bd5447-cefa-410e-bac8-f93cae48c4bf", 
        "data_type": "Aligned Reads", 
        "state": "released", 
        "experimental_strategy": "RNA-Seq"
      }
    ], 
    "updated_datetime": "2018-09-06T17:41:51.247648-05:00", 
    "workflow_link": "https://github.com/NCI-GDC/htseq-cwl", 
    "submitter_id": "764dfff6-4ae1-4dcf-a505-867b6f6845d2_count", 
    "state": "released", 
    "workflow_type": "HTSeq - Counts", 
    "created_datetime": "2016-05-29T11:00:49.022198-05:00", 
    "analysis_id": "5fc331c0-2345-45ea-b040-facd23e58715"
  }, 
  "file_size": 256065, 
  "md5sum": "c9a0bf03a078603657fdbf787e9924c2", 
  "file_id": "ea4e8e64-0bf9-44b4-8b53-d263908bcbad", 
  "data_type": "Gene Expression Quantification", 
  "state": "released", 
  "experimental_strategy": "RNA-Seq"
},{
  "data_format": "TXT", 
  "access": "open", 
  "associated_entities": [
    {
      "entity_submitter_id": "TCGA-A3-A8CQ-01A-11R-A37O-07", 
      "entity_type": "aliquot", 
      "case_id": "b39d6675-9378-4652-8a28-9b52b8ca88ce", 
      "entity_id": "9b25ee3f-911e-4738-867e-57fe517d06ef"
    }
  ], 
  "file_name": "2147de22-3a52-490d-a4f6-32f6637ca24f.htseq.counts.gz", 
  "submitter_id": "2147de22-3a52-490d-a4f6-32f6637ca24f_count", 
  "data_category": "Transcriptome Profiling", 
  "analysis": {
    "workflow_version": "v1", 
    "input_files": [
      {
        "data_format": "BAM", 
        "access": "controlled", 
        "file_name": "4a4d144a-bdd7-4ca5-8cb9-7b6eca2750a4_gdc_realn_rehead.bam", 
        "submitter_id": "4a4d144a-bdd7-4ca5-8cb9-7b6eca2750a4", 
        "data_category": "Sequencing Reads", 
        "platform": "Illumina", 
        "created_datetime": "2016-05-29T00:05:38.340773-05:00", 
        "file_size": 8368365454, 
        "md5sum": "c404911875178c61ea4dfc5bae80e306", 
        "updated_datetime": "2018-11-15T21:30:06.924734-06:00", 
        "file_id": "a21e1f08-2f85-4004-9abb-a56930006033", 
        "data_type": "Aligned Reads", 
        "state": "released", 
        "experimental_strategy": "RNA-Seq"
      }
    ], 
    "updated_datetime": "2018-09-06T17:41:51.247648-05:00", 
    "workflow_link": "https://github.com/NCI-GDC/htseq-cwl", 
    "submitter_id": "2147de22-3a52-490d-a4f6-32f6637ca24f_count", 
    "state": "released", 
    "workflow_type": "HTSeq - Counts", 
    "created_datetime": "2016-05-29T10:58:54.092065-05:00", 
    "analysis_id": "77e5b189-f691-4f45-ad5d-89fc46689311"
  }, 
  "file_size": 253921, 
  "md5sum": "93a3604ff4010a76bfb4f3b71a1d726d", 
  "file_id": "58083a19-bee0-4fac-84b9-807b9e1f8a34", 
  "data_type": "Gene Expression Quantification", 
  "state": "released", 
  "experimental_strategy": "RNA-Seq"
},{
  "data_format": "TXT", 
  "access": "open", 
  "associated_entities": [
    {
      "entity_submitter_id": "TCGA-AK-3447-01A-01R-1766-07", 
      "entity_type": "aliquot", 
      "case_id": "d7abeadd-ca92-4e18-ae06-70baf9ce42e0", 
      "entity_id": "691a398c-4acc-4658-83d4-1b593c90c815"
    }
  ], 
  "file_name": "0ca1e770-a584-4090-95fa-9c0a3ad4bc16.htseq.counts.gz", 
  "submitter_id": "0ca1e770-a584-4090-95fa-9c0a3ad4bc16_count", 
  "data_category": "Transcriptome Profiling", 
  "annotations": [
    {
      "entity_submitter_id": "TCGA-AK-3447", 
      "notes": "[intgen.org]: Molecular Results off Spec", 
      "submitter_id": "1045", 
      "entity_id": "d7abeadd-ca92-4e18-ae06-70baf9ce42e0", 
      "classification": "Notification", 
      "created_datetime": "2010-12-08T00:00:00", 
      "annotation_id": "cb78f627-250b-5a4f-a8e8-2312b82de342", 
      "entity_type": "case", 
      "updated_datetime": "2018-08-23T16:36:27.780612-05:00", 
      "case_id": "d7abeadd-ca92-4e18-ae06-70baf9ce42e0", 
      "state": "released", 
      "category": "Molecular analysis outside specification", 
      "status": "Approved"
    }
  ], 
  "analysis": {
    "workflow_version": "v1", 
    "input_files": [
      {
        "data_format": "BAM", 
        "access": "controlled", 
        "file_name": "457f87a7-05ce-45cc-8da6-ef8554bde528_gdc_realn_rehead.bam", 
        "submitter_id": "457f87a7-05ce-45cc-8da6-ef8554bde528", 
        "data_category": "Sequencing Reads", 
        "platform": "Illumina", 
        "created_datetime": "2016-05-30T14:44:05.037411-05:00", 
        "file_size": 7331237782, 
        "md5sum": "761b6ed7afc4b1aa586bb8bae854c0a9", 
        "updated_datetime": "2018-11-15T21:21:29.863147-06:00", 
        "file_id": "9056d5fd-2cf0-40c8-bfa3-1b3de9844a6e", 
        "data_type": "Aligned Reads", 
        "state": "released", 
        "experimental_strategy": "RNA-Seq"
      }
    ], 
    "updated_datetime": "2018-09-06T17:41:51.247648-05:00", 
    "workflow_link": "https://github.com/NCI-GDC/htseq-cwl", 
    "submitter_id": "0ca1e770-a584-4090-95fa-9c0a3ad4bc16_count", 
    "state": "released", 
    "workflow_type": "HTSeq - Counts", 
    "created_datetime": "2016-05-30T18:54:41.289636-05:00", 
    "analysis_id": "ec45ece5-aa80-4ba6-8274-e93b189ca9ac"
  }, 
  "file_size": 241164, 
  "md5sum": "25db343ddd5cc348fe4e63e1b952cbc0", 
  "file_id": "27470e9b-a827-494f-901f-d3c5a54aafa2", 
  "data_type": "Gene Expression Quantification", 
  "state": "released", 
  "experimental_strategy": "RNA-Seq"
},{
  "data_format": "TXT", 
  "access": "open", 
  "associated_entities": [
    {
      "entity_submitter_id": "TCGA-CZ-5463-11A-01R-1503-07", 
      "entity_type": "aliquot", 
      "case_id": "8e9e684c-20e5-48b1-9e40-970037fe959f", 
      "entity_id": "c2b2c746-a20e-43a5-9e96-99dc98b5277b"
    }
  ], 
  "file_name": "9f374133-fe7d-4fe3-8c34-c8048125562f.htseq.counts.gz", 
  "submitter_id": "9f374133-fe7d-4fe3-8c34-c8048125562f_count", 
  "data_category": "Transcriptome Profiling", 
  "analysis": {
    "workflow_version": "v1", 
    "input_files": [
      {
        "data_format": "BAM", 
        "access": "controlled", 
        "file_name": "d08bfc7d-c4a2-4281-afc3-5607cfa330cf_gdc_realn_rehead.bam", 
        "submitter_id": "d08bfc7d-c4a2-4281-afc3-5607cfa330cf", 
        "data_category": "Sequencing Reads", 
        "platform": "Illumina", 
        "created_datetime": "2016-05-29T04:12:56.060915-05:00", 
        "file_size": 10055009825, 
        "md5sum": "a0d77c9d4260513f7ac96af4ef74657a", 
        "updated_datetime": "2018-11-15T21:30:06.924734-06:00", 
        "file_id": "989e4adc-da70-4070-b29e-97e9be8f725e", 
        "data_type": "Aligned Reads", 
        "state": "released", 
        "experimental_strategy": "RNA-Seq"
      }
    ], 
    "updated_datetime": "2018-09-06T17:41:51.247648-05:00", 
    "workflow_link": "https://github.com/NCI-GDC/htseq-cwl", 
    "submitter_id": "9f374133-fe7d-4fe3-8c34-c8048125562f_count", 
    "state": "released", 
    "workflow_type": "HTSeq - Counts", 
    "created_datetime": "2016-05-29T10:50:57.437242-05:00", 
    "analysis_id": "65350138-ac7a-4c67-b55f-51fb05f2fb1a"
  }, 
  "file_size": 257270, 
  "md5sum": "1646aa44ff5b45d8d70b028b663fb315", 
  "file_id": "b22d0ed5-e496-4b38-8dbc-34dcaac8f291", 
  "data_type": "Gene Expression Quantification", 
  "state": "released", 
  "experimental_strategy": "RNA-Seq"
},{
  "data_format": "TXT", 
  "access": "open", 
  "associated_entities": [
    {
      "entity_submitter_id": "TCGA-BP-4159-01A-02R-1289-07", 
      "entity_type": "aliquot", 
      "case_id": "f8804530-3c83-4787-9467-b18a1c73f610", 
      "entity_id": "52a825e1-d035-43e2-9a91-92e478c37055"
    }
  ], 
  "file_name": "4e30632f-e8ad-4a99-97ba-94d89a08bc19.htseq.counts.gz", 
  "submitter_id": "4e30632f-e8ad-4a99-97ba-94d89a08bc19_count", 
  "data_category": "Transcriptome Profiling", 
  "analysis": {
    "workflow_version": "v1", 
    "input_files": [
      {
        "data_format": "BAM", 
        "access": "controlled", 
        "file_name": "2d2da118-01b3-45f0-afb7-873b9984d7d7_gdc_realn_rehead.bam", 
        "submitter_id": "2d2da118-01b3-45f0-afb7-873b9984d7d7", 
        "data_category": "Sequencing Reads", 
        "platform": "Illumina", 
        "created_datetime": "2016-05-30T14:14:28.554810-05:00", 
        "file_size": 6114577848, 
        "md5sum": "2961dbdd0b11e18619dd651e801b2d5d", 
        "updated_datetime": "2018-11-15T22:04:38.004773-06:00", 
        "file_id": "f57d431c-4550-42f4-bba0-056e0f3273db", 
        "data_type": "Aligned Reads", 
        "state": "released", 
        "experimental_strategy": "RNA-Seq"
      }
    ], 
    "updated_datetime": "2018-09-06T17:41:51.247648-05:00", 
    "workflow_link": "https://github.com/NCI-GDC/htseq-cwl", 
    "submitter_id": "4e30632f-e8ad-4a99-97ba-94d89a08bc19_count", 
    "state": "released", 
    "workflow_type": "HTSeq - Counts", 
    "created_datetime": "2016-05-30T19:04:28.157105-05:00", 
    "analysis_id": "2985314d-6048-403e-b37f-7abf917aef6f"
  }, 
  "file_size": 249661, 
  "md5sum": "bd3a4c108d87262592ffeb5d831c834d", 
  "file_id": "fa16e26a-a1ff-4521-a976-9c87ae74776d", 
  "data_type": "Gene Expression Quantification", 
  "state": "released", 
  "experimental_strategy": "RNA-Seq"
},{
  "data_format": "TXT", 
  "access": "open", 
  "associated_entities": [
    {
      "entity_submitter_id": "TCGA-B0-5698-01A-11R-1672-07", 
      "entity_type": "aliquot", 
      "case_id": "d26f3a6b-72f4-4e48-815e-57b8b211112d", 
      "entity_id": "fd27fbf6-ceaf-4eef-9585-a84b7ad60453"
    }
  ], 
  "file_name": "9f2932d6-bb5c-4ce0-9ea7-281a459fb64a.htseq.counts.gz", 
  "submitter_id": "9f2932d6-bb5c-4ce0-9ea7-281a459fb64a_count", 
  "data_category": "Transcriptome Profiling", 
  "annotations": [
    {
      "entity_submitter_id": "TCGA-B0-5698", 
      "notes": "Pt with synchronous R LUSC.", 
      "submitter_id": "12024", 
      "entity_id": "d26f3a6b-72f4-4e48-815e-57b8b211112d", 
      "classification": "Notification", 
      "created_datetime": "2012-11-10T00:00:00", 
      "annotation_id": "fc52e850-9e51-54ca-9f96-47c591512625", 
      "entity_type": "case", 
      "updated_datetime": "2018-08-23T16:36:27.780612-05:00", 
      "case_id": "d26f3a6b-72f4-4e48-815e-57b8b211112d", 
      "state": "released", 
      "category": "Synchronous malignancy", 
      "status": "Approved"
    }
  ], 
  "analysis": {
    "workflow_version": "v1", 
    "input_files": [
      {
        "data_format": "BAM", 
        "access": "controlled", 
        "file_name": "2bc14708-bae5-4afe-82fd-caea29621cb0_gdc_realn_rehead.bam", 
        "submitter_id": "2bc14708-bae5-4afe-82fd-caea29621cb0", 
        "data_category": "Sequencing Reads", 
        "platform": "Illumina", 
        "created_datetime": "2016-05-30T08:46:48.733601-05:00", 
        "file_size": 11439989430, 
        "md5sum": "68861b5e42530a2871605cd627c6b3d6", 
        "updated_datetime": "2018-11-15T21:12:37.513272-06:00", 
        "file_id": "7fb3d90a-8c51-47dd-9e0c-ce003d4f2626", 
        "data_type": "Aligned Reads", 
        "state": "released", 
        "experimental_strategy": "RNA-Seq"
      }
    ], 
    "updated_datetime": "2018-09-06T17:41:51.247648-05:00", 
    "workflow_link": "https://github.com/NCI-GDC/htseq-cwl", 
    "submitter_id": "9f2932d6-bb5c-4ce0-9ea7-281a459fb64a_count", 
    "state": "released", 
    "workflow_type": "HTSeq - Counts", 
    "created_datetime": "2016-05-30T18:51:45.671984-05:00", 
    "analysis_id": "7199fb01-9d5b-4e5e-afa0-d87c26fd23e3"
  }, 
  "file_size": 255034, 
  "md5sum": "b9b08abe07c52705ee6f240f042394ee", 
  "file_id": "bef71bbf-7bae-4a80-b1c4-2d2291e5068c", 
  "data_type": "Gene Expression Quantification", 
  "state": "released", 
  "experimental_strategy": "RNA-Seq"
},{
  "data_format": "TXT", 
  "access": "open", 
  "associated_entities": [
    {
      "entity_submitter_id": "TCGA-A3-A8OU-01A-11R-A37O-07", 
      "entity_type": "aliquot", 
      "case_id": "f38a6799-11e0-471c-834e-0d97e00aec07", 
      "entity_id": "3d344d75-a544-476c-a6f0-39a2f942491f"
    }
  ], 
  "file_name": "d1c88616-a6ba-4865-9cf7-deebbafa4924.htseq.counts.gz", 
  "submitter_id": "d1c88616-a6ba-4865-9cf7-deebbafa4924_count", 
  "data_category": "Transcriptome Profiling", 
  "analysis": {
    "workflow_version": "v1", 
    "input_files": [
      {
        "data_format": "BAM", 
        "access": "controlled", 
        "file_name": "d3b9f9a1-b3fb-43f3-9778-5e5e7994882b_gdc_realn_rehead.bam", 
        "submitter_id": "d3b9f9a1-b3fb-43f3-9778-5e5e7994882b", 
        "data_category": "Sequencing Reads", 
        "platform": "Illumina", 
        "created_datetime": "2016-05-29T23:52:28.944627-05:00", 
        "file_size": 8775306801, 
        "md5sum": "71e63bf534228b2d171fa1d068bbcbf0", 
        "updated_datetime": "2018-11-15T21:38:44.655215-06:00", 
        "file_id": "aca065c9-9b2b-4b23-bb28-d48455456a7a", 
        "data_type": "Aligned Reads", 
        "state": "released", 
        "experimental_strategy": "RNA-Seq"
      }
    ], 
    "updated_datetime": "2018-09-06T17:41:51.247648-05:00", 
    "workflow_link": "https://github.com/NCI-GDC/htseq-cwl", 
    "submitter_id": "d1c88616-a6ba-4865-9cf7-deebbafa4924_count", 
    "state": "released", 
    "workflow_type": "HTSeq - Counts", 
    "created_datetime": "2016-05-30T19:01:29.426178-05:00", 
    "analysis_id": "d271ea25-4f44-41e3-a622-d48fd0d71ca7"
  }, 
  "file_size": 255344, 
  "md5sum": "ab4319f9368126eee6dd27d5fecf32ce", 
  "file_id": "6885307e-d340-4974-b0a9-ec1dd4acea02", 
  "data_type": "Gene Expression Quantification", 
  "state": "released", 
  "experimental_strategy": "RNA-Seq"
},{
  "data_format": "TXT", 
  "access": "open", 
  "associated_entities": [
    {
      "entity_submitter_id": "TCGA-A3-3380-01A-01R-0864-07", 
      "entity_type": "aliquot", 
      "case_id": "8ed08632-b5b3-4be3-bd71-999456fa2d23", 
      "entity_id": "df1d6c48-b5c6-4a93-bcc5-a9f5b29593f7"
    }
  ], 
  "file_name": "5c389a62-c076-421d-9b55-03a6a44a7f32.htseq.counts.gz", 
  "submitter_id": "5c389a62-c076-421d-9b55-03a6a44a7f32_count", 
  "data_category": "Transcriptome Profiling", 
  "analysis": {
    "workflow_version": "v1", 
    "input_files": [
      {
        "data_format": "BAM", 
        "access": "controlled", 
        "file_name": "552f967e-da00-4eda-b967-c897f24d6fe1_gdc_realn_rehead.bam", 
        "submitter_id": "552f967e-da00-4eda-b967-c897f24d6fe1", 
        "data_category": "Sequencing Reads", 
        "platform": "Illumina", 
        "created_datetime": "2016-05-29T04:17:04.560171-05:00", 
        "file_size": 11341751988, 
        "md5sum": "08f19561a74f3d8008b9a571e49c9384", 
        "updated_datetime": "2018-11-15T21:12:37.513272-06:00", 
        "file_id": "76af0ff4-13dc-428c-9ba2-7d8f6c2c2ff4", 
        "data_type": "Aligned Reads", 
        "state": "released", 
        "experimental_strategy": "RNA-Seq"
      }
    ], 
    "updated_datetime": "2018-09-06T17:41:51.247648-05:00", 
    "workflow_link": "https://github.com/NCI-GDC/htseq-cwl", 
    "submitter_id": "5c389a62-c076-421d-9b55-03a6a44a7f32_count", 
    "state": "released", 
    "workflow_type": "HTSeq - Counts", 
    "created_datetime": "2016-05-29T10:51:05.061925-05:00", 
    "analysis_id": "a0a6b63b-c187-43b1-9103-1acb87bcd1ee"
  }, 
  "file_size": 258684, 
  "md5sum": "37ebf01583881e917c7775c005465bce", 
  "file_id": "81791559-9f71-4f97-97b0-fef5e92278fd", 
  "data_type": "Gene Expression Quantification", 
  "state": "released", 
  "experimental_strategy": "RNA-Seq"
},{
  "data_format": "TXT", 
  "access": "open", 
  "associated_entities": [
    {
      "entity_submitter_id": "TCGA-CZ-5986-11A-01R-1672-07", 
      "entity_type": "aliquot", 
      "case_id": "883c37e2-c723-45d7-9e25-082d1bec34e2", 
      "entity_id": "fcd2ab38-57e9-43bc-83f6-70234c91ca89"
    }
  ], 
  "file_name": "7a43da66-e219-4bc3-bddb-ef014247039f.htseq.counts.gz", 
  "submitter_id": "7a43da66-e219-4bc3-bddb-ef014247039f_count", 
  "data_category": "Transcriptome Profiling", 
  "analysis": {
    "workflow_version": "v1", 
    "input_files": [
      {
        "data_format": "BAM", 
        "access": "controlled", 
        "file_name": "af8d5dc2-d607-43fe-b05a-ace5f78d6d3f_gdc_realn_rehead.bam", 
        "submitter_id": "af8d5dc2-d607-43fe-b05a-ace5f78d6d3f", 
        "data_category": "Sequencing Reads", 
        "platform": "Illumina", 
        "created_datetime": "2016-05-28T19:11:51.629395-05:00", 
        "file_size": 7068977345, 
        "md5sum": "4f4f282fbbd3ae6c2b6b2bb8b5467796", 
        "updated_datetime": "2018-11-15T22:04:38.004773-06:00", 
        "file_id": "f3776dd4-c3f5-4485-ad76-ecdba0c0004c", 
        "data_type": "Aligned Reads", 
        "state": "released", 
        "experimental_strategy": "RNA-Seq"
      }
    ], 
    "updated_datetime": "2018-09-06T17:41:51.247648-05:00", 
    "workflow_link": "https://github.com/NCI-GDC/htseq-cwl", 
    "submitter_id": "7a43da66-e219-4bc3-bddb-ef014247039f_count", 
    "state": "released", 
    "workflow_type": "HTSeq - Counts", 
    "created_datetime": "2016-05-29T10:47:04.969923-05:00", 
    "analysis_id": "c6ea09c8-0160-4d4a-9f87-d8ce18e92dfc"
  }, 
  "file_size": 252071, 
  "md5sum": "c3d7bcd25f777027a78fd5ec841e66b3", 
  "file_id": "7edca572-422a-4476-b411-551d04fbfa2b", 
  "data_type": "Gene Expression Quantification", 
  "state": "released", 
  "experimental_strategy": "RNA-Seq"
},{
  "data_format": "TXT", 
  "access": "open", 
  "associated_entities": [
    {
      "entity_submitter_id": "TCGA-BP-4998-01A-01R-1334-07", 
      "entity_type": "aliquot", 
      "case_id": "5c73b91a-2bee-4388-854c-1c3a6ae732db", 
      "entity_id": "186a9b74-4d34-43d5-a0e9-e69958f39eba"
    }
  ], 
  "file_name": "402c906c-8229-4169-b324-b990caf0d8c0.htseq.counts.gz", 
  "submitter_id": "402c906c-8229-4169-b324-b990caf0d8c0_count", 
  "data_category": "Transcriptome Profiling", 
  "analysis": {
    "workflow_version": "v1", 
    "input_files": [
      {
        "data_format": "BAM", 
        "access": "controlled", 
        "file_name": "04fa8936-25aa-432f-a718-338770dc6acc_gdc_realn_rehead.bam", 
        "submitter_id": "04fa8936-25aa-432f-a718-338770dc6acc", 
        "data_category": "Sequencing Reads", 
        "platform": "Illumina", 
        "created_datetime": "2016-05-28T17:17:47.282275-05:00", 
        "file_size": 13507107981, 
        "md5sum": "59a150287e54a81dd6cface153900c42", 
        "updated_datetime": "2018-11-15T20:57:47.372612-06:00", 
        "file_id": "68f4b3f3-1a8b-4d23-8381-a505573bbd4e", 
        "data_type": "Aligned Reads", 
        "state": "released", 
        "experimental_strategy": "RNA-Seq"
      }
    ], 
    "updated_datetime": "2018-09-06T17:41:51.247648-05:00", 
    "workflow_link": "https://github.com/NCI-GDC/htseq-cwl", 
    "submitter_id": "402c906c-8229-4169-b324-b990caf0d8c0_count", 
    "state": "released", 
    "workflow_type": "HTSeq - Counts", 
    "created_datetime": "2016-05-29T10:34:27.082915-05:00", 
    "analysis_id": "9a9247d5-b186-43a6-9561-b80af8a3c394"
  }, 
  "file_size": 263073, 
  "md5sum": "9e3a46b07080db64b0eccbfbcaf6ccb8", 
  "file_id": "b2e99aa1-81fb-43bf-baaf-ca2fd848f556", 
  "data_type": "Gene Expression Quantification", 
  "state": "released", 
  "experimental_strategy": "RNA-Seq"
},{
  "data_format": "TXT", 
  "access": "open", 
  "associated_entities": [
    {
      "entity_submitter_id": "TCGA-A3-3383-01A-02R-1325-07", 
      "entity_type": "aliquot", 
      "case_id": "46c87ae0-c123-4bdc-8a79-d375d8a7e7a3", 
      "entity_id": "1fa23ae6-21a9-42f5-82f2-329417aed225"
    }
  ], 
  "file_name": "bef7c254-c614-4472-929a-e765e3014180.htseq.counts.gz", 
  "submitter_id": "bef7c254-c614-4472-929a-e765e3014180_count", 
  "data_category": "Transcriptome Profiling", 
  "analysis": {
    "workflow_version": "v1", 
    "input_files": [
      {
        "data_format": "BAM", 
        "access": "controlled", 
        "file_name": "a568bd77-1eac-41fe-95c0-814d1f040d96_gdc_realn_rehead.bam", 
        "submitter_id": "a568bd77-1eac-41fe-95c0-814d1f040d96", 
        "data_category": "Sequencing Reads", 
        "platform": "Illumina", 
        "created_datetime": "2016-05-27T18:13:22.291585-05:00", 
        "file_size": 6936538859, 
        "md5sum": "8aeca22cb2ac91c643aec1aca2e8a0dc", 
        "updated_datetime": "2018-11-15T21:47:23.001784-06:00", 
        "file_id": "bf63308e-248b-4dcd-ae4f-c023e474a9df", 
        "data_type": "Aligned Reads", 
        "state": "released", 
        "experimental_strategy": "RNA-Seq"
      }
    ], 
    "updated_datetime": "2018-09-06T17:41:51.247648-05:00", 
    "workflow_link": "https://github.com/NCI-GDC/htseq-cwl", 
    "submitter_id": "bef7c254-c614-4472-929a-e765e3014180_count", 
    "state": "released", 
    "workflow_type": "HTSeq - Counts", 
    "created_datetime": "2016-05-29T10:22:06.029498-05:00", 
    "analysis_id": "1170cea5-7a22-46a4-90b8-c700540033b3"
  }, 
  "file_size": 251159, 
  "md5sum": "22bbfdc6b6498913237417fa7f1c76e2", 
  "file_id": "e9387ac3-1668-45ae-9536-5fd16d362a9e", 
  "data_type": "Gene Expression Quantification", 
  "state": "released", 
  "experimental_strategy": "RNA-Seq"
},{
  "data_format": "TXT", 
  "access": "open", 
  "associated_entities": [
    {
      "entity_submitter_id": "TCGA-BP-4353-01A-02R-1289-07", 
      "entity_type": "aliquot", 
      "case_id": "f9e6afeb-cf13-4dd7-8a1f-571ab610df4f", 
      "entity_id": "281f0aba-c594-489a-bcfb-acefeee31e95"
    }
  ], 
  "file_name": "679e7bab-b24d-415e-a341-da3955e8d47a.htseq.counts.gz", 
  "submitter_id": "679e7bab-b24d-415e-a341-da3955e8d47a_count", 
  "data_category": "Transcriptome Profiling", 
  "annotations": [
    {
      "entity_submitter_id": "TCGA-BP-4353", 
      "notes": "Prior malignancy  lymphoma of L groin treated w/ systemic chemotherapy.", 
      "submitter_id": "12038", 
      "entity_id": "f9e6afeb-cf13-4dd7-8a1f-571ab610df4f", 
      "classification": "Notification", 
      "created_datetime": "2012-11-10T00:00:00", 
      "annotation_id": "0d86608b-7315-5c51-8200-d0c3f8834791", 
      "entity_type": "case", 
      "updated_datetime": "2018-08-23T16:36:27.780612-05:00", 
      "case_id": "f9e6afeb-cf13-4dd7-8a1f-571ab610df4f", 
      "state": "released", 
      "category": "History of unacceptable prior treatment related to a prior/other malignancy", 
      "status": "Approved"
    }, 
    {
      "entity_submitter_id": "TCGA-BP-4353", 
      "notes": "[intgen.org]: Prior Malignancy", 
      "submitter_id": "1085", 
      "entity_id": "f9e6afeb-cf13-4dd7-8a1f-571ab610df4f", 
      "classification": "Notification", 
      "created_datetime": "2010-12-19T00:00:00", 
      "annotation_id": "fe42c408-4072-5eb3-92b7-b4639d93b362", 
      "entity_type": "case", 
      "updated_datetime": "2018-08-23T16:36:27.780612-05:00", 
      "case_id": "f9e6afeb-cf13-4dd7-8a1f-571ab610df4f", 
      "state": "released", 
      "category": "Prior malignancy", 
      "status": "Approved"
    }
  ], 
  "analysis": {
    "workflow_version": "v1", 
    "input_files": [
      {
        "data_format": "BAM", 
        "access": "controlled", 
        "file_name": "4199c02a-0c68-44f2-817f-a607d0e659a4_gdc_realn_rehead.bam", 
        "submitter_id": "4199c02a-0c68-44f2-817f-a607d0e659a4", 
        "data_category": "Sequencing Reads", 
        "platform": "Illumina", 
        "created_datetime": "2016-05-30T15:57:27.183733-05:00", 
        "file_size": 7594616764, 
        "md5sum": "3e31c4028d210ff462d45307a5ba4141", 
        "updated_datetime": "2018-11-15T20:08:12.509468-06:00", 
        "file_id": "1c79f228-57b2-43ac-bee4-606461c736ed", 
        "data_type": "Aligned Reads", 
        "state": "released", 
        "experimental_strategy": "RNA-Seq"
      }
    ], 
    "updated_datetime": "2018-09-06T17:41:51.247648-05:00", 
    "workflow_link": "https://github.com/NCI-GDC/htseq-cwl", 
    "submitter_id": "679e7bab-b24d-415e-a341-da3955e8d47a_count", 
    "state": "released", 
    "workflow_type": "HTSeq - Counts", 
    "created_datetime": "2016-05-30T19:05:24.172087-05:00", 
    "analysis_id": "f44df536-12cb-4ba8-b5fb-4f45d553ce8b"
  }, 
  "file_size": 255413, 
  "md5sum": "84d2b873c8db0c263b8bddeef2cc348f", 
  "file_id": "398c3a67-8783-4539-a7de-532ab30c4fcb", 
  "data_type": "Gene Expression Quantification", 
  "state": "released", 
  "experimental_strategy": "RNA-Seq"
},{
  "data_format": "TXT", 
  "access": "open", 
  "associated_entities": [
    {
      "entity_submitter_id": "TCGA-CJ-6030-11A-01R-1672-07", 
      "entity_type": "aliquot", 
      "case_id": "6ab00314-5228-43ba-9880-9d5177b64c61", 
      "entity_id": "47c277b0-8482-4445-bb57-b2acd9e96616"
    }
  ], 
  "file_name": "6c4b3467-bf5a-4241-a580-44eea16df109.htseq.counts.gz", 
  "submitter_id": "6c4b3467-bf5a-4241-a580-44eea16df109_count", 
  "data_category": "Transcriptome Profiling", 
  "annotations": [
    {
      "entity_submitter_id": "TCGA-CJ-6030", 
      "notes": "Prior malignancy prostate cancer. No systemic chemotherapy or radiation.", 
      "submitter_id": "11832", 
      "entity_id": "6ab00314-5228-43ba-9880-9d5177b64c61", 
      "classification": "Notification", 
      "created_datetime": "2012-10-31T00:00:00", 
      "annotation_id": "25aca043-39cd-5cfe-9fa7-575e450ebd9f", 
      "entity_type": "case", 
      "updated_datetime": "2018-08-23T16:36:27.780612-05:00", 
      "case_id": "6ab00314-5228-43ba-9880-9d5177b64c61", 
      "state": "released", 
      "category": "Prior malignancy", 
      "status": "Approved"
    }
  ], 
  "analysis": {
    "workflow_version": "v1", 
    "input_files": [
      {
        "data_format": "BAM", 
        "access": "controlled", 
        "file_name": "3c736e78-7200-4f38-a0b0-14ec2917197b_gdc_realn_rehead.bam", 
        "submitter_id": "3c736e78-7200-4f38-a0b0-14ec2917197b", 
        "data_category": "Sequencing Reads", 
        "platform": "Illumina", 
        "created_datetime": "2016-05-29T12:01:36.704629-05:00", 
        "file_size": 10744480818, 
        "md5sum": "1e10ff6139bf5126e254f41bb41067bf", 
        "updated_datetime": "2018-11-15T20:08:12.509468-06:00", 
        "file_id": "16337210-9556-4c0a-8ea7-d6e1c8be4ee3", 
        "data_type": "Aligned Reads", 
        "state": "released", 
        "experimental_strategy": "RNA-Seq"
      }
    ], 
    "updated_datetime": "2018-09-06T17:41:51.247648-05:00", 
    "workflow_link": "https://github.com/NCI-GDC/htseq-cwl", 
    "submitter_id": "6c4b3467-bf5a-4241-a580-44eea16df109_count", 
    "state": "released", 
    "workflow_type": "HTSeq - Counts", 
    "created_datetime": "2016-05-30T18:15:58.032486-05:00", 
    "analysis_id": "9eeb0e00-b25a-4b48-818b-882bf7058e3c"
  }, 
  "file_size": 255489, 
  "md5sum": "eaeedb92cb61e46e43802ffd2927b63a", 
  "file_id": "ff50ea19-a83c-4742-99c9-1dc9858ca9aa", 
  "data_type": "Gene Expression Quantification", 
  "state": "released", 
  "experimental_strategy": "RNA-Seq"
},{
  "data_format": "TXT", 
  "access": "open", 
  "associated_entities": [
    {
      "entity_submitter_id": "TCGA-CZ-5457-11A-01R-1503-07", 
      "entity_type": "aliquot", 
      "case_id": "f00b7956-73a9-4e4b-85d2-60b3ba13f4a4", 
      "entity_id": "05ee2da4-e22f-4cf0-911c-ca089ceba8f0"
    }
  ], 
  "file_name": "9d5c2ed8-443b-4c71-b5b2-d9fc98b322c0.htseq.counts.gz", 
  "submitter_id": "9d5c2ed8-443b-4c71-b5b2-d9fc98b322c0_count", 
  "data_category": "Transcriptome Profiling", 
  "analysis": {
    "workflow_version": "v1", 
    "input_files": [
      {
        "data_format": "BAM", 
        "access": "controlled", 
        "file_name": "7ea7e17c-1b68-42ca-a0f5-3a889670dc36_gdc_realn_rehead.bam", 
        "submitter_id": "7ea7e17c-1b68-42ca-a0f5-3a889670dc36", 
        "data_category": "Sequencing Reads", 
        "platform": "Illumina", 
        "created_datetime": "2016-05-29T20:06:05.189936-05:00", 
        "file_size": 10429090813, 
        "md5sum": "f72d6628bfb3dc42890b0daa245c579c", 
        "updated_datetime": "2018-11-15T21:12:37.513272-06:00", 
        "file_id": "7403fa3a-c067-4ea1-9a1e-b3722b19d6ad", 
        "data_type": "Aligned Reads", 
        "state": "released", 
        "experimental_strategy": "RNA-Seq"
      }
    ], 
    "updated_datetime": "2018-09-06T17:41:51.247648-05:00", 
    "workflow_link": "https://github.com/NCI-GDC/htseq-cwl", 
    "submitter_id": "9d5c2ed8-443b-4c71-b5b2-d9fc98b322c0_count", 
    "state": "released", 
    "workflow_type": "HTSeq - Counts", 
    "created_datetime": "2016-05-30T18:59:27.253308-05:00", 
    "analysis_id": "b73eb8f3-c8d8-40e5-9d26-69599ccdc5ac"
  }, 
  "file_size": 255928, 
  "md5sum": "161d0431b6e600021a1dade22708d1c9", 
  "file_id": "39ec7ba4-3a83-41b1-80b4-af4f50b21401", 
  "data_type": "Gene Expression Quantification", 
  "state": "released", 
  "experimental_strategy": "RNA-Seq"
},{
  "data_format": "TXT", 
  "access": "open", 
  "associated_entities": [
    {
      "entity_submitter_id": "TCGA-CJ-5686-01A-11R-1672-07", 
      "entity_type": "aliquot", 
      "case_id": "0631dc8c-5950-4419-adf2-ec3b1e259fc8", 
      "entity_id": "14861126-c113-48e2-af64-41d946dc09ec"
    }
  ], 
  "file_name": "f426d6b8-5010-471c-aa9c-253269f6bc03.htseq.counts.gz", 
  "submitter_id": "f426d6b8-5010-471c-aa9c-253269f6bc03_count", 
  "data_category": "Transcriptome Profiling", 
  "analysis": {
    "workflow_version": "v1", 
    "input_files": [
      {
        "data_format": "BAM", 
        "access": "controlled", 
        "file_name": "07a0612b-35a0-47f9-90af-6e019f88cd87_gdc_realn_rehead.bam", 
        "submitter_id": "07a0612b-35a0-47f9-90af-6e019f88cd87", 
        "data_category": "Sequencing Reads", 
        "platform": "Illumina", 
        "created_datetime": "2016-05-25T21:15:51.860569-05:00", 
        "file_size": 9972041638, 
        "md5sum": "1f1e014a2f6db6ab614d096540f9edeb", 
        "updated_datetime": "2018-11-15T20:08:12.509468-06:00", 
        "file_id": "1957b5e8-b855-4ddd-ad95-83b9f1df4098", 
        "data_type": "Aligned Reads", 
        "state": "released", 
        "experimental_strategy": "RNA-Seq"
      }
    ], 
    "updated_datetime": "2018-09-06T17:41:51.247648-05:00", 
    "workflow_link": "https://github.com/NCI-GDC/htseq-cwl", 
    "submitter_id": "f426d6b8-5010-471c-aa9c-253269f6bc03_count", 
    "state": "released", 
    "workflow_type": "HTSeq - Counts", 
    "created_datetime": "2016-05-26T21:08:02.095811-05:00", 
    "analysis_id": "73f663c6-ae54-47f4-9c3a-fe81b2401428"
  }, 
  "file_size": 255893, 
  "md5sum": "b99153e18cca196290ddc6109f4a5217", 
  "file_id": "1433bdf9-1de5-4879-a4c2-2ee43800c1ba", 
  "data_type": "Gene Expression Quantification", 
  "state": "released", 
  "experimental_strategy": "RNA-Seq"
},{
  "data_format": "TXT", 
  "access": "open", 
  "associated_entities": [
    {
      "entity_submitter_id": "TCGA-EU-5907-01A-11R-1672-07", 
      "entity_type": "aliquot", 
      "case_id": "28c8c2c6-c7bd-4a35-baaf-54133c2ba3ee", 
      "entity_id": "05b81958-fffa-43b3-90bb-fa40567f225e"
    }
  ], 
  "file_name": "5b28b53d-0d5e-4359-be3d-23bcb185fc00.htseq.counts.gz", 
  "submitter_id": "5b28b53d-0d5e-4359-be3d-23bcb185fc00_count", 
  "data_category": "Transcriptome Profiling", 
  "analysis": {
    "workflow_version": "v1", 
    "input_files": [
      {
        "data_format": "BAM", 
        "access": "controlled", 
        "file_name": "e22725c7-49f3-4667-ac7b-b1329d82cb25_gdc_realn_rehead.bam", 
        "submitter_id": "e22725c7-49f3-4667-ac7b-b1329d82cb25", 
        "data_category": "Sequencing Reads", 
        "platform": "Illumina", 
        "created_datetime": "2016-05-26T18:52:19.472132-05:00", 
        "file_size": 5102378593, 
        "md5sum": "482cf09657c4822fcca5e7526b5c7db2", 
        "updated_datetime": "2018-11-15T21:12:37.513272-06:00", 
        "file_id": "74ccb4a8-b755-45dc-a14b-0c48cdd3e31f", 
        "data_type": "Aligned Reads", 
        "state": "released", 
        "experimental_strategy": "RNA-Seq"
      }
    ], 
    "updated_datetime": "2018-09-06T17:41:51.247648-05:00", 
    "workflow_link": "https://github.com/NCI-GDC/htseq-cwl", 
    "submitter_id": "5b28b53d-0d5e-4359-be3d-23bcb185fc00_count", 
    "state": "released", 
    "workflow_type": "HTSeq - Counts", 
    "created_datetime": "2016-05-26T21:25:04.229941-05:00", 
    "analysis_id": "e6550190-d0ee-4008-a169-26960f9f19f5"
  }, 
  "file_size": 247465, 
  "md5sum": "ad1ccfe6ba8632d7219273119de7b9de", 
  "file_id": "fd1cfaa3-684a-41b1-9344-9a0f3687fde2", 
  "data_type": "Gene Expression Quantification", 
  "state": "released", 
  "experimental_strategy": "RNA-Seq"
},{
  "data_format": "TXT", 
  "access": "open", 
  "associated_entities": [
    {
      "entity_submitter_id": "TCGA-B0-4703-01A-01R-1277-07", 
      "entity_type": "aliquot", 
      "case_id": "d599ff9b-66c7-4690-b37a-cb86bdda7782", 
      "entity_id": "65552cf7-db47-42cc-82d0-bef958c46861"
    }
  ], 
  "file_name": "1954f30d-9c55-4493-ba44-3350107a644b.htseq.counts.gz", 
  "submitter_id": "1954f30d-9c55-4493-ba44-3350107a644b_count", 
  "data_category": "Transcriptome Profiling", 
  "analysis": {
    "workflow_version": "v1", 
    "input_files": [
      {
        "data_format": "BAM", 
        "access": "controlled", 
        "file_name": "91561aa0-f85f-4704-92bb-d5ca676ff50d_gdc_realn_rehead.bam", 
        "submitter_id": "91561aa0-f85f-4704-92bb-d5ca676ff50d", 
        "data_category": "Sequencing Reads", 
        "platform": "Illumina", 
        "created_datetime": "2016-05-30T12:21:10.939090-05:00", 
        "file_size": 7552641591, 
        "md5sum": "d118a106106247269bcf73e0505fb678", 
        "updated_datetime": "2018-11-15T21:56:00.379896-06:00", 
        "file_id": "e107a86a-a28a-403f-82a0-a5b1df70aa8f", 
        "data_type": "Aligned Reads", 
        "state": "released", 
        "experimental_strategy": "RNA-Seq"
      }
    ], 
    "updated_datetime": "2018-09-06T17:41:51.247648-05:00", 
    "workflow_link": "https://github.com/NCI-GDC/htseq-cwl", 
    "submitter_id": "1954f30d-9c55-4493-ba44-3350107a644b_count", 
    "state": "released", 
    "workflow_type": "HTSeq - Counts", 
    "created_datetime": "2016-05-30T18:53:28.702180-05:00", 
    "analysis_id": "e16be729-711e-4f99-9e5d-866fb0266193"
  }, 
  "file_size": 256977, 
  "md5sum": "2398472249a419142fb7c6098fdc7ad6", 
  "file_id": "f9536c2f-fdfa-4acf-b2b0-9f264dfade89", 
  "data_type": "Gene Expression Quantification", 
  "state": "released", 
  "experimental_strategy": "RNA-Seq"
},{
  "data_format": "TXT", 
  "access": "open", 
  "associated_entities": [
    {
      "entity_submitter_id": "TCGA-B0-5119-01A-02R-1420-07", 
      "entity_type": "aliquot", 
      "case_id": "fedcaa7b-ec9d-4bae-a8ac-af10fbf3e568", 
      "entity_id": "bc293a55-eb0a-40b8-931c-9baed4736767"
    }
  ], 
  "file_name": "59374379-2da1-4265-b1eb-884a11cff8ba.htseq.counts.gz", 
  "submitter_id": "59374379-2da1-4265-b1eb-884a11cff8ba_count", 
  "data_category": "Transcriptome Profiling", 
  "analysis": {
    "workflow_version": "v1", 
    "input_files": [
      {
        "data_format": "BAM", 
        "access": "controlled", 
        "file_name": "9073fa99-72d8-44cb-82af-202fef0af122_gdc_realn_rehead.bam", 
        "submitter_id": "9073fa99-72d8-44cb-82af-202fef0af122", 
        "data_category": "Sequencing Reads", 
        "platform": "Illumina", 
        "created_datetime": "2016-05-30T20:41:12.208910-05:00", 
        "file_size": 6828507825, 
        "md5sum": "27cf31818e1b38b5abae72401667495e", 
        "updated_datetime": "2018-11-15T21:56:00.379896-06:00", 
        "file_id": "dc09abdc-05a3-4a44-97db-beb64b4fc59d", 
        "data_type": "Aligned Reads", 
        "state": "released", 
        "experimental_strategy": "RNA-Seq"
      }
    ], 
    "updated_datetime": "2018-09-06T17:41:51.247648-05:00", 
    "workflow_link": "https://github.com/NCI-GDC/htseq-cwl", 
    "submitter_id": "59374379-2da1-4265-b1eb-884a11cff8ba_count", 
    "state": "released", 
    "workflow_type": "HTSeq - Counts", 
    "created_datetime": "2016-05-30T21:09:47.282403-05:00", 
    "analysis_id": "dea63286-c52f-4dcc-b476-d461673a75ab"
  }, 
  "file_size": 252938, 
  "md5sum": "d96d4acd4dba449bdfaf419383535eef", 
  "file_id": "d961989e-f09f-4121-a7e2-b8270e906aab", 
  "data_type": "Gene Expression Quantification", 
  "state": "released", 
  "experimental_strategy": "RNA-Seq"
},{
  "data_format": "TXT", 
  "access": "open", 
  "associated_entities": [
    {
      "entity_submitter_id": "TCGA-B0-4822-01A-01R-1277-07", 
      "entity_type": "aliquot", 
      "case_id": "a46f36c3-e886-4efe-945a-0cb2e5b765ef", 
      "entity_id": "cc1a8983-a6b3-41b9-8f03-94e15bee65dd"
    }
  ], 
  "file_name": "ec2e0f42-85e7-48be-ba3c-1afcee0e7e1b.htseq.counts.gz", 
  "submitter_id": "ec2e0f42-85e7-48be-ba3c-1afcee0e7e1b_count", 
  "data_category": "Transcriptome Profiling", 
  "analysis": {
    "workflow_version": "v1", 
    "input_files": [
      {
        "data_format": "BAM", 
        "access": "controlled", 
        "file_name": "b7306490-ae32-49fd-aa13-a0d55259f3c3_gdc_realn_rehead.bam", 
        "submitter_id": "b7306490-ae32-49fd-aa13-a0d55259f3c3", 
        "data_category": "Sequencing Reads", 
        "platform": "Illumina", 
        "created_datetime": "2016-05-30T03:57:05.590980-05:00", 
        "file_size": 7333123268, 
        "md5sum": "7af5d362e5009f621c2e21e3831ab771", 
        "updated_datetime": "2018-11-15T20:57:47.372612-06:00", 
        "file_id": "68366526-fc98-481c-91ef-85879e31f737", 
        "data_type": "Aligned Reads", 
        "state": "released", 
        "experimental_strategy": "RNA-Seq"
      }
    ], 
    "updated_datetime": "2018-09-06T17:41:51.247648-05:00", 
    "workflow_link": "https://github.com/NCI-GDC/htseq-cwl", 
    "submitter_id": "ec2e0f42-85e7-48be-ba3c-1afcee0e7e1b_count", 
    "state": "released", 
    "workflow_type": "HTSeq - Counts", 
    "created_datetime": "2016-05-30T18:36:40.674073-05:00", 
    "analysis_id": "242dacb3-4e97-4656-b344-e8d426d71af6"
  }, 
  "file_size": 254332, 
  "md5sum": "5406d122a6ee1d2a7bf94caa01b8868a", 
  "file_id": "da12f45b-d6ab-456b-aeda-28ccee960c80", 
  "data_type": "Gene Expression Quantification", 
  "state": "released", 
  "experimental_strategy": "RNA-Seq"
},{
  "data_format": "TXT", 
  "access": "open", 
  "associated_entities": [
    {
      "entity_submitter_id": "TCGA-B4-5835-01A-11R-1672-07", 
      "entity_type": "aliquot", 
      "case_id": "1bc2ad71-fb9d-4012-bfe7-c39e215a51eb", 
      "entity_id": "747a3719-df28-41dc-8249-b5319fc47142"
    }
  ], 
  "file_name": "ae08d16e-0df4-46d5-a837-1c22d41ec11e.htseq.counts.gz", 
  "submitter_id": "ae08d16e-0df4-46d5-a837-1c22d41ec11e_count", 
  "data_category": "Transcriptome Profiling", 
  "analysis": {
    "workflow_version": "v1", 
    "input_files": [
      {
        "data_format": "BAM", 
        "access": "controlled", 
        "file_name": "674c8bf7-0271-4f56-b269-542a359a26be_gdc_realn_rehead.bam", 
        "submitter_id": "674c8bf7-0271-4f56-b269-542a359a26be", 
        "data_category": "Sequencing Reads", 
        "platform": "Illumina", 
        "created_datetime": "2016-05-26T10:38:36.429386-05:00", 
        "file_size": 11253403922, 
        "md5sum": "cca802eccc0bf37ce147766faadcbbaa", 
        "updated_datetime": "2018-11-15T21:47:23.001784-06:00", 
        "file_id": "cae0b6fe-b138-4705-adbd-5f5f7183391c", 
        "data_type": "Aligned Reads", 
        "state": "released", 
        "experimental_strategy": "RNA-Seq"
      }
    ], 
    "updated_datetime": "2018-09-06T17:41:51.247648-05:00", 
    "workflow_link": "https://github.com/NCI-GDC/htseq-cwl", 
    "submitter_id": "ae08d16e-0df4-46d5-a837-1c22d41ec11e_count", 
    "state": "released", 
    "workflow_type": "HTSeq - Counts", 
    "created_datetime": "2016-05-26T21:18:43.614365-05:00", 
    "analysis_id": "bc5cb8df-08bb-4beb-ae47-6f2af8fcdc0f"
  }, 
  "file_size": 254169, 
  "md5sum": "3d9a38ff744574247c2c033d1db19227", 
  "file_id": "86c8062c-ae80-45c6-a35b-591043a9649d", 
  "data_type": "Gene Expression Quantification", 
  "state": "released", 
  "experimental_strategy": "RNA-Seq"
},{
  "data_format": "TXT", 
  "access": "open", 
  "associated_entities": [
    {
      "entity_submitter_id": "TCGA-CW-5589-11A-01R-1541-07", 
      "entity_type": "aliquot", 
      "case_id": "58ef1a13-a549-4043-b66c-5327bfcbd2e6", 
      "entity_id": "94d2c38a-27fa-4058-a0d8-deb6090f1cac"
    }
  ], 
  "file_name": "4760aebd-9599-4cfa-9b56-50bd7ffb87cd.htseq.counts.gz", 
  "submitter_id": "4760aebd-9599-4cfa-9b56-50bd7ffb87cd_count", 
  "data_category": "Transcriptome Profiling", 
  "analysis": {
    "workflow_version": "v1", 
    "input_files": [
      {
        "data_format": "BAM", 
        "access": "controlled", 
        "file_name": "d1025d77-e821-40b6-839d-3321aaf4133a_gdc_realn_rehead.bam", 
        "submitter_id": "d1025d77-e821-40b6-839d-3321aaf4133a", 
        "data_category": "Sequencing Reads", 
        "platform": "Illumina", 
        "created_datetime": "2016-05-28T14:30:37.831384-05:00", 
        "file_size": 9133836309, 
        "md5sum": "32144c7da398285d64b556171a748bf1", 
        "updated_datetime": "2018-11-15T21:38:44.655215-06:00", 
        "file_id": "aa11e0d1-aa68-4c19-af30-a5d3d2064db7", 
        "data_type": "Aligned Reads", 
        "state": "released", 
        "experimental_strategy": "RNA-Seq"
      }
    ], 
    "updated_datetime": "2018-09-06T17:41:51.247648-05:00", 
    "workflow_link": "https://github.com/NCI-GDC/htseq-cwl", 
    "submitter_id": "4760aebd-9599-4cfa-9b56-50bd7ffb87cd_count", 
    "state": "released", 
    "workflow_type": "HTSeq - Counts", 
    "created_datetime": "2016-05-29T10:32:41.298547-05:00", 
    "analysis_id": "3b9588f4-6de1-4291-abdc-201ba5736fcd"
  }, 
  "file_size": 254452, 
  "md5sum": "077ca308d860d181a2b460bd82ab0f79", 
  "file_id": "23b1679f-ae8a-48fb-b5ca-f7772edf046f", 
  "data_type": "Gene Expression Quantification", 
  "state": "released", 
  "experimental_strategy": "RNA-Seq"
},{
  "data_format": "TXT", 
  "access": "open", 
  "associated_entities": [
    {
      "entity_submitter_id": "TCGA-CZ-5460-01A-01R-1503-07", 
      "entity_type": "aliquot", 
      "case_id": "a7ddd737-714d-423f-8fb5-5a932d014487", 
      "entity_id": "a9a2d1bf-8296-440d-92a3-d4115e1482ba"
    }
  ], 
  "file_name": "200f078d-025a-4d6a-9e45-709313357760.htseq.counts.gz", 
  "submitter_id": "200f078d-025a-4d6a-9e45-709313357760_count", 
  "data_category": "Transcriptome Profiling", 
  "analysis": {
    "workflow_version": "v1", 
    "input_files": [
      {
        "data_format": "BAM", 
        "access": "controlled", 
        "file_name": "8e8cbed0-47a3-4f3a-bb75-90b1d25a9634_gdc_realn_rehead.bam", 
        "submitter_id": "8e8cbed0-47a3-4f3a-bb75-90b1d25a9634", 
        "data_category": "Sequencing Reads", 
        "platform": "Illumina", 
        "created_datetime": "2016-05-30T07:25:54.065789-05:00", 
        "file_size": 9183442430, 
        "md5sum": "6f11f79376061554bd5e4133317a38b8", 
        "updated_datetime": "2018-11-15T21:56:00.379896-06:00", 
        "file_id": "e3587d07-5bdd-4b07-b878-947faae8ff3a", 
        "data_type": "Aligned Reads", 
        "state": "released", 
        "experimental_strategy": "RNA-Seq"
      }
    ], 
    "updated_datetime": "2018-09-06T17:41:51.247648-05:00", 
    "workflow_link": "https://github.com/NCI-GDC/htseq-cwl", 
    "submitter_id": "200f078d-025a-4d6a-9e45-709313357760_count", 
    "state": "released", 
    "workflow_type": "HTSeq - Counts", 
    "created_datetime": "2016-05-30T18:38:20.374554-05:00", 
    "analysis_id": "67e95395-3348-42e0-b878-0b8e472b9114"
  }, 
  "file_size": 255524, 
  "md5sum": "0bdf69d2936dfcc40c5f98dd0d069dc1", 
  "file_id": "16a6a641-52a3-4569-8ea1-ea090ad7027c", 
  "data_type": "Gene Expression Quantification", 
  "state": "released", 
  "experimental_strategy": "RNA-Seq"
},{
  "data_format": "TXT", 
  "access": "open", 
  "associated_entities": [
    {
      "entity_submitter_id": "TCGA-B2-3924-01A-02R-1325-07", 
      "entity_type": "aliquot", 
      "case_id": "424e5c99-3693-4b10-bbf0-fc43e851610c", 
      "entity_id": "09b4506e-729d-47fd-a08b-fef5f191b380"
    }
  ], 
  "file_name": "6fd37782-98d7-4704-b046-b18574b65be4.htseq.counts.gz", 
  "submitter_id": "6fd37782-98d7-4704-b046-b18574b65be4_count", 
  "data_category": "Transcriptome Profiling", 
  "analysis": {
    "workflow_version": "v1", 
    "input_files": [
      {
        "data_format": "BAM", 
        "access": "controlled", 
        "file_name": "f3b6e8b8-2106-4d57-bbbe-82b70f8b467f_gdc_realn_rehead.bam", 
        "submitter_id": "f3b6e8b8-2106-4d57-bbbe-82b70f8b467f", 
        "data_category": "Sequencing Reads", 
        "platform": "Illumina", 
        "created_datetime": "2016-05-27T14:22:58.209650-05:00", 
        "file_size": 7636703819, 
        "md5sum": "6ee7bb36c35c7629e481e1dfa0df1e8a", 
        "updated_datetime": "2018-11-15T21:38:44.655215-06:00", 
        "file_id": "b2c57fff-8907-47aa-8a12-b9c8a5a5aa44", 
        "data_type": "Aligned Reads", 
        "state": "released", 
        "experimental_strategy": "RNA-Seq"
      }
    ], 
    "updated_datetime": "2018-09-06T17:41:51.247648-05:00", 
    "workflow_link": "https://github.com/NCI-GDC/htseq-cwl", 
    "submitter_id": "6fd37782-98d7-4704-b046-b18574b65be4_count", 
    "state": "released", 
    "workflow_type": "HTSeq - Counts", 
    "created_datetime": "2016-05-29T10:19:12.117821-05:00", 
    "analysis_id": "41f4f24a-fc74-45ee-a211-dcfca7fdd9d1"
  }, 
  "file_size": 253346, 
  "md5sum": "b8db5bd77a9bd07ca1d8ac795a50628d", 
  "file_id": "989c8dcd-2d4b-4591-bf9b-1494168bb1d8", 
  "data_type": "Gene Expression Quantification", 
  "state": "released", 
  "experimental_strategy": "RNA-Seq"
},{
  "data_format": "TXT", 
  "access": "open", 
  "associated_entities": [
    {
      "entity_submitter_id": "TCGA-CJ-4870-01A-01R-1305-07", 
      "entity_type": "aliquot", 
      "case_id": "78048432-2de1-498c-9cf1-9c5bd43daa39", 
      "entity_id": "5288e310-1d21-4a55-9e20-196749059d9d"
    }
  ], 
  "file_name": "e1c82878-ac01-45bd-83b0-4bc606039670.htseq.counts.gz", 
  "submitter_id": "e1c82878-ac01-45bd-83b0-4bc606039670_count", 
  "data_category": "Transcriptome Profiling", 
  "analysis": {
    "workflow_version": "v1", 
    "input_files": [
      {
        "data_format": "BAM", 
        "access": "controlled", 
        "file_name": "844987a4-8f6c-4b10-bef2-4004d7d4bcb3_gdc_realn_rehead.bam", 
        "submitter_id": "844987a4-8f6c-4b10-bef2-4004d7d4bcb3", 
        "data_category": "Sequencing Reads", 
        "platform": "Illumina", 
        "created_datetime": "2016-05-30T02:09:28.596282-05:00", 
        "file_size": 8383950342, 
        "md5sum": "cbd9e7f1259106351426c5f3cb85eaa0", 
        "updated_datetime": "2018-11-15T21:12:37.513272-06:00", 
        "file_id": "6f5dcc9c-96f8-4ed1-af6e-d1c8856697d6", 
        "data_type": "Aligned Reads", 
        "state": "released", 
        "experimental_strategy": "RNA-Seq"
      }
    ], 
    "updated_datetime": "2018-09-06T17:41:51.247648-05:00", 
    "workflow_link": "https://github.com/NCI-GDC/htseq-cwl", 
    "submitter_id": "e1c82878-ac01-45bd-83b0-4bc606039670_count", 
    "state": "released", 
    "workflow_type": "HTSeq - Counts", 
    "created_datetime": "2016-05-30T18:22:47.307471-05:00", 
    "analysis_id": "bef3f6b4-ef26-4ce0-a7e9-cce709e9b215"
  }, 
  "file_size": 250609, 
  "md5sum": "b6627ed40033dfc9c3811a33d6194747", 
  "file_id": "25e26eb5-ef83-458e-8de5-afdb8dfdb3d4", 
  "data_type": "Gene Expression Quantification", 
  "state": "released", 
  "experimental_strategy": "RNA-Seq"
},{
  "data_format": "TXT", 
  "access": "open", 
  "associated_entities": [
    {
      "entity_submitter_id": "TCGA-B8-4619-01A-02R-1325-07", 
      "entity_type": "aliquot", 
      "case_id": "78ec8bc9-e502-4f5b-b0f6-893718650352", 
      "entity_id": "1e7a1b9c-d1eb-4156-baea-bd70a03927f0"
    }
  ], 
  "file_name": "e85334ba-9c09-4725-953d-8b149837ecd9.htseq.counts.gz", 
  "submitter_id": "e85334ba-9c09-4725-953d-8b149837ecd9_count", 
  "data_category": "Transcriptome Profiling", 
  "analysis": {
    "workflow_version": "v1", 
    "input_files": [
      {
        "data_format": "BAM", 
        "access": "controlled", 
        "file_name": "9895ee06-39ce-421d-b560-d115c8b77cee_gdc_realn_rehead.bam", 
        "submitter_id": "9895ee06-39ce-421d-b560-d115c8b77cee", 
        "data_category": "Sequencing Reads", 
        "platform": "Illumina", 
        "created_datetime": "2016-05-30T02:55:28.320577-05:00", 
        "file_size": 8079792799, 
        "md5sum": "5342196a4081ab624a1c1a46c7f226ba", 
        "updated_datetime": "2018-11-15T19:59:41.719344-06:00", 
        "file_id": "07db99ea-afd6-4c56-9dec-26e7d6f81a0e", 
        "data_type": "Aligned Reads", 
        "state": "released", 
        "experimental_strategy": "RNA-Seq"
      }
    ], 
    "updated_datetime": "2018-09-06T17:41:51.247648-05:00", 
    "workflow_link": "https://github.com/NCI-GDC/htseq-cwl", 
    "submitter_id": "e85334ba-9c09-4725-953d-8b149837ecd9_count", 
    "state": "released", 
    "workflow_type": "HTSeq - Counts", 
    "created_datetime": "2016-05-30T18:23:11.488377-05:00", 
    "analysis_id": "7b5fadda-cab7-4220-ab9d-4642b735a88f"
  }, 
  "file_size": 252166, 
  "md5sum": "04502da439aeecd93c0e106deaf01c40", 
  "file_id": "e46d3060-437a-4e8d-8279-d3fc8efdfd15", 
  "data_type": "Gene Expression Quantification", 
  "state": "released", 
  "experimental_strategy": "RNA-Seq"
},{
  "data_format": "TXT", 
  "access": "open", 
  "associated_entities": [
    {
      "entity_submitter_id": "TCGA-BP-5201-01A-01R-1426-07", 
      "entity_type": "aliquot", 
      "case_id": "54c9850c-9b67-42ea-a04b-16a88f786dfa", 
      "entity_id": "0a92ac08-a817-401f-8827-62b419b7afc2"
    }
  ], 
  "file_name": "6c2a30ae-9435-4d9c-99dd-59d8d77f3920.htseq.counts.gz", 
  "submitter_id": "6c2a30ae-9435-4d9c-99dd-59d8d77f3920_count", 
  "data_category": "Transcriptome Profiling", 
  "annotations": [
    {
      "entity_submitter_id": "TCGA-BP-5201", 
      "notes": "Prior malignancy melanoma of the chest wall. No systemic chemotherapy or radiation.", 
      "submitter_id": "11817", 
      "entity_id": "54c9850c-9b67-42ea-a04b-16a88f786dfa", 
      "classification": "Notification", 
      "created_datetime": "2012-10-31T00:00:00", 
      "annotation_id": "35813765-183f-5e51-bb8d-93c2e0c22752", 
      "entity_type": "case", 
      "updated_datetime": "2018-08-23T16:36:27.780612-05:00", 
      "case_id": "54c9850c-9b67-42ea-a04b-16a88f786dfa", 
      "state": "released", 
      "category": "Prior malignancy", 
      "status": "Approved"
    }
  ], 
  "analysis": {
    "workflow_version": "v1", 
    "input_files": [
      {
        "data_format": "BAM", 
        "access": "controlled", 
        "file_name": "e581f500-c4ea-41f4-b7f7-4dc4d7e8fae9_gdc_realn_rehead.bam", 
        "submitter_id": "e581f500-c4ea-41f4-b7f7-4dc4d7e8fae9", 
        "data_category": "Sequencing Reads", 
        "platform": "Illumina", 
        "created_datetime": "2016-05-28T08:24:14.048178-05:00", 
        "file_size": 10198947613, 
        "md5sum": "3866b8523c604464c7853d15518c8623", 
        "updated_datetime": "2018-11-15T20:08:12.509468-06:00", 
        "file_id": "1f7a4903-6ef9-4b11-8416-2f9e3c4aa152", 
        "data_type": "Aligned Reads", 
        "state": "released", 
        "experimental_strategy": "RNA-Seq"
      }
    ], 
    "updated_datetime": "2018-09-06T17:41:51.247648-05:00", 
    "workflow_link": "https://github.com/NCI-GDC/htseq-cwl", 
    "submitter_id": "6c2a30ae-9435-4d9c-99dd-59d8d77f3920_count", 
    "state": "released", 
    "workflow_type": "HTSeq - Counts", 
    "created_datetime": "2016-05-29T10:30:08.225049-05:00", 
    "analysis_id": "e35b8a1e-b9ef-44ef-92e2-1dae4834a123"
  }, 
  "file_size": 262474, 
  "md5sum": "a3708cc2024f4778f373a2b9fa2ba0ca", 
  "file_id": "7e52e9d5-4dd7-472b-a603-4fd9cc3f5f84", 
  "data_type": "Gene Expression Quantification", 
  "state": "released", 
  "experimental_strategy": "RNA-Seq"
},{
  "data_format": "TXT", 
  "access": "open", 
  "associated_entities": [
    {
      "entity_submitter_id": "TCGA-CJ-5677-11A-01R-1541-07", 
      "entity_type": "aliquot", 
      "case_id": "d2664fde-ce3b-45e6-9a23-4a07980f7bac", 
      "entity_id": "0a0a4e25-c733-4882-acc1-a617a052853a"
    }
  ], 
  "file_name": "984ea13e-adc6-48f7-830d-66ce450a2ea0.htseq.counts.gz", 
  "submitter_id": "984ea13e-adc6-48f7-830d-66ce450a2ea0_count", 
  "data_category": "Transcriptome Profiling", 
  "analysis": {
    "workflow_version": "v1", 
    "input_files": [
      {
        "data_format": "BAM", 
        "access": "controlled", 
        "file_name": "ff92aea7-fd5d-4a65-b285-6b0b38f8dae6_gdc_realn_rehead.bam", 
        "submitter_id": "ff92aea7-fd5d-4a65-b285-6b0b38f8dae6", 
        "data_category": "Sequencing Reads", 
        "platform": "Illumina", 
        "created_datetime": "2016-05-30T08:43:16.032521-05:00", 
        "file_size": 9089217142, 
        "md5sum": "c14231718606f3ed171352e84bdac23b", 
        "updated_datetime": "2018-11-15T20:20:28.822215-06:00", 
        "file_id": "3aa1aae4-3dcd-436e-af4c-90b7d867c54e", 
        "data_type": "Aligned Reads", 
        "state": "released", 
        "experimental_strategy": "RNA-Seq"
      }
    ], 
    "updated_datetime": "2018-09-06T17:41:51.247648-05:00", 
    "workflow_link": "https://github.com/NCI-GDC/htseq-cwl", 
    "submitter_id": "984ea13e-adc6-48f7-830d-66ce450a2ea0_count", 
    "state": "released", 
    "workflow_type": "HTSeq - Counts", 
    "created_datetime": "2016-05-30T18:51:43.866896-05:00", 
    "analysis_id": "fbed47c1-a363-49aa-bb1b-6b71923b1e3e"
  }, 
  "file_size": 254570, 
  "md5sum": "c4370df6e6da89350ad33d7805bc29a4", 
  "file_id": "96124930-9504-4947-b81f-5ff241691f6f", 
  "data_type": "Gene Expression Quantification", 
  "state": "released", 
  "experimental_strategy": "RNA-Seq"
},{
  "data_format": "TXT", 
  "access": "open", 
  "associated_entities": [
    {
      "entity_submitter_id": "TCGA-CW-6088-11A-01R-1672-07", 
      "entity_type": "aliquot", 
      "case_id": "4100b960-7963-4a1e-ba24-0a6526387e06", 
      "entity_id": "9a417818-565f-4b35-800f-4ca427a54408"
    }
  ], 
  "file_name": "17f1e25d-0177-4bf8-93c1-8d80a41b3164.htseq.counts.gz", 
  "submitter_id": "17f1e25d-0177-4bf8-93c1-8d80a41b3164_count", 
  "data_category": "Transcriptome Profiling", 
  "analysis": {
    "workflow_version": "v1", 
    "input_files": [
      {
        "data_format": "BAM", 
        "access": "controlled", 
        "file_name": "d246addc-2634-449a-8940-086cc752415f_gdc_realn_rehead.bam", 
        "submitter_id": "d246addc-2634-449a-8940-086cc752415f", 
        "data_category": "Sequencing Reads", 
        "platform": "Illumina", 
        "created_datetime": "2016-05-27T13:16:40.778010-05:00", 
        "file_size": 12902785379, 
        "md5sum": "b5d5fcb7b40a0571116b47be82b599c6", 
        "updated_datetime": "2018-11-15T21:12:37.513272-06:00", 
        "file_id": "7cc79aff-85e9-4be7-a806-1212f1c783a9", 
        "data_type": "Aligned Reads", 
        "state": "released", 
        "experimental_strategy": "RNA-Seq"
      }
    ], 
    "updated_datetime": "2018-09-06T17:41:51.247648-05:00", 
    "workflow_link": "https://github.com/NCI-GDC/htseq-cwl", 
    "submitter_id": "17f1e25d-0177-4bf8-93c1-8d80a41b3164_count", 
    "state": "released", 
    "workflow_type": "HTSeq - Counts", 
    "created_datetime": "2016-05-29T10:18:28.687056-05:00", 
    "analysis_id": "64b847ae-5d2d-4cd0-acae-d4aa9ba680cf"
  }, 
  "file_size": 258677, 
  "md5sum": "1dd8bccc6bb4f3c3cd67402f6d2b7c4d", 
  "file_id": "5b9aec7f-1288-4ce8-a64c-f691f7e70971", 
  "data_type": "Gene Expression Quantification", 
  "state": "released", 
  "experimental_strategy": "RNA-Seq"
},{
  "data_format": "TXT", 
  "access": "open", 
  "associated_entities": [
    {
      "entity_submitter_id": "TCGA-B8-A54J-01A-11R-A33J-07", 
      "entity_type": "aliquot", 
      "case_id": "09d7ce7a-774e-4784-9c9a-32b766fdb173", 
      "entity_id": "c59fa3d3-ce24-4d46-8d3e-e4b247768671"
    }
  ], 
  "file_name": "2e1b2787-8e16-4622-a1e0-3b96e6381e87.htseq.counts.gz", 
  "submitter_id": "2e1b2787-8e16-4622-a1e0-3b96e6381e87_count", 
  "data_category": "Transcriptome Profiling", 
  "analysis": {
    "workflow_version": "v1", 
    "input_files": [
      {
        "data_format": "BAM", 
        "access": "controlled", 
        "file_name": "f5ed935c-5676-42ae-8510-2c6b625ba64d_gdc_realn_rehead.bam", 
        "submitter_id": "f5ed935c-5676-42ae-8510-2c6b625ba64d", 
        "data_category": "Sequencing Reads", 
        "platform": "Illumina", 
        "created_datetime": "2016-05-25T23:38:20.399554-05:00", 
        "file_size": 9984389727, 
        "md5sum": "e1e733b92b7b69ef1f8e8feb19a198b6", 
        "updated_datetime": "2018-11-15T21:47:23.001784-06:00", 
        "file_id": "cb0d5196-2e0d-4d13-8cca-e922465d0fd7", 
        "data_type": "Aligned Reads", 
        "state": "released", 
        "experimental_strategy": "RNA-Seq"
      }
    ], 
    "updated_datetime": "2018-09-06T17:41:51.247648-05:00", 
    "workflow_link": "https://github.com/NCI-GDC/htseq-cwl", 
    "submitter_id": "2e1b2787-8e16-4622-a1e0-3b96e6381e87_count", 
    "state": "released", 
    "workflow_type": "HTSeq - Counts", 
    "created_datetime": "2016-05-26T21:09:56.953686-05:00", 
    "analysis_id": "119f4dbb-e16b-42e2-8db4-b2c2e5c03977"
  }, 
  "file_size": 256217, 
  "md5sum": "b25d51fff381c1d1efed46d84c58ba7e", 
  "file_id": "ee9fdb10-0ec9-495f-a984-f540245ca385", 
  "data_type": "Gene Expression Quantification", 
  "state": "released", 
  "experimental_strategy": "RNA-Seq"
},{
  "data_format": "TXT", 
  "access": "open", 
  "associated_entities": [
    {
      "entity_submitter_id": "TCGA-CZ-5456-01A-01R-1503-07", 
      "entity_type": "aliquot", 
      "case_id": "467bf226-a646-4217-bce6-8d0f11c756eb", 
      "entity_id": "ebc1d190-63dc-46fe-a2f6-3e8165e3966b"
    }
  ], 
  "file_name": "38a90283-962c-482d-99f1-bcb8cfb568bc.htseq.counts.gz", 
  "submitter_id": "38a90283-962c-482d-99f1-bcb8cfb568bc_count", 
  "data_category": "Transcriptome Profiling", 
  "analysis": {
    "workflow_version": "v1", 
    "input_files": [
      {
        "data_format": "BAM", 
        "access": "controlled", 
        "file_name": "865112df-0602-420a-9612-b55116aff51d_gdc_realn_rehead.bam", 
        "submitter_id": "865112df-0602-420a-9612-b55116aff51d", 
        "data_category": "Sequencing Reads", 
        "platform": "Illumina", 
        "created_datetime": "2016-05-27T17:47:18.395315-05:00", 
        "file_size": 12975122174, 
        "md5sum": "0cc3a871663d257c7e59a89561cec2ce", 
        "updated_datetime": "2018-11-15T22:04:38.004773-06:00", 
        "file_id": "f56d27a8-7d77-4078-a2a1-4158d8917e80", 
        "data_type": "Aligned Reads", 
        "state": "released", 
        "experimental_strategy": "RNA-Seq"
      }
    ], 
    "updated_datetime": "2018-09-06T17:41:51.247648-05:00", 
    "workflow_link": "https://github.com/NCI-GDC/htseq-cwl", 
    "submitter_id": "38a90283-962c-482d-99f1-bcb8cfb568bc_count", 
    "state": "released", 
    "workflow_type": "HTSeq - Counts", 
    "created_datetime": "2016-05-29T10:21:51.772595-05:00", 
    "analysis_id": "8dc188ff-3054-4d9f-9d6d-6ed4d6e17b11"
  }, 
  "file_size": 253428, 
  "md5sum": "535c17bc6884d77ed583eb390e79f538", 
  "file_id": "4c93f570-d3e6-403d-9062-64c9962c6a2e", 
  "data_type": "Gene Expression Quantification", 
  "state": "released", 
  "experimental_strategy": "RNA-Seq"
},{
  "data_format": "TXT", 
  "access": "open", 
  "associated_entities": [
    {
      "entity_submitter_id": "TCGA-B0-4688-01A-01R-1277-07", 
      "entity_type": "aliquot", 
      "case_id": "7a4283eb-00e8-4174-b6b9-6d98c65932c5", 
      "entity_id": "d9b3816c-55ff-4765-983a-2376a450a9b8"
    }
  ], 
  "file_name": "d493f215-ef46-4631-8687-95bf16692e3c.htseq.counts.gz", 
  "submitter_id": "d493f215-ef46-4631-8687-95bf16692e3c_count", 
  "data_category": "Transcriptome Profiling", 
  "analysis": {
    "workflow_version": "v1", 
    "input_files": [
      {
        "data_format": "BAM", 
        "access": "controlled", 
        "file_name": "26cc8a23-e8f9-44e2-8428-dd0828b5f6fb_gdc_realn_rehead.bam", 
        "submitter_id": "26cc8a23-e8f9-44e2-8428-dd0828b5f6fb", 
        "data_category": "Sequencing Reads", 
        "platform": "Illumina", 
        "created_datetime": "2016-05-30T04:24:57.130400-05:00", 
        "file_size": 6685981741, 
        "md5sum": "f063256dfb45861b3c1a1ca382c0a708", 
        "updated_datetime": "2018-11-15T20:20:28.822215-06:00", 
        "file_id": "3a64b603-a057-4751-b9f3-879b77ffa34d", 
        "data_type": "Aligned Reads", 
        "state": "released", 
        "experimental_strategy": "RNA-Seq"
      }
    ], 
    "updated_datetime": "2018-09-06T17:41:51.247648-05:00", 
    "workflow_link": "https://github.com/NCI-GDC/htseq-cwl", 
    "submitter_id": "d493f215-ef46-4631-8687-95bf16692e3c_count", 
    "state": "released", 
    "workflow_type": "HTSeq - Counts", 
    "created_datetime": "2016-05-30T18:23:50.937385-05:00", 
    "analysis_id": "db8820db-fed6-4ef7-88b9-e2a2270b24d1"
  }, 
  "file_size": 255804, 
  "md5sum": "e32e8342b44b4f2aace1b38461d343cb", 
  "file_id": "7522df25-ca43-4c55-b374-e417b59917d6", 
  "data_type": "Gene Expression Quantification", 
  "state": "released", 
  "experimental_strategy": "RNA-Seq"
},{
  "data_format": "TXT", 
  "access": "open", 
  "associated_entities": [
    {
      "entity_submitter_id": "TCGA-A3-3317-01A-02R-1325-07", 
      "entity_type": "aliquot", 
      "case_id": "8ee720b5-6f3a-4921-85ab-70e75c0835b0", 
      "entity_id": "4956b898-4f6c-4acd-ae5a-a85964073ba0"
    }
  ], 
  "file_name": "2ac28765-d5c7-4361-afed-3adabd801ee1.htseq.counts.gz", 
  "submitter_id": "2ac28765-d5c7-4361-afed-3adabd801ee1_count", 
  "data_category": "Transcriptome Profiling", 
  "analysis": {
    "workflow_version": "v1", 
    "input_files": [
      {
        "data_format": "BAM", 
        "access": "controlled", 
        "file_name": "3c1956df-1c4c-412c-a1fb-81bbad3d42de_gdc_realn_rehead.bam", 
        "submitter_id": "3c1956df-1c4c-412c-a1fb-81bbad3d42de", 
        "data_category": "Sequencing Reads", 
        "platform": "Illumina", 
        "created_datetime": "2016-05-29T04:25:44.532010-05:00", 
        "file_size": 8408882630, 
        "md5sum": "b7e7ff091c38d580c5253b058522d91d", 
        "updated_datetime": "2018-11-15T20:46:44.319330-06:00", 
        "file_id": "481342bb-6acd-4187-b47f-eb9f2697183a", 
        "data_type": "Aligned Reads", 
        "state": "released", 
        "experimental_strategy": "RNA-Seq"
      }
    ], 
    "updated_datetime": "2018-09-06T17:41:51.247648-05:00", 
    "workflow_link": "https://github.com/NCI-GDC/htseq-cwl", 
    "submitter_id": "2ac28765-d5c7-4361-afed-3adabd801ee1_count", 
    "state": "released", 
    "workflow_type": "HTSeq - Counts", 
    "created_datetime": "2016-05-29T10:51:08.353655-05:00", 
    "analysis_id": "abb27b75-c51a-4c93-bb42-367788e61401"
  }, 
  "file_size": 258821, 
  "md5sum": "0e2730d435b92ebd9549a73311580eec", 
  "file_id": "ba6287ac-589d-46f6-ab46-e21e3b1660e6", 
  "data_type": "Gene Expression Quantification", 
  "state": "released", 
  "experimental_strategy": "RNA-Seq"
},{
  "data_format": "TXT", 
  "access": "open", 
  "associated_entities": [
    {
      "entity_submitter_id": "TCGA-B0-5400-01A-01R-1503-07", 
      "entity_type": "aliquot", 
      "case_id": "62f5ceb7-bb0b-4248-850b-cc1cf012f570", 
      "entity_id": "d77d4850-de1b-4cff-93a1-3accc6a0cb46"
    }
  ], 
  "file_name": "ecbab673-6313-4396-86aa-b06c67513c3b.htseq.counts.gz", 
  "submitter_id": "ecbab673-6313-4396-86aa-b06c67513c3b_count", 
  "data_category": "Transcriptome Profiling", 
  "analysis": {
    "workflow_version": "v1", 
    "input_files": [
      {
        "data_format": "BAM", 
        "access": "controlled", 
        "file_name": "44ebf0da-ce2e-49d0-9497-13aedc651e92_gdc_realn_rehead.bam", 
        "submitter_id": "44ebf0da-ce2e-49d0-9497-13aedc651e92", 
        "data_category": "Sequencing Reads", 
        "platform": "Illumina", 
        "created_datetime": "2016-05-29T02:50:34.805947-05:00", 
        "file_size": 9109084171, 
        "md5sum": "f3220e50395e86d95515547616443d76", 
        "updated_datetime": "2018-11-15T20:46:44.319330-06:00", 
        "file_id": "3f806259-f398-4994-8ab2-cf351dc0679e", 
        "data_type": "Aligned Reads", 
        "state": "released", 
        "experimental_strategy": "RNA-Seq"
      }
    ], 
    "updated_datetime": "2018-09-06T17:41:51.247648-05:00", 
    "workflow_link": "https://github.com/NCI-GDC/htseq-cwl", 
    "submitter_id": "ecbab673-6313-4396-86aa-b06c67513c3b_count", 
    "state": "released", 
    "workflow_type": "HTSeq - Counts", 
    "created_datetime": "2016-05-29T10:38:09.526732-05:00", 
    "analysis_id": "2a5124ec-8ce2-4931-a6cf-9f9e90dc08c4"
  }, 
  "file_size": 253196, 
  "md5sum": "4d9f58ca3bcf43c10ab0b840ee7274ce", 
  "file_id": "5b8fe43c-525f-4606-8e0d-05c9a77e6155", 
  "data_type": "Gene Expression Quantification", 
  "state": "released", 
  "experimental_strategy": "RNA-Seq"
},{
  "data_format": "TXT", 
  "access": "open", 
  "associated_entities": [
    {
      "entity_submitter_id": "TCGA-B8-4619-11A-01R-1758-07", 
      "entity_type": "aliquot", 
      "case_id": "78ec8bc9-e502-4f5b-b0f6-893718650352", 
      "entity_id": "6f59075b-d162-4db4-ad9a-55e669635252"
    }
  ], 
  "file_name": "ef5f4ebe-6b9e-4cc7-985c-e54a286a1f06.htseq.counts.gz", 
  "submitter_id": "ef5f4ebe-6b9e-4cc7-985c-e54a286a1f06_count", 
  "data_category": "Transcriptome Profiling", 
  "analysis": {
    "workflow_version": "v1", 
    "input_files": [
      {
        "data_format": "BAM", 
        "access": "controlled", 
        "file_name": "38fd2b8c-e8d6-44f3-93d4-cb483e8bff30_gdc_realn_rehead.bam", 
        "submitter_id": "38fd2b8c-e8d6-44f3-93d4-cb483e8bff30", 
        "data_category": "Sequencing Reads", 
        "platform": "Illumina", 
        "created_datetime": "2016-05-30T02:54:44.749208-05:00", 
        "file_size": 5779097336, 
        "md5sum": "7b00665bc575d53d2b66427b8d500df9", 
        "updated_datetime": "2018-11-15T19:59:41.719344-06:00", 
        "file_id": "0ff02b75-f5a3-468f-970e-d5fbc3a595d2", 
        "data_type": "Aligned Reads", 
        "state": "released", 
        "experimental_strategy": "RNA-Seq"
      }
    ], 
    "updated_datetime": "2018-09-06T17:41:51.247648-05:00", 
    "workflow_link": "https://github.com/NCI-GDC/htseq-cwl", 
    "submitter_id": "ef5f4ebe-6b9e-4cc7-985c-e54a286a1f06_count", 
    "state": "released", 
    "workflow_type": "HTSeq - Counts", 
    "created_datetime": "2016-05-30T18:23:10.507133-05:00", 
    "analysis_id": "1f85c6cb-8edf-4892-a333-c0aab24d6ea5"
  }, 
  "file_size": 248806, 
  "md5sum": "3da5381d98fd89f8536301984b2252fc", 
  "file_id": "6f6de937-59a5-4947-bbae-03c8637abbf5", 
  "data_type": "Gene Expression Quantification", 
  "state": "released", 
  "experimental_strategy": "RNA-Seq"
},{
  "data_format": "TXT", 
  "access": "open", 
  "associated_entities": [
    {
      "entity_submitter_id": "TCGA-G6-A5PC-01A-11R-A33J-07", 
      "entity_type": "aliquot", 
      "case_id": "3f0a2571-c088-4735-8152-61f6fd60ac63", 
      "entity_id": "66159afa-029a-49f4-a260-f9a405444140"
    }
  ], 
  "file_name": "405e401d-d3fc-468c-8c63-c8dddf9b3ee3.htseq.counts.gz", 
  "submitter_id": "405e401d-d3fc-468c-8c63-c8dddf9b3ee3_count", 
  "data_category": "Transcriptome Profiling", 
  "analysis": {
    "workflow_version": "v1", 
    "input_files": [
      {
        "data_format": "BAM", 
        "access": "controlled", 
        "file_name": "82e72a31-315f-41d3-9cf6-e3a03fbfef3c_gdc_realn_rehead.bam", 
        "submitter_id": "82e72a31-315f-41d3-9cf6-e3a03fbfef3c", 
        "data_category": "Sequencing Reads", 
        "platform": "Illumina", 
        "created_datetime": "2016-05-27T11:47:17.751239-05:00", 
        "file_size": 8037206904, 
        "md5sum": "5d875226f8c823b1a256135502234745", 
        "updated_datetime": "2018-11-15T20:08:12.509468-06:00", 
        "file_id": "1bd36b75-60e6-4df5-a79b-fb5ff4b415d9", 
        "data_type": "Aligned Reads", 
        "state": "released", 
        "experimental_strategy": "RNA-Seq"
      }
    ], 
    "updated_datetime": "2018-09-06T17:41:51.247648-05:00", 
    "workflow_link": "https://github.com/NCI-GDC/htseq-cwl", 
    "submitter_id": "405e401d-d3fc-468c-8c63-c8dddf9b3ee3_count", 
    "state": "released", 
    "workflow_type": "HTSeq - Counts", 
    "created_datetime": "2016-05-29T10:17:11.626348-05:00", 
    "analysis_id": "4fa8cbe7-8ae8-451f-9c6f-4209d7796c9d"
  }, 
  "file_size": 247594, 
  "md5sum": "a777d2e4fcce5fb923c32f8ddca03c00", 
  "file_id": "65473986-e4c6-4a43-a788-8c59bfbf166b", 
  "data_type": "Gene Expression Quantification", 
  "state": "released", 
  "experimental_strategy": "RNA-Seq"
},{
  "data_format": "TXT", 
  "access": "open", 
  "associated_entities": [
    {
      "entity_submitter_id": "TCGA-B0-5100-01A-01R-1420-07", 
      "entity_type": "aliquot", 
      "case_id": "9ceefc7e-fba9-47eb-a0ca-2bc1fccb5490", 
      "entity_id": "ebef2e65-aaa0-4f86-ada2-9bf6815daba9"
    }
  ], 
  "file_name": "1e69236e-5526-4bf1-8de5-35d50a71f227.htseq.counts.gz", 
  "submitter_id": "1e69236e-5526-4bf1-8de5-35d50a71f227_count", 
  "data_category": "Transcriptome Profiling", 
  "analysis": {
    "workflow_version": "v1", 
    "input_files": [
      {
        "data_format": "BAM", 
        "access": "controlled", 
        "file_name": "45c101ca-e0a4-4115-ad08-93defefdf1a7_gdc_realn_rehead.bam", 
        "submitter_id": "45c101ca-e0a4-4115-ad08-93defefdf1a7", 
        "data_category": "Sequencing Reads", 
        "platform": "Illumina", 
        "created_datetime": "2016-05-29T19:18:14.627945-05:00", 
        "file_size": 9269266995, 
        "md5sum": "85a25bb90dde9cbac29ca182b71364d7", 
        "updated_datetime": "2018-11-15T21:30:06.924734-06:00", 
        "file_id": "a2ad7348-fce7-4d22-9f05-f0287c33b3c3", 
        "data_type": "Aligned Reads", 
        "state": "released", 
        "experimental_strategy": "RNA-Seq"
      }
    ], 
    "updated_datetime": "2018-09-06T17:41:51.247648-05:00", 
    "workflow_link": "https://github.com/NCI-GDC/htseq-cwl", 
    "submitter_id": "1e69236e-5526-4bf1-8de5-35d50a71f227_count", 
    "state": "released", 
    "workflow_type": "HTSeq - Counts", 
    "created_datetime": "2016-05-30T18:32:38.261051-05:00", 
    "analysis_id": "039a23ec-55f7-420b-9b46-a94d41830c1e"
  }, 
  "file_size": 253595, 
  "md5sum": "391b4394a48b856fd9b435f82b8f78af", 
  "file_id": "0d189924-862a-4fc1-ae1c-85f13d5bf8ad", 
  "data_type": "Gene Expression Quantification", 
  "state": "released", 
  "experimental_strategy": "RNA-Seq"
},{
  "data_format": "TXT", 
  "access": "open", 
  "associated_entities": [
    {
      "entity_submitter_id": "TCGA-CW-5585-01A-01R-1541-07", 
      "entity_type": "aliquot", 
      "case_id": "0487fc41-386c-4d76-9084-daf959bf5e98", 
      "entity_id": "7694eaf3-732e-4b23-b8fe-ce713c1a4b18"
    }
  ], 
  "file_name": "e9d0a954-7b2d-42c1-a2e1-799a289cc5af.htseq.counts.gz", 
  "submitter_id": "e9d0a954-7b2d-42c1-a2e1-799a289cc5af_count", 
  "data_category": "Transcriptome Profiling", 
  "analysis": {
    "workflow_version": "v1", 
    "input_files": [
      {
        "data_format": "BAM", 
        "access": "controlled", 
        "file_name": "9016b8cd-20fc-4b77-9c94-dcdce3e8acbf_gdc_realn_rehead.bam", 
        "submitter_id": "9016b8cd-20fc-4b77-9c94-dcdce3e8acbf", 
        "data_category": "Sequencing Reads", 
        "platform": "Illumina", 
        "created_datetime": "2016-05-25T20:06:23.077827-05:00", 
        "file_size": 10448501463, 
        "md5sum": "9383293c1cb11d801bb846d905793182", 
        "updated_datetime": "2018-11-15T20:46:44.319330-06:00", 
        "file_id": "4aa43f1f-86b8-4fa5-b691-474fa7851815", 
        "data_type": "Aligned Reads", 
        "state": "released", 
        "experimental_strategy": "RNA-Seq"
      }
    ], 
    "updated_datetime": "2018-09-06T17:41:51.247648-05:00", 
    "workflow_link": "https://github.com/NCI-GDC/htseq-cwl", 
    "submitter_id": "e9d0a954-7b2d-42c1-a2e1-799a289cc5af_count", 
    "state": "released", 
    "workflow_type": "HTSeq - Counts", 
    "created_datetime": "2016-05-26T21:07:12.542972-05:00", 
    "analysis_id": "053c3e20-b7be-4a8d-983f-0c4ff6e3272a"
  }, 
  "file_size": 254003, 
  "md5sum": "cfa6d4efc4c0822ed1096016e739c84f", 
  "file_id": "14f53cea-e25d-45b0-b313-b5fe731ece9d", 
  "data_type": "Gene Expression Quantification", 
  "state": "released", 
  "experimental_strategy": "RNA-Seq"
},{
  "data_format": "TXT", 
  "access": "open", 
  "associated_entities": [
    {
      "entity_submitter_id": "TCGA-BP-4343-01A-02R-1289-07", 
      "entity_type": "aliquot", 
      "case_id": "79e469c5-c18c-4c20-aaa2-8866623229d9", 
      "entity_id": "76fe3be8-302c-420c-88a6-fe6cedd501b4"
    }
  ], 
  "file_name": "1958cf80-bec7-4b92-9338-7a2da94dfb68.htseq.counts.gz", 
  "submitter_id": "1958cf80-bec7-4b92-9338-7a2da94dfb68_count", 
  "data_category": "Transcriptome Profiling", 
  "analysis": {
    "workflow_version": "v1", 
    "input_files": [
      {
        "data_format": "BAM", 
        "access": "controlled", 
        "file_name": "b92398e5-65a5-43f3-bcae-c4c35c75bcc1_gdc_realn_rehead.bam", 
        "submitter_id": "b92398e5-65a5-43f3-bcae-c4c35c75bcc1", 
        "data_category": "Sequencing Reads", 
        "platform": "Illumina", 
        "created_datetime": "2016-05-30T04:04:42.593050-05:00", 
        "file_size": 6560971491, 
        "md5sum": "bfc04a9e8955b36e70a6514d6076e730", 
        "updated_datetime": "2018-11-15T21:21:29.863147-06:00", 
        "file_id": "8b649dfe-2ff4-49b7-9da1-be9a1cf9d315", 
        "data_type": "Aligned Reads", 
        "state": "released", 
        "experimental_strategy": "RNA-Seq"
      }
    ], 
    "updated_datetime": "2018-09-06T17:41:51.247648-05:00", 
    "workflow_link": "https://github.com/NCI-GDC/htseq-cwl", 
    "submitter_id": "1958cf80-bec7-4b92-9338-7a2da94dfb68_count", 
    "state": "released", 
    "workflow_type": "HTSeq - Counts", 
    "created_datetime": "2016-05-30T18:23:39.099675-05:00", 
    "analysis_id": "c9b2e9c8-5efd-4f55-a21f-2b5cb1399845"
  }, 
  "file_size": 250518, 
  "md5sum": "9875c55d58ab98368a862a7281c4a36e", 
  "file_id": "5546d647-b1bb-413c-9de2-728d7fc37f66", 
  "data_type": "Gene Expression Quantification", 
  "state": "released", 
  "experimental_strategy": "RNA-Seq"
},{
  "data_format": "TXT", 
  "access": "open", 
  "associated_entities": [
    {
      "entity_submitter_id": "TCGA-B2-5636-01A-02R-1541-07", 
      "entity_type": "aliquot", 
      "case_id": "ed2e9354-5ee1-4fcf-92ec-a1b507818b91", 
      "entity_id": "65c2eee5-e7bb-40db-9a59-43c6f9bf2220"
    }
  ], 
  "file_name": "a44076d3-e44f-4668-b088-80a55f1d5ec8.htseq.counts.gz", 
  "submitter_id": "a44076d3-e44f-4668-b088-80a55f1d5ec8_count", 
  "data_category": "Transcriptome Profiling", 
  "analysis": {
    "workflow_version": "v1", 
    "input_files": [
      {
        "data_format": "BAM", 
        "access": "controlled", 
        "file_name": "b20daefd-28ab-466b-985a-1dbba2adcb1d_gdc_realn_rehead.bam", 
        "submitter_id": "b20daefd-28ab-466b-985a-1dbba2adcb1d", 
        "data_category": "Sequencing Reads", 
        "platform": "Illumina", 
        "created_datetime": "2016-05-29T16:53:03.445742-05:00", 
        "file_size": 7062335354, 
        "md5sum": "0618d3d7e7e236fa660cd6f60e4b5712", 
        "updated_datetime": "2018-11-15T21:30:06.924734-06:00", 
        "file_id": "990d79f5-d962-4431-bdaf-55d1ee7f64a9", 
        "data_type": "Aligned Reads", 
        "state": "released", 
        "experimental_strategy": "RNA-Seq"
      }
    ], 
    "updated_datetime": "2018-09-06T17:41:51.247648-05:00", 
    "workflow_link": "https://github.com/NCI-GDC/htseq-cwl", 
    "submitter_id": "a44076d3-e44f-4668-b088-80a55f1d5ec8_count", 
    "state": "released", 
    "workflow_type": "HTSeq - Counts", 
    "created_datetime": "2016-05-30T18:57:42.019983-05:00", 
    "analysis_id": "241b0da0-8a3e-486f-923d-e6f8fdb88e65"
  }, 
  "file_size": 253163, 
  "md5sum": "c42331099a55a79ac39217540479fc62", 
  "file_id": "441b87bc-1c08-4a25-8c3b-a13c6ca80777", 
  "data_type": "Gene Expression Quantification", 
  "state": "released", 
  "experimental_strategy": "RNA-Seq"
},{
  "data_format": "TXT", 
  "access": "open", 
  "associated_entities": [
    {
      "entity_submitter_id": "TCGA-B0-5081-01A-01R-1334-07", 
      "entity_type": "aliquot", 
      "case_id": "479035f0-649e-4396-b023-1649a23a01f1", 
      "entity_id": "c2a91bce-7cd7-4e3d-9905-db95cdb8fcea"
    }
  ], 
  "file_name": "00c12b3c-61c9-4d02-bd7e-2067f9a5f5c0.htseq.counts.gz", 
  "submitter_id": "00c12b3c-61c9-4d02-bd7e-2067f9a5f5c0_count", 
  "data_category": "Transcriptome Profiling", 
  "analysis": {
    "workflow_version": "v1", 
    "input_files": [
      {
        "data_format": "BAM", 
        "access": "controlled", 
        "file_name": "f484ee6c-9e00-4a7c-a1ad-5c34be4ecdac_gdc_realn_rehead.bam", 
        "submitter_id": "f484ee6c-9e00-4a7c-a1ad-5c34be4ecdac", 
        "data_category": "Sequencing Reads", 
        "platform": "Illumina", 
        "created_datetime": "2016-05-27T18:57:35.226227-05:00", 
        "file_size": 12516896241, 
        "md5sum": "8117f8b895433eef0efc0da2ace64f63", 
        "updated_datetime": "2018-11-15T21:47:23.001784-06:00", 
        "file_id": "c02c4aac-cc91-4bf6-bdb1-bf3509551325", 
        "data_type": "Aligned Reads", 
        "state": "released", 
        "experimental_strategy": "RNA-Seq"
      }
    ], 
    "updated_datetime": "2018-09-06T17:41:51.247648-05:00", 
    "workflow_link": "https://github.com/NCI-GDC/htseq-cwl", 
    "submitter_id": "00c12b3c-61c9-4d02-bd7e-2067f9a5f5c0_count", 
    "state": "released", 
    "workflow_type": "HTSeq - Counts", 
    "created_datetime": "2016-05-29T10:22:36.520337-05:00", 
    "analysis_id": "82aa8176-b935-4ee3-8ad1-c2404828ff67"
  }, 
  "file_size": 260804, 
  "md5sum": "0d956684d2d2af63492a1a521392d3cd", 
  "file_id": "326e195e-bfb3-4abc-8084-d55a9f5d5a8c", 
  "data_type": "Gene Expression Quantification", 
  "state": "released", 
  "experimental_strategy": "RNA-Seq"
},{
  "data_format": "TXT", 
  "access": "open", 
  "associated_entities": [
    {
      "entity_submitter_id": "TCGA-CW-5580-01A-01R-1672-07", 
      "entity_type": "aliquot", 
      "case_id": "88fc4bc4-32cf-4d92-8c29-20d920b8f719", 
      "entity_id": "db79a2d9-e3dc-40e8-b248-404df1ea91ce"
    }
  ], 
  "file_name": "0e303e50-9b5f-4ac5-9428-cc9979667d48.htseq.counts.gz", 
  "submitter_id": "0e303e50-9b5f-4ac5-9428-cc9979667d48_count", 
  "data_category": "Transcriptome Profiling", 
  "analysis": {
    "workflow_version": "v1", 
    "input_files": [
      {
        "data_format": "BAM", 
        "access": "controlled", 
        "file_name": "3ba30fbb-3e04-4e14-885a-ebd5cd5d9e94_gdc_realn_rehead.bam", 
        "submitter_id": "3ba30fbb-3e04-4e14-885a-ebd5cd5d9e94", 
        "data_category": "Sequencing Reads", 
        "platform": "Illumina", 
        "created_datetime": "2016-05-28T20:08:19.146624-05:00", 
        "file_size": 11966722316, 
        "md5sum": "f71d380e1633969fd689033d94e8d484", 
        "updated_datetime": "2018-11-15T21:12:37.513272-06:00", 
        "file_id": "71ad6138-fbed-4587-b3a9-88d7708bfbe6", 
        "data_type": "Aligned Reads", 
        "state": "released", 
        "experimental_strategy": "RNA-Seq"
      }
    ], 
    "updated_datetime": "2018-09-06T17:41:51.247648-05:00", 
    "workflow_link": "https://github.com/NCI-GDC/htseq-cwl", 
    "submitter_id": "0e303e50-9b5f-4ac5-9428-cc9979667d48_count", 
    "state": "released", 
    "workflow_type": "HTSeq - Counts", 
    "created_datetime": "2016-05-29T10:47:39.004864-05:00", 
    "analysis_id": "8f5c2a0a-825b-4ca7-88e8-f066a69b5af7"
  }, 
  "file_size": 257223, 
  "md5sum": "8cf7b6afab8ca66af79a010d97cefe57", 
  "file_id": "d5c19a8b-5bcc-4d60-a387-3e434b44e36f", 
  "data_type": "Gene Expression Quantification", 
  "state": "released", 
  "experimental_strategy": "RNA-Seq"
},{
  "data_format": "TXT", 
  "access": "open", 
  "associated_entities": [
    {
      "entity_submitter_id": "TCGA-B2-3924-01A-02R-A277-07", 
      "entity_type": "aliquot", 
      "case_id": "424e5c99-3693-4b10-bbf0-fc43e851610c", 
      "entity_id": "8a59f553-05f9-4f5e-bb4e-2b119e6af0e5"
    }
  ], 
  "file_name": "40365cdf-f04d-4214-a753-e15c64d57b7f.htseq.counts.gz", 
  "submitter_id": "40365cdf-f04d-4214-a753-e15c64d57b7f_count", 
  "data_category": "Transcriptome Profiling", 
  "analysis": {
    "workflow_version": "v1", 
    "input_files": [
      {
        "data_format": "BAM", 
        "access": "controlled", 
        "file_name": "8a935967-ee9c-4199-8e3d-3917f9fdf5a9_gdc_realn_rehead.bam", 
        "submitter_id": "8a935967-ee9c-4199-8e3d-3917f9fdf5a9", 
        "data_category": "Sequencing Reads", 
        "platform": "Illumina", 
        "created_datetime": "2016-05-27T14:20:06.676160-05:00", 
        "file_size": 13913470119, 
        "md5sum": "5f4ee8a819187a4e95f12611ec7c6ce1", 
        "updated_datetime": "2018-11-15T20:46:44.319330-06:00", 
        "file_id": "4835a20d-49e0-4ad7-9488-1231a4c13b05", 
        "data_type": "Aligned Reads", 
        "state": "released", 
        "experimental_strategy": "RNA-Seq"
      }
    ], 
    "updated_datetime": "2018-09-06T17:41:51.247648-05:00", 
    "workflow_link": "https://github.com/NCI-GDC/htseq-cwl", 
    "submitter_id": "40365cdf-f04d-4214-a753-e15c64d57b7f_count", 
    "state": "released", 
    "workflow_type": "HTSeq - Counts", 
    "created_datetime": "2016-05-29T10:19:11.358177-05:00", 
    "analysis_id": "a102db08-8302-4028-a823-3710063dfa6e"
  }, 
  "file_size": 251374, 
  "md5sum": "8d5f390ac4f50e717630e679ddaa7e15", 
  "file_id": "af1d519c-9ba8-4749-8a3e-42427f084329", 
  "data_type": "Gene Expression Quantification", 
  "state": "released", 
  "experimental_strategy": "RNA-Seq"
},{
  "data_format": "TXT", 
  "access": "open", 
  "associated_entities": [
    {
      "entity_submitter_id": "TCGA-CJ-6027-01A-11R-1672-07", 
      "entity_type": "aliquot", 
      "case_id": "4467ae73-499a-4af0-8431-e059d6ed21a5", 
      "entity_id": "efd815de-dce1-44ea-81f5-2febfea79b95"
    }
  ], 
  "file_name": "d88996bb-af00-4040-b251-29807506ac1f.htseq.counts.gz", 
  "submitter_id": "d88996bb-af00-4040-b251-29807506ac1f_count", 
  "data_category": "Transcriptome Profiling", 
  "annotations": [
    {
      "entity_submitter_id": "TCGA-CJ-6027", 
      "notes": "Prior malignancy prostate cancer treated with locoregional radiation.", 
      "submitter_id": "11831", 
      "entity_id": "4467ae73-499a-4af0-8431-e059d6ed21a5", 
      "classification": "Notification", 
      "created_datetime": "2012-10-31T00:00:00", 
      "annotation_id": "2c437c1e-50e9-5bf3-9ace-cdbc88a0ba52", 
      "entity_type": "case", 
      "updated_datetime": "2018-08-23T16:36:27.780612-05:00", 
      "case_id": "4467ae73-499a-4af0-8431-e059d6ed21a5", 
      "state": "released", 
      "category": "Prior malignancy", 
      "status": "Approved"
    }, 
    {
      "entity_submitter_id": "TCGA-CJ-6027", 
      "notes": "Prior malignancy prostate cancer treated with locoregional radiation.", 
      "submitter_id": "12066", 
      "entity_id": "4467ae73-499a-4af0-8431-e059d6ed21a5", 
      "classification": "Notification", 
      "created_datetime": "2012-11-10T00:00:00", 
      "annotation_id": "b8449f3e-ae84-5b74-81c4-1a27c9472127", 
      "entity_type": "case", 
      "updated_datetime": "2018-08-23T16:36:27.780612-05:00", 
      "case_id": "4467ae73-499a-4af0-8431-e059d6ed21a5", 
      "state": "released", 
      "category": "History of acceptable prior treatment related to a prior/other malignancy", 
      "status": "Approved"
    }
  ], 
  "analysis": {
    "workflow_version": "v1", 
    "input_files": [
      {
        "data_format": "BAM", 
        "access": "controlled", 
        "file_name": "49c44d4c-6857-4e02-8104-c6c0ecdce81b_gdc_realn_rehead.bam", 
        "submitter_id": "49c44d4c-6857-4e02-8104-c6c0ecdce81b", 
        "data_category": "Sequencing Reads", 
        "platform": "Illumina", 
        "created_datetime": "2016-05-27T16:07:38.218758-05:00", 
        "file_size": 9062841758, 
        "md5sum": "fdbefa422ae897fd85218bd64443107f", 
        "updated_datetime": "2018-11-15T21:38:44.655215-06:00", 
        "file_id": "bdbd1acf-71fd-4127-b37c-f9be77b90508", 
        "data_type": "Aligned Reads", 
        "state": "released", 
        "experimental_strategy": "RNA-Seq"
      }
    ], 
    "updated_datetime": "2018-09-06T17:41:51.247648-05:00", 
    "workflow_link": "https://github.com/NCI-GDC/htseq-cwl", 
    "submitter_id": "d88996bb-af00-4040-b251-29807506ac1f_count", 
    "state": "released", 
    "workflow_type": "HTSeq - Counts", 
    "created_datetime": "2016-05-29T10:20:33.847682-05:00", 
    "analysis_id": "bffea3d9-9fc8-4319-8f94-571ca9e94c6c"
  }, 
  "file_size": 253035, 
  "md5sum": "29d2f1b804a0f6f575a02a5ebfa64ffb", 
  "file_id": "4b074df7-38c0-4092-89bf-0aecd5f9b15b", 
  "data_type": "Gene Expression Quantification", 
  "state": "released", 
  "experimental_strategy": "RNA-Seq"
},{
  "data_format": "TXT", 
  "access": "open", 
  "associated_entities": [
    {
      "entity_submitter_id": "TCGA-B0-5075-01A-01R-1334-07", 
      "entity_type": "aliquot", 
      "case_id": "46194f7f-af16-42b7-bef6-9c0d1e8f9b0d", 
      "entity_id": "150bf636-24f4-4e75-b2b9-1fe8e15c3a8e"
    }
  ], 
  "file_name": "e8bb4231-35af-462f-accf-a07a1aa9d5a6.htseq.counts.gz", 
  "submitter_id": "e8bb4231-35af-462f-accf-a07a1aa9d5a6_count", 
  "data_category": "Transcriptome Profiling", 
  "analysis": {
    "workflow_version": "v1", 
    "input_files": [
      {
        "data_format": "BAM", 
        "access": "controlled", 
        "file_name": "b63f7392-deb1-447e-91c3-39c6b599ab7a_gdc_realn_rehead.bam", 
        "submitter_id": "b63f7392-deb1-447e-91c3-39c6b599ab7a", 
        "data_category": "Sequencing Reads", 
        "platform": "Illumina", 
        "created_datetime": "2016-05-27T17:24:44.799340-05:00", 
        "file_size": 12260280616, 
        "md5sum": "258b4a9be66719cf75adaf1c1ad83d01", 
        "updated_datetime": "2018-11-15T20:46:44.319330-06:00", 
        "file_id": "4ba71785-2a11-4968-890d-e2c895af7938", 
        "data_type": "Aligned Reads", 
        "state": "released", 
        "experimental_strategy": "RNA-Seq"
      }
    ], 
    "updated_datetime": "2018-09-06T17:41:51.247648-05:00", 
    "workflow_link": "https://github.com/NCI-GDC/htseq-cwl", 
    "submitter_id": "e8bb4231-35af-462f-accf-a07a1aa9d5a6_count", 
    "state": "released", 
    "workflow_type": "HTSeq - Counts", 
    "created_datetime": "2016-05-29T10:21:38.748160-05:00", 
    "analysis_id": "80a7c9ad-90c6-4633-945c-87c550cd5f26"
  }, 
  "file_size": 259557, 
  "md5sum": "268a89c7745a5039309b326b42c4a7fc", 
  "file_id": "9b520665-84fa-48d6-b9ff-5c605511fb7c", 
  "data_type": "Gene Expression Quantification", 
  "state": "released", 
  "experimental_strategy": "RNA-Seq"
},{
  "data_format": "TXT", 
  "access": "open", 
  "associated_entities": [
    {
      "entity_submitter_id": "TCGA-CZ-5451-11A-01R-1503-07", 
      "entity_type": "aliquot", 
      "case_id": "9cdda9fa-d492-4902-afc1-eb2244e70c1b", 
      "entity_id": "ac6cafa5-1275-4dde-8927-83095f115919"
    }
  ], 
  "file_name": "e68b0db1-da01-475f-aa4e-6f7f87bbc135.htseq.counts.gz", 
  "submitter_id": "e68b0db1-da01-475f-aa4e-6f7f87bbc135_count", 
  "data_category": "Transcriptome Profiling", 
  "analysis": {
    "workflow_version": "v1", 
    "input_files": [
      {
        "data_format": "BAM", 
        "access": "controlled", 
        "file_name": "1fd990b0-339b-4a0e-97b5-5a643451af6b_gdc_realn_rehead.bam", 
        "submitter_id": "1fd990b0-339b-4a0e-97b5-5a643451af6b", 
        "data_category": "Sequencing Reads", 
        "platform": "Illumina", 
        "created_datetime": "2016-05-29T19:09:28.451631-05:00", 
        "file_size": 10874425203, 
        "md5sum": "46d1c4246b08ca49accca41aa0206194", 
        "updated_datetime": "2018-11-15T22:04:38.004773-06:00", 
        "file_id": "ee9dddb6-17f7-4659-a21c-14e8f5858746", 
        "data_type": "Aligned Reads", 
        "state": "released", 
        "experimental_strategy": "RNA-Seq"
      }
    ], 
    "updated_datetime": "2018-09-06T17:41:51.247648-05:00", 
    "workflow_link": "https://github.com/NCI-GDC/htseq-cwl", 
    "submitter_id": "e68b0db1-da01-475f-aa4e-6f7f87bbc135_count", 
    "state": "released", 
    "workflow_type": "HTSeq - Counts", 
    "created_datetime": "2016-05-30T18:32:35.664712-05:00", 
    "analysis_id": "150d9440-7f64-4ca7-ad1e-25ee6de59b10"
  }, 
  "file_size": 255392, 
  "md5sum": "be3bf3419e56edf1705e62aea2366673", 
  "file_id": "0be2e699-7dc3-4991-a4e1-8d56a54ae6c7", 
  "data_type": "Gene Expression Quantification", 
  "state": "released", 
  "experimental_strategy": "RNA-Seq"
},{
  "data_format": "TXT", 
  "access": "open", 
  "associated_entities": [
    {
      "entity_submitter_id": "TCGA-BP-5200-01A-01R-1426-07", 
      "entity_type": "aliquot", 
      "case_id": "f1ed9155-ea54-4435-8920-0df8ed7febda", 
      "entity_id": "a055757a-04fd-436d-b743-be75b9529dbc"
    }
  ], 
  "file_name": "fde994b4-f247-4bc9-81f2-dd9d39008c31.htseq.counts.gz", 
  "submitter_id": "fde994b4-f247-4bc9-81f2-dd9d39008c31_count", 
  "data_category": "Transcriptome Profiling", 
  "analysis": {
    "workflow_version": "v1", 
    "input_files": [
      {
        "data_format": "BAM", 
        "access": "controlled", 
        "file_name": "2dc62f63-6273-48dd-b557-f7eb20a270bd_gdc_realn_rehead.bam", 
        "submitter_id": "2dc62f63-6273-48dd-b557-f7eb20a270bd", 
        "data_category": "Sequencing Reads", 
        "platform": "Illumina", 
        "created_datetime": "2016-05-29T22:18:29.031062-05:00", 
        "file_size": 13115561902, 
        "md5sum": "3df6788df31c840cbbdcc075ccc0ef07", 
        "updated_datetime": "2018-11-15T21:12:37.513272-06:00", 
        "file_id": "75f66ece-3b7d-4556-9373-9d852299fba2", 
        "data_type": "Aligned Reads", 
        "state": "released", 
        "experimental_strategy": "RNA-Seq"
      }
    ], 
    "updated_datetime": "2018-09-06T17:41:51.247648-05:00", 
    "workflow_link": "https://github.com/NCI-GDC/htseq-cwl", 
    "submitter_id": "fde994b4-f247-4bc9-81f2-dd9d39008c31_count", 
    "state": "released", 
    "workflow_type": "HTSeq - Counts", 
    "created_datetime": "2016-05-30T19:00:36.749911-05:00", 
    "analysis_id": "7005e083-4f96-47af-a46d-4d9de76cb197"
  }, 
  "file_size": 255598, 
  "md5sum": "d096a1f89eac581ecd5a0b3d7d31ae50", 
  "file_id": "28b4e6d0-e3c4-4160-8e3b-ebbc2ff21ba5", 
  "data_type": "Gene Expression Quantification", 
  "state": "released", 
  "experimental_strategy": "RNA-Seq"
},{
  "data_format": "TXT", 
  "access": "open", 
  "associated_entities": [
    {
      "entity_submitter_id": "TCGA-BP-4158-01A-02R-1289-07", 
      "entity_type": "aliquot", 
      "case_id": "1cdb170b-9765-45ee-9e3e-388d0a419746", 
      "entity_id": "91af882b-385c-45f4-9ba6-8661e0dece38"
    }
  ], 
  "file_name": "ba514dbb-42e6-44fd-9c72-73839e1226e6.htseq.counts.gz", 
  "submitter_id": "ba514dbb-42e6-44fd-9c72-73839e1226e6_count", 
  "data_category": "Transcriptome Profiling", 
  "annotations": [
    {
      "entity_submitter_id": "TCGA-BP-4158", 
      "notes": "Prior malignancy  prostate cancer treated w/ hormones cancersodex, lupron and radiation", 
      "submitter_id": "12031", 
      "entity_id": "1cdb170b-9765-45ee-9e3e-388d0a419746", 
      "classification": "Notification", 
      "created_datetime": "2012-11-10T00:00:00", 
      "annotation_id": "4a13003d-8340-525c-b0ee-dbb93b3dd7d9", 
      "entity_type": "case", 
      "updated_datetime": "2018-08-23T16:36:27.780612-05:00", 
      "case_id": "1cdb170b-9765-45ee-9e3e-388d0a419746", 
      "state": "released", 
      "category": "History of acceptable prior treatment related to a prior/other malignancy", 
      "status": "Approved"
    }, 
    {
      "entity_submitter_id": "TCGA-BP-4158", 
      "notes": "IGC new notifications of 11/10/2010", 
      "submitter_id": "902", 
      "entity_id": "1cdb170b-9765-45ee-9e3e-388d0a419746", 
      "classification": "Notification", 
      "created_datetime": "2010-11-22T00:00:00", 
      "annotation_id": "35ef87f4-4cfd-58e5-a29a-ad071803289f", 
      "entity_type": "case", 
      "updated_datetime": "2018-08-23T16:36:27.780612-05:00", 
      "case_id": "1cdb170b-9765-45ee-9e3e-388d0a419746", 
      "state": "released", 
      "category": "Prior malignancy", 
      "status": "Approved"
    }
  ], 
  "analysis": {
    "workflow_version": "v1", 
    "input_files": [
      {
        "data_format": "BAM", 
        "access": "controlled", 
        "file_name": "6b3989f7-2fb0-4d1b-b557-d20d823c11e2_gdc_realn_rehead.bam", 
        "submitter_id": "6b3989f7-2fb0-4d1b-b557-d20d823c11e2", 
        "data_category": "Sequencing Reads", 
        "platform": "Illumina", 
        "created_datetime": "2016-05-26T11:20:26.817474-05:00", 
        "file_size": 7776821574, 
        "md5sum": "fdc916d2277d02f25bdd59bc3395f69f", 
        "updated_datetime": "2018-11-15T20:20:28.822215-06:00", 
        "file_id": "3926f5de-3e6a-4e50-99a4-15c29fbadbc7", 
        "data_type": "Aligned Reads", 
        "state": "released", 
        "experimental_strategy": "RNA-Seq"
      }
    ], 
    "updated_datetime": "2018-09-06T17:41:51.247648-05:00", 
    "workflow_link": "https://github.com/NCI-GDC/htseq-cwl", 
    "submitter_id": "ba514dbb-42e6-44fd-9c72-73839e1226e6_count", 
    "state": "released", 
    "workflow_type": "HTSeq - Counts", 
    "created_datetime": "2016-05-26T21:19:20.798698-05:00", 
    "analysis_id": "c1a18958-826f-4e2c-bd35-02df1d75f20e"
  }, 
  "file_size": 256464, 
  "md5sum": "bf610ee097f4f8c4de1e9c6ac861802a", 
  "file_id": "e61283f7-e3cd-4cb9-8fca-bb635ce4b79e", 
  "data_type": "Gene Expression Quantification", 
  "state": "released", 
  "experimental_strategy": "RNA-Seq"
},{
  "data_format": "TXT", 
  "access": "open", 
  "associated_entities": [
    {
      "entity_submitter_id": "TCGA-BP-5173-01A-01R-1426-07", 
      "entity_type": "aliquot", 
      "case_id": "c499b3be-9db0-4809-b7c0-f5d81208d7ec", 
      "entity_id": "07e52141-d5c6-456f-bad7-cedec6a93ea0"
    }
  ], 
  "file_name": "020a0264-e1d5-4957-9abf-df6983845b8a.htseq.counts.gz", 
  "submitter_id": "020a0264-e1d5-4957-9abf-df6983845b8a_count", 
  "data_category": "Transcriptome Profiling", 
  "analysis": {
    "workflow_version": "v1", 
    "input_files": [
      {
        "data_format": "BAM", 
        "access": "controlled", 
        "file_name": "14113387-3cdd-43a1-897f-6daf807c46c0_gdc_realn_rehead.bam", 
        "submitter_id": "14113387-3cdd-43a1-897f-6daf807c46c0", 
        "data_category": "Sequencing Reads", 
        "platform": "Illumina", 
        "created_datetime": "2016-05-29T18:54:14.383813-05:00", 
        "file_size": 8669247462, 
        "md5sum": "a0e037e8cfb2309ca8a447b002268fd3", 
        "updated_datetime": "2018-11-15T19:59:41.719344-06:00", 
        "file_id": "05aa5795-13a0-49fa-99c7-f299d48acc0b", 
        "data_type": "Aligned Reads", 
        "state": "released", 
        "experimental_strategy": "RNA-Seq"
      }
    ], 
    "updated_datetime": "2018-09-06T17:41:51.247648-05:00", 
    "workflow_link": "https://github.com/NCI-GDC/htseq-cwl", 
    "submitter_id": "020a0264-e1d5-4957-9abf-df6983845b8a_count", 
    "state": "released", 
    "workflow_type": "HTSeq - Counts", 
    "created_datetime": "2016-05-30T18:45:02.734943-05:00", 
    "analysis_id": "ae4fb1cb-8b02-44a2-96b9-911dcc6ea1e2"
  }, 
  "file_size": 253178, 
  "md5sum": "d11111b8988cf667fe4a2db7b7ac29b0", 
  "file_id": "345af743-aad6-45de-a738-e6def7755b71", 
  "data_type": "Gene Expression Quantification", 
  "state": "released", 
  "experimental_strategy": "RNA-Seq"
},{
  "data_format": "TXT", 
  "access": "open", 
  "associated_entities": [
    {
      "entity_submitter_id": "TCGA-B0-4710-01A-01R-1503-07", 
      "entity_type": "aliquot", 
      "case_id": "4298ccdb-2e6d-4267-822d-75b021364084", 
      "entity_id": "9cd629fc-827c-46bb-b3c6-8d18d00e5db2"
    }
  ], 
  "file_name": "091dc352-d8e6-484e-989b-4bc571051130.htseq.counts.gz", 
  "submitter_id": "091dc352-d8e6-484e-989b-4bc571051130_count", 
  "data_category": "Transcriptome Profiling", 
  "analysis": {
    "workflow_version": "v1", 
    "input_files": [
      {
        "data_format": "BAM", 
        "access": "controlled", 
        "file_name": "273062d2-1756-4930-bedc-153d2d990df3_gdc_realn_rehead.bam", 
        "submitter_id": "273062d2-1756-4930-bedc-153d2d990df3", 
        "data_category": "Sequencing Reads", 
        "platform": "Illumina", 
        "created_datetime": "2016-05-27T14:40:47.431493-05:00", 
        "file_size": 10431110982, 
        "md5sum": "5f9d706e05d766b2e948f8d67d39f227", 
        "updated_datetime": "2018-11-15T22:13:19.171383-06:00", 
        "file_id": "f9d7feb3-342e-4740-935e-df28336b45ef", 
        "data_type": "Aligned Reads", 
        "state": "released", 
        "experimental_strategy": "RNA-Seq"
      }
    ], 
    "updated_datetime": "2018-09-06T17:41:51.247648-05:00", 
    "workflow_link": "https://github.com/NCI-GDC/htseq-cwl", 
    "submitter_id": "091dc352-d8e6-484e-989b-4bc571051130_count", 
    "state": "released", 
    "workflow_type": "HTSeq - Counts", 
    "created_datetime": "2016-05-29T10:19:22.067843-05:00", 
    "analysis_id": "4fb72ab7-98e3-4b49-8c77-20a85db70ad6"
  }, 
  "file_size": 259989, 
  "md5sum": "70793689404d15598cd29197a7f516aa", 
  "file_id": "c514b1f6-c81a-48ba-a736-7bfaa85c230b", 
  "data_type": "Gene Expression Quantification", 
  "state": "released", 
  "experimental_strategy": "RNA-Seq"
},{
  "data_format": "TXT", 
  "access": "open", 
  "associated_entities": [
    {
      "entity_submitter_id": "TCGA-A3-3367-01A-02R-1420-07", 
      "entity_type": "aliquot", 
      "case_id": "69fb3eff-a32c-48e1-aab8-645ef31d163a", 
      "entity_id": "44f00cac-2554-4b46-83a6-95fac5691128"
    }
  ], 
  "file_name": "531bdb39-8e5d-4817-b5fa-a60ba31296a0.htseq.counts.gz", 
  "submitter_id": "531bdb39-8e5d-4817-b5fa-a60ba31296a0_count", 
  "data_category": "Transcriptome Profiling", 
  "analysis": {
    "workflow_version": "v1", 
    "input_files": [
      {
        "data_format": "BAM", 
        "access": "controlled", 
        "file_name": "30aa4246-a0f5-49fb-8ff2-836555bc8682_gdc_realn_rehead.bam", 
        "submitter_id": "30aa4246-a0f5-49fb-8ff2-836555bc8682", 
        "data_category": "Sequencing Reads", 
        "platform": "Illumina", 
        "created_datetime": "2016-05-29T10:54:05.850553-05:00", 
        "file_size": 11165211570, 
        "md5sum": "d309c83b05cbe531ec88980bb3a4dab6", 
        "updated_datetime": "2018-11-15T20:46:44.319330-06:00", 
        "file_id": "4c9a8a46-325e-45bc-902f-b45d65cada56", 
        "data_type": "Aligned Reads", 
        "state": "released", 
        "experimental_strategy": "RNA-Seq"
      }
    ], 
    "updated_datetime": "2018-09-06T17:41:51.247648-05:00", 
    "workflow_link": "https://github.com/NCI-GDC/htseq-cwl", 
    "submitter_id": "531bdb39-8e5d-4817-b5fa-a60ba31296a0_count", 
    "state": "released", 
    "workflow_type": "HTSeq - Counts", 
    "created_datetime": "2016-05-30T18:15:27.637235-05:00", 
    "analysis_id": "2053cbdb-73b7-496e-98ba-99dc43a94446"
  }, 
  "file_size": 260050, 
  "md5sum": "3f4d8a7d1d263dcd31547f6eb1664064", 
  "file_id": "7dacb76a-2082-4023-9a4f-c3d7a6e0c576", 
  "data_type": "Gene Expression Quantification", 
  "state": "released", 
  "experimental_strategy": "RNA-Seq"
},{
  "data_format": "TXT", 
  "access": "open", 
  "associated_entities": [
    {
      "entity_submitter_id": "TCGA-BP-4344-01A-01R-1289-07", 
      "entity_type": "aliquot", 
      "case_id": "513a4de3-427d-4823-8644-b6faf69a137f", 
      "entity_id": "ba669795-a69d-4266-888b-65b70d92c233"
    }
  ], 
  "file_name": "2723b8fe-33ae-477f-ab0d-f5685f26b17f.htseq.counts.gz", 
  "submitter_id": "2723b8fe-33ae-477f-ab0d-f5685f26b17f_count", 
  "data_category": "Transcriptome Profiling", 
  "annotations": [
    {
      "entity_submitter_id": "TCGA-BP-4344", 
      "notes": "[intgen.org]: Prior Malignancy", 
      "submitter_id": "1084", 
      "entity_id": "513a4de3-427d-4823-8644-b6faf69a137f", 
      "classification": "Notification", 
      "created_datetime": "2010-12-19T00:00:00", 
      "annotation_id": "1b07dc11-fd51-5277-8a22-70f729eb8433", 
      "entity_type": "case", 
      "updated_datetime": "2018-08-23T16:36:27.780612-05:00", 
      "case_id": "513a4de3-427d-4823-8644-b6faf69a137f", 
      "state": "released", 
      "category": "Prior malignancy", 
      "status": "Approved"
    }, 
    {
      "entity_submitter_id": "TCGA-BP-4344", 
      "notes": "Prior malignancy  bladder cancer treated w/ mitomycin. Prior malignancy  uterine cancer.  No systemic chemotherapy or radiation.", 
      "submitter_id": "12037", 
      "entity_id": "513a4de3-427d-4823-8644-b6faf69a137f", 
      "classification": "Notification", 
      "created_datetime": "2012-11-10T00:00:00", 
      "annotation_id": "1466860e-43e0-5646-b002-17911877deba", 
      "entity_type": "case", 
      "updated_datetime": "2018-08-23T16:36:27.780612-05:00", 
      "case_id": "513a4de3-427d-4823-8644-b6faf69a137f", 
      "state": "released", 
      "category": "History of unacceptable prior treatment related to a prior/other malignancy", 
      "status": "Approved"
    }
  ], 
  "analysis": {
    "workflow_version": "v1", 
    "input_files": [
      {
        "data_format": "BAM", 
        "access": "controlled", 
        "file_name": "4f0ad8bd-373f-4f42-9214-da15d62f7461_gdc_realn_rehead.bam", 
        "submitter_id": "4f0ad8bd-373f-4f42-9214-da15d62f7461", 
        "data_category": "Sequencing Reads", 
        "platform": "Illumina", 
        "created_datetime": "2016-05-28T04:06:09.033354-05:00", 
        "file_size": 7064092171, 
        "md5sum": "d71e1be03d738f0d0f74bf24ccaedabc", 
        "updated_datetime": "2018-11-15T19:59:41.719344-06:00", 
        "file_id": "0d32aec8-5331-4f48-a427-60d8cb801513", 
        "data_type": "Aligned Reads", 
        "state": "released", 
        "experimental_strategy": "RNA-Seq"
      }
    ], 
    "updated_datetime": "2018-09-06T17:41:51.247648-05:00", 
    "workflow_link": "https://github.com/NCI-GDC/htseq-cwl", 
    "submitter_id": "2723b8fe-33ae-477f-ab0d-f5685f26b17f_count", 
    "state": "released", 
    "workflow_type": "HTSeq - Counts", 
    "created_datetime": "2016-05-29T10:27:48.966419-05:00", 
    "analysis_id": "0dc62da2-1935-404e-9e33-16786502117b"
  }, 
  "file_size": 256212, 
  "md5sum": "ba981f6155834c2c2c7ac1bdaedd635e", 
  "file_id": "7a2a54fa-d140-40c5-9f18-83c25d84007a", 
  "data_type": "Gene Expression Quantification", 
  "state": "released", 
  "experimental_strategy": "RNA-Seq"
},{
  "data_format": "TXT", 
  "access": "open", 
  "associated_entities": [
    {
      "entity_submitter_id": "TCGA-A3-3335-01A-01R-0864-07", 
      "entity_type": "aliquot", 
      "case_id": "c04c5ac6-5b44-4e47-bf52-e4d92d76eea5", 
      "entity_id": "997c5dc8-d105-4801-abdd-b5c200fa4b11"
    }
  ], 
  "file_name": "590ef909-d0a1-4e19-a728-d6a8b34c9837.htseq.counts.gz", 
  "submitter_id": "590ef909-d0a1-4e19-a728-d6a8b34c9837_count", 
  "data_category": "Transcriptome Profiling", 
  "analysis": {
    "workflow_version": "v1", 
    "input_files": [
      {
        "data_format": "BAM", 
        "access": "controlled", 
        "file_name": "2bb69e60-599a-46f9-be77-a1969f4846fa_gdc_realn_rehead.bam", 
        "submitter_id": "2bb69e60-599a-46f9-be77-a1969f4846fa", 
        "data_category": "Sequencing Reads", 
        "platform": "Illumina", 
        "created_datetime": "2016-05-29T14:57:35.376928-05:00", 
        "file_size": 11281425879, 
        "md5sum": "83c67f1f8d603d3bc8930fe1494e2f24", 
        "updated_datetime": "2018-11-15T21:21:29.863147-06:00", 
        "file_id": "923e4ab9-6dae-47a4-ade7-3465bf76adc3", 
        "data_type": "Aligned Reads", 
        "state": "released", 
        "experimental_strategy": "RNA-Seq"
      }
    ], 
    "updated_datetime": "2018-09-06T17:41:51.247648-05:00", 
    "workflow_link": "https://github.com/NCI-GDC/htseq-cwl", 
    "submitter_id": "590ef909-d0a1-4e19-a728-d6a8b34c9837_count", 
    "state": "released", 
    "workflow_type": "HTSeq - Counts", 
    "created_datetime": "2016-05-30T18:43:04.369323-05:00", 
    "analysis_id": "43f83f70-e2d5-43fc-b987-93cdabe8dbf3"
  }, 
  "file_size": 256796, 
  "md5sum": "e868c56b372f052223770cf0d70cc287", 
  "file_id": "914939b1-a85c-4e7d-b312-164f1adc9d9f", 
  "data_type": "Gene Expression Quantification", 
  "state": "released", 
  "experimental_strategy": "RNA-Seq"
},{
  "data_format": "TXT", 
  "access": "open", 
  "associated_entities": [
    {
      "entity_submitter_id": "TCGA-B0-5099-01A-01R-1420-07", 
      "entity_type": "aliquot", 
      "case_id": "bcf26561-6e11-441c-955e-181ef2e68b41", 
      "entity_id": "85f7337d-ec30-431b-b0f0-e404c7dbe770"
    }
  ], 
  "file_name": "c6dbc122-4220-4c6c-bf36-69ff371c5549.htseq.counts.gz", 
  "submitter_id": "c6dbc122-4220-4c6c-bf36-69ff371c5549_count", 
  "data_category": "Transcriptome Profiling", 
  "analysis": {
    "workflow_version": "v1", 
    "input_files": [
      {
        "data_format": "BAM", 
        "access": "controlled", 
        "file_name": "feca395f-bf71-4e16-bda1-68d8f8bdbc98_gdc_realn_rehead.bam", 
        "submitter_id": "feca395f-bf71-4e16-bda1-68d8f8bdbc98", 
        "data_category": "Sequencing Reads", 
        "platform": "Illumina", 
        "created_datetime": "2016-05-29T11:43:20.160560-05:00", 
        "file_size": 7632253625, 
        "md5sum": "e8e53edd3013821e61ec488944fdbf56", 
        "updated_datetime": "2018-11-15T19:59:41.719344-06:00", 
        "file_id": "0bc02c7e-39e6-4593-849d-d00a327bde90", 
        "data_type": "Aligned Reads", 
        "state": "released", 
        "experimental_strategy": "RNA-Seq"
      }
    ], 
    "updated_datetime": "2018-09-06T17:41:51.247648-05:00", 
    "workflow_link": "https://github.com/NCI-GDC/htseq-cwl", 
    "submitter_id": "c6dbc122-4220-4c6c-bf36-69ff371c5549_count", 
    "state": "released", 
    "workflow_type": "HTSeq - Counts", 
    "created_datetime": "2016-05-30T18:41:25.219974-05:00", 
    "analysis_id": "c7deb737-03c0-4a6f-b0b7-78f0e349773c"
  }, 
  "file_size": 256704, 
  "md5sum": "e74e596bebab7e39bc12c96e33278af5", 
  "file_id": "abb25603-286c-4faa-a82c-39113f278a86", 
  "data_type": "Gene Expression Quantification", 
  "state": "released", 
  "experimental_strategy": "RNA-Seq"
},{
  "data_format": "TXT", 
  "access": "open", 
  "associated_entities": [
    {
      "entity_submitter_id": "TCGA-AK-3427-01A-01R-0864-07", 
      "entity_type": "aliquot", 
      "case_id": "97fee782-9aa3-41c7-8b7b-53c9c69bdabc", 
      "entity_id": "3c992d40-8fda-436d-90b4-fea0325dadf4"
    }
  ], 
  "file_name": "38712765-2ae2-438a-92e0-ca9e326a875d.htseq.counts.gz", 
  "submitter_id": "38712765-2ae2-438a-92e0-ca9e326a875d_count", 
  "data_category": "Transcriptome Profiling", 
  "annotations": [
    {
      "entity_submitter_id": "TCGA-AK-3427", 
      "notes": "[intgen.org]: Molecular Results off Spec", 
      "submitter_id": "1049", 
      "entity_id": "97fee782-9aa3-41c7-8b7b-53c9c69bdabc", 
      "classification": "Notification", 
      "created_datetime": "2010-12-09T00:00:00", 
      "annotation_id": "dbbc8fe8-27ea-5784-951a-1dcc890e3f0b", 
      "entity_type": "case", 
      "updated_datetime": "2018-08-23T16:36:27.780612-05:00", 
      "case_id": "97fee782-9aa3-41c7-8b7b-53c9c69bdabc", 
      "state": "released", 
      "category": "Molecular analysis outside specification", 
      "status": "Approved"
    }
  ], 
  "analysis": {
    "workflow_version": "v1", 
    "input_files": [
      {
        "data_format": "BAM", 
        "access": "controlled", 
        "file_name": "f8a8b16a-0f4c-45f3-98a3-df5bdfe7b275_gdc_realn_rehead.bam", 
        "submitter_id": "f8a8b16a-0f4c-45f3-98a3-df5bdfe7b275", 
        "data_category": "Sequencing Reads", 
        "platform": "Illumina", 
        "created_datetime": "2016-05-29T13:49:52.815719-05:00", 
        "file_size": 9895551581, 
        "md5sum": "cea6d6e02a9c7a492fc8eef3f0deb4a0", 
        "updated_datetime": "2018-11-15T20:46:44.319330-06:00", 
        "file_id": "4cc72f37-5420-4872-a591-5e9ae3d461d1", 
        "data_type": "Aligned Reads", 
        "state": "released", 
        "experimental_strategy": "RNA-Seq"
      }
    ], 
    "updated_datetime": "2018-09-06T17:41:51.247648-05:00", 
    "workflow_link": "https://github.com/NCI-GDC/htseq-cwl", 
    "submitter_id": "38712765-2ae2-438a-92e0-ca9e326a875d_count", 
    "state": "released", 
    "workflow_type": "HTSeq - Counts", 
    "created_datetime": "2016-05-30T18:30:20.582107-05:00", 
    "analysis_id": "43557da3-e794-4ffb-813d-5c45284e4a47"
  }, 
  "file_size": 251043, 
  "md5sum": "eae5a39a4d70ab91a4451c40313a4498", 
  "file_id": "29598799-b3a6-47c4-b6d0-597348bf6166", 
  "data_type": "Gene Expression Quantification", 
  "state": "released", 
  "experimental_strategy": "RNA-Seq"
},{
  "data_format": "TXT", 
  "access": "open", 
  "associated_entities": [
    {
      "entity_submitter_id": "TCGA-DV-A4W0-01A-11R-A266-07", 
      "entity_type": "aliquot", 
      "case_id": "01277e9d-a35f-45d9-9e60-2e8cd79630a0", 
      "entity_id": "0b529176-051f-4822-9e4a-0c71909dfcb4"
    }
  ], 
  "file_name": "b7567499-0820-49d6-9c72-7148d6628172.htseq.counts.gz", 
  "submitter_id": "b7567499-0820-49d6-9c72-7148d6628172_count", 
  "data_category": "Transcriptome Profiling", 
  "analysis": {
    "workflow_version": "v1", 
    "input_files": [
      {
        "data_format": "BAM", 
        "access": "controlled", 
        "file_name": "fdbf7119-b839-472b-b8b3-1eb2120059b1_gdc_realn_rehead.bam", 
        "submitter_id": "fdbf7119-b839-472b-b8b3-1eb2120059b1", 
        "data_category": "Sequencing Reads", 
        "platform": "Illumina", 
        "created_datetime": "2016-05-25T18:36:16.173776-05:00", 
        "file_size": 8253118228, 
        "md5sum": "de71b5553eec589f258974bf16672dce", 
        "updated_datetime": "2018-11-15T20:57:47.372612-06:00", 
        "file_id": "617e1b58-79a2-469b-835b-7670a2a3fab1", 
        "data_type": "Aligned Reads", 
        "state": "released", 
        "experimental_strategy": "RNA-Seq"
      }
    ], 
    "updated_datetime": "2018-09-06T17:41:51.247648-05:00", 
    "workflow_link": "https://github.com/NCI-GDC/htseq-cwl", 
    "submitter_id": "b7567499-0820-49d6-9c72-7148d6628172_count", 
    "state": "released", 
    "workflow_type": "HTSeq - Counts", 
    "created_datetime": "2016-05-26T21:05:25.200756-05:00", 
    "analysis_id": "cb774220-f228-4271-8c71-33af4c1058a2"
  }, 
  "file_size": 253717, 
  "md5sum": "9d3cca8486eeb988847e9420b10bd51e", 
  "file_id": "410e543d-81c9-494a-9d84-60af7b00c2ac", 
  "data_type": "Gene Expression Quantification", 
  "state": "released", 
  "experimental_strategy": "RNA-Seq"
},{
  "data_format": "TXT", 
  "access": "open", 
  "associated_entities": [
    {
      "entity_submitter_id": "TCGA-B8-4143-01A-01R-1188-07", 
      "entity_type": "aliquot", 
      "case_id": "dfa9513d-4e09-405b-a80f-2987ec5c5263", 
      "entity_id": "7fc439bd-83b5-45e5-809d-76aad04fe545"
    }
  ], 
  "file_name": "7dd92b6c-ed0f-4f93-8a03-0fb8eb318d83.htseq.counts.gz", 
  "submitter_id": "7dd92b6c-ed0f-4f93-8a03-0fb8eb318d83_count", 
  "data_category": "Transcriptome Profiling", 
  "analysis": {
    "workflow_version": "v1", 
    "input_files": [
      {
        "data_format": "BAM", 
        "access": "controlled", 
        "file_name": "ad4a0ef2-52c7-4b5e-b843-ce756aed1210_gdc_realn_rehead.bam", 
        "submitter_id": "ad4a0ef2-52c7-4b5e-b843-ce756aed1210", 
        "data_category": "Sequencing Reads", 
        "platform": "Illumina", 
        "created_datetime": "2016-05-29T02:23:25.856403-05:00", 
        "file_size": 8061517054, 
        "md5sum": "f4490fdfba97b186a8909af18d5907d5", 
        "updated_datetime": "2018-11-15T19:59:41.719344-06:00", 
        "file_id": "07aedac2-b685-4e3e-90da-426e4cf14292", 
        "data_type": "Aligned Reads", 
        "state": "released", 
        "experimental_strategy": "RNA-Seq"
      }
    ], 
    "updated_datetime": "2018-09-06T17:41:51.247648-05:00", 
    "workflow_link": "https://github.com/NCI-GDC/htseq-cwl", 
    "submitter_id": "7dd92b6c-ed0f-4f93-8a03-0fb8eb318d83_count", 
    "state": "released", 
    "workflow_type": "HTSeq - Counts", 
    "created_datetime": "2016-05-29T11:10:24.505331-05:00", 
    "analysis_id": "4586f323-2963-43c2-baad-c89115a3a82a"
  }, 
  "file_size": 256766, 
  "md5sum": "a611c066752c2b0a0e3b51b90736d0fa", 
  "file_id": "6369de09-0480-4c50-9e46-beeb10de1473", 
  "data_type": "Gene Expression Quantification", 
  "state": "released", 
  "experimental_strategy": "RNA-Seq"
},{
  "data_format": "TXT", 
  "access": "open", 
  "associated_entities": [
    {
      "entity_submitter_id": "TCGA-B8-A54K-01A-11R-A33J-07", 
      "entity_type": "aliquot", 
      "case_id": "a2663a86-a006-4867-9e88-2b523df48303", 
      "entity_id": "1466801a-0d43-4bfb-8b2f-f48b01169039"
    }
  ], 
  "file_name": "ef700f61-d8b0-43d0-92d1-feec949adc72.htseq.counts.gz", 
  "submitter_id": "ef700f61-d8b0-43d0-92d1-feec949adc72_count", 
  "data_category": "Transcriptome Profiling", 
  "annotations": [
    {
      "entity_submitter_id": "TCGA-B8-A54K", 
      "notes": "BCG given to prior bladder cancer", 
      "submitter_id": "20723", 
      "entity_id": "a2663a86-a006-4867-9e88-2b523df48303", 
      "classification": "Notification", 
      "created_datetime": "2014-06-16T00:00:00", 
      "annotation_id": "6f0da8a1-9138-5b99-a464-dadd1d6e01a4", 
      "entity_type": "case", 
      "updated_datetime": "2018-08-23T16:36:27.780612-05:00", 
      "case_id": "a2663a86-a006-4867-9e88-2b523df48303", 
      "state": "released", 
      "category": "History of unacceptable prior treatment related to a prior/other malignancy", 
      "status": "Approved"
    }
  ], 
  "analysis": {
    "workflow_version": "v1", 
    "input_files": [
      {
        "data_format": "BAM", 
        "access": "controlled", 
        "file_name": "e824c773-6f7e-443f-91c2-e2f56cb56be9_gdc_realn_rehead.bam", 
        "submitter_id": "e824c773-6f7e-443f-91c2-e2f56cb56be9", 
        "data_category": "Sequencing Reads", 
        "platform": "Illumina", 
        "created_datetime": "2016-05-30T01:47:43.826433-05:00", 
        "file_size": 8057281178, 
        "md5sum": "0d8b5c69fb78e15b303abff46b1f6a46", 
        "updated_datetime": "2018-11-15T20:46:44.319330-06:00", 
        "file_id": "4ed306cf-76ad-4f00-90b8-ae156717ae09", 
        "data_type": "Aligned Reads", 
        "state": "released", 
        "experimental_strategy": "RNA-Seq"
      }
    ], 
    "updated_datetime": "2018-09-06T17:41:51.247648-05:00", 
    "workflow_link": "https://github.com/NCI-GDC/htseq-cwl", 
    "submitter_id": "ef700f61-d8b0-43d0-92d1-feec949adc72_count", 
    "state": "released", 
    "workflow_type": "HTSeq - Counts", 
    "created_datetime": "2016-05-30T18:35:37.239565-05:00", 
    "analysis_id": "1c2106df-f875-4c75-bc83-3c34bb214a5f"
  }, 
  "file_size": 255166, 
  "md5sum": "e53f435a045401f2f6b8835fc615804a", 
  "file_id": "ad16fac0-71bb-4a55-89f4-8d25625fc82b", 
  "data_type": "Gene Expression Quantification", 
  "state": "released", 
  "experimental_strategy": "RNA-Seq"
},{
  "data_format": "TXT", 
  "access": "open", 
  "associated_entities": [
    {
      "entity_submitter_id": "TCGA-A3-3311-01A-02R-1325-07", 
      "entity_type": "aliquot", 
      "case_id": "0c139772-e303-45d1-b0c7-438fa1db105e", 
      "entity_id": "e05df2b0-72ea-4ffe-b37f-fc69c6abf4c7"
    }
  ], 
  "file_name": "f771854c-24cb-499a-b13c-b2fee71bcb39.htseq.counts.gz", 
  "submitter_id": "f771854c-24cb-499a-b13c-b2fee71bcb39_count", 
  "data_category": "Transcriptome Profiling", 
  "analysis": {
    "workflow_version": "v1", 
    "input_files": [
      {
        "data_format": "BAM", 
        "access": "controlled", 
        "file_name": "f7098557-67b1-4473-bfb2-5393e2cd1a69_gdc_realn_rehead.bam", 
        "submitter_id": "f7098557-67b1-4473-bfb2-5393e2cd1a69", 
        "data_category": "Sequencing Reads", 
        "platform": "Illumina", 
        "created_datetime": "2016-05-26T00:57:29.503290-05:00", 
        "file_size": 9787800367, 
        "md5sum": "f952591abdc9fcae934b9b2f9aa91cf4", 
        "updated_datetime": "2018-11-15T21:56:00.379896-06:00", 
        "file_id": "d8fced7a-7f5a-408d-98e5-6617b0e341e9", 
        "data_type": "Aligned Reads", 
        "state": "released", 
        "experimental_strategy": "RNA-Seq"
      }
    ], 
    "updated_datetime": "2018-09-06T17:41:51.247648-05:00", 
    "workflow_link": "https://github.com/NCI-GDC/htseq-cwl", 
    "submitter_id": "f771854c-24cb-499a-b13c-b2fee71bcb39_count", 
    "state": "released", 
    "workflow_type": "HTSeq - Counts", 
    "created_datetime": "2016-05-26T21:11:08.750695-05:00", 
    "analysis_id": "b344a051-5af4-42a5-973e-69253c39a24a"
  }, 
  "file_size": 256336, 
  "md5sum": "515cb28f629764c42acf108589cae673", 
  "file_id": "4bef5c4a-8016-4840-a8dc-25f5e294c9d7", 
  "data_type": "Gene Expression Quantification", 
  "state": "released", 
  "experimental_strategy": "RNA-Seq"
},{
  "data_format": "TXT", 
  "access": "open", 
  "associated_entities": [
    {
      "entity_submitter_id": "TCGA-CZ-4854-01A-01R-1305-07", 
      "entity_type": "aliquot", 
      "case_id": "2efcefca-5e52-4b3d-a48a-9e9c73cc0141", 
      "entity_id": "b57fdec6-f477-4366-a707-e519a3518790"
    }
  ], 
  "file_name": "151836ff-610c-49ac-a8c5-868e0bbf4eaa.htseq.counts.gz", 
  "submitter_id": "151836ff-610c-49ac-a8c5-868e0bbf4eaa_count", 
  "data_category": "Transcriptome Profiling", 
  "annotations": [
    {
      "entity_submitter_id": "TCGA-CZ-4854", 
      "notes": "Prior malignancy bladder cancer. No systemic chemotherapy or radiation.", 
      "submitter_id": "11841", 
      "entity_id": "2efcefca-5e52-4b3d-a48a-9e9c73cc0141", 
      "classification": "Notification", 
      "created_datetime": "2012-10-31T00:00:00", 
      "annotation_id": "dcb01e67-013c-5634-9f26-80216b43dbe8", 
      "entity_type": "case", 
      "updated_datetime": "2018-08-23T16:36:27.780612-05:00", 
      "case_id": "2efcefca-5e52-4b3d-a48a-9e9c73cc0141", 
      "state": "released", 
      "category": "Prior malignancy", 
      "status": "Approved"
    }
  ], 
  "analysis": {
    "workflow_version": "v1", 
    "input_files": [
      {
        "data_format": "BAM", 
        "access": "controlled", 
        "file_name": "6f53aa26-bd65-48d8-a8ef-4e4e21bd20ae_gdc_realn_rehead.bam", 
        "submitter_id": "6f53aa26-bd65-48d8-a8ef-4e4e21bd20ae", 
        "data_category": "Sequencing Reads", 
        "platform": "Illumina", 
        "created_datetime": "2016-05-26T23:04:58.522907-05:00", 
        "file_size": 11364744989, 
        "md5sum": "78950e8a54308097ae89f600eb6d30c9", 
        "updated_datetime": "2018-11-15T21:47:23.001784-06:00", 
        "file_id": "c88210a9-902e-4c63-80b0-94d77a8fc8c0", 
        "data_type": "Aligned Reads", 
        "state": "released", 
        "experimental_strategy": "RNA-Seq"
      }
    ], 
    "updated_datetime": "2018-09-06T17:41:51.247648-05:00", 
    "workflow_link": "https://github.com/NCI-GDC/htseq-cwl", 
    "submitter_id": "151836ff-610c-49ac-a8c5-868e0bbf4eaa_count", 
    "state": "released", 
    "workflow_type": "HTSeq - Counts", 
    "created_datetime": "2016-05-29T10:07:55.325624-05:00", 
    "analysis_id": "8bcb0e82-88f7-4bd1-aeff-a18f6eb02304"
  }, 
  "file_size": 259260, 
  "md5sum": "00cdd6daf656417f53508a44dfb09fd7", 
  "file_id": "0e636519-c09c-4ca2-87ad-4492712f0b88", 
  "data_type": "Gene Expression Quantification", 
  "state": "released", 
  "experimental_strategy": "RNA-Seq"
},{
  "data_format": "TXT", 
  "access": "open", 
  "associated_entities": [
    {
      "entity_submitter_id": "TCGA-B8-4153-01B-11R-1672-07", 
      "entity_type": "aliquot", 
      "case_id": "a22d5ba2-5f11-49e9-911a-ec03b785fae5", 
      "entity_id": "08489083-0870-4546-a53f-c4064952b690"
    }
  ], 
  "file_name": "2e5095b6-5f89-4b79-abfa-0afe326801ef.htseq.counts.gz", 
  "submitter_id": "2e5095b6-5f89-4b79-abfa-0afe326801ef_count", 
  "data_category": "Transcriptome Profiling", 
  "analysis": {
    "workflow_version": "v1", 
    "input_files": [
      {
        "data_format": "BAM", 
        "access": "controlled", 
        "file_name": "376b389a-6edd-44fd-a66a-82061c9d538b_gdc_realn_rehead.bam", 
        "submitter_id": "376b389a-6edd-44fd-a66a-82061c9d538b", 
        "data_category": "Sequencing Reads", 
        "platform": "Illumina", 
        "created_datetime": "2016-05-30T01:23:06.185222-05:00", 
        "file_size": 7627129740, 
        "md5sum": "51f711d3ba6cb5b4731ee15121beb66f", 
        "updated_datetime": "2018-11-15T20:57:47.372612-06:00", 
        "file_id": "5b1eb7dc-45d2-4b72-8795-1c18f9543726", 
        "data_type": "Aligned Reads", 
        "state": "released", 
        "experimental_strategy": "RNA-Seq"
      }
    ], 
    "updated_datetime": "2018-09-06T17:41:51.247648-05:00", 
    "workflow_link": "https://github.com/NCI-GDC/htseq-cwl", 
    "submitter_id": "2e5095b6-5f89-4b79-abfa-0afe326801ef_count", 
    "state": "released", 
    "workflow_type": "HTSeq - Counts", 
    "created_datetime": "2016-05-30T18:35:25.960892-05:00", 
    "analysis_id": "abd30c78-1fea-4e7d-b023-8e3da339bc00"
  }, 
  "file_size": 250936, 
  "md5sum": "631d3adacc2d9fdc8f54f6baf9237d32", 
  "file_id": "040b0c23-c706-41f1-8fa8-195509486588", 
  "data_type": "Gene Expression Quantification", 
  "state": "released", 
  "experimental_strategy": "RNA-Seq"
},{
  "data_format": "TXT", 
  "access": "open", 
  "associated_entities": [
    {
      "entity_submitter_id": "TCGA-B2-A4SR-01A-11R-A266-07", 
      "entity_type": "aliquot", 
      "case_id": "fc7065fc-d834-4e7d-98bd-ca6666beb6cb", 
      "entity_id": "6bbae4a3-71c8-4954-b14f-4e9939786886"
    }
  ], 
  "file_name": "175e2233-28a0-47c7-b395-19dd033b79d8.htseq.counts.gz", 
  "submitter_id": "175e2233-28a0-47c7-b395-19dd033b79d8_count", 
  "data_category": "Transcriptome Profiling", 
  "analysis": {
    "workflow_version": "v1", 
    "input_files": [
      {
        "data_format": "BAM", 
        "access": "controlled", 
        "file_name": "782df50d-605a-40e4-ae5d-a377c984bfd4_gdc_realn_rehead.bam", 
        "submitter_id": "782df50d-605a-40e4-ae5d-a377c984bfd4", 
        "data_category": "Sequencing Reads", 
        "platform": "Illumina", 
        "created_datetime": "2016-05-30T18:19:24.607929-05:00", 
        "file_size": 9296122966, 
        "md5sum": "63f02bf29df8130f340431cb05dd4af1", 
        "updated_datetime": "2018-11-15T21:21:29.863147-06:00", 
        "file_id": "8ebf6f6d-3b84-4dce-a54a-9b2b2072ad74", 
        "data_type": "Aligned Reads", 
        "state": "released", 
        "experimental_strategy": "RNA-Seq"
      }
    ], 
    "updated_datetime": "2018-09-06T17:41:51.247648-05:00", 
    "workflow_link": "https://github.com/NCI-GDC/htseq-cwl", 
    "submitter_id": "175e2233-28a0-47c7-b395-19dd033b79d8_count", 
    "state": "released", 
    "workflow_type": "HTSeq - Counts", 
    "created_datetime": "2016-05-30T21:08:20.824309-05:00", 
    "analysis_id": "f1dbb4b0-985f-4661-97c2-da2c02f4a764"
  }, 
  "file_size": 255941, 
  "md5sum": "238e0881a7fff2a36ace9e16655211f4", 
  "file_id": "e429416f-f4dd-4fd4-8b61-6ad9e3097a51", 
  "data_type": "Gene Expression Quantification", 
  "state": "released", 
  "experimental_strategy": "RNA-Seq"
},{
  "data_format": "TXT", 
  "access": "open", 
  "associated_entities": [
    {
      "entity_submitter_id": "TCGA-CZ-5989-01A-11R-1672-07", 
      "entity_type": "aliquot", 
      "case_id": "13e25128-9be1-4f67-a43f-a8744a619203", 
      "entity_id": "9605e374-b70d-4100-ae29-de0b697d0e51"
    }
  ], 
  "file_name": "4803ca9c-59c4-4330-b8f7-e3eb4a01ebb6.htseq.counts.gz", 
  "submitter_id": "4803ca9c-59c4-4330-b8f7-e3eb4a01ebb6_count", 
  "data_category": "Transcriptome Profiling", 
  "analysis": {
    "workflow_version": "v1", 
    "input_files": [
      {
        "data_format": "BAM", 
        "access": "controlled", 
        "file_name": "b8587bd3-c030-471a-a8b3-7d3594560f12_gdc_realn_rehead.bam", 
        "submitter_id": "b8587bd3-c030-471a-a8b3-7d3594560f12", 
        "data_category": "Sequencing Reads", 
        "platform": "Illumina", 
        "created_datetime": "2016-05-26T05:38:07.382267-05:00", 
        "file_size": 6286442924, 
        "md5sum": "9052b535f54e2b39c1c2e00a9c881d91", 
        "updated_datetime": "2018-11-15T21:21:29.863147-06:00", 
        "file_id": "8e67bf1e-df2d-43a1-848d-ab8b737bc0b1", 
        "data_type": "Aligned Reads", 
        "state": "released", 
        "experimental_strategy": "RNA-Seq"
      }
    ], 
    "updated_datetime": "2018-09-06T17:41:51.247648-05:00", 
    "workflow_link": "https://github.com/NCI-GDC/htseq-cwl", 
    "submitter_id": "4803ca9c-59c4-4330-b8f7-e3eb4a01ebb6_count", 
    "state": "released", 
    "workflow_type": "HTSeq - Counts", 
    "created_datetime": "2016-05-26T21:14:58.713228-05:00", 
    "analysis_id": "1cd2a3af-83b3-4607-81ff-8d31dc29e6f8"
  }, 
  "file_size": 248222, 
  "md5sum": "4fd6b69b619189d0a9fe5851eecfdb73", 
  "file_id": "c7bfa71c-3eac-439a-bf05-9359dd98a2a0", 
  "data_type": "Gene Expression Quantification", 
  "state": "released", 
  "experimental_strategy": "RNA-Seq"
},{
  "data_format": "TXT", 
  "access": "open", 
  "associated_entities": [
    {
      "entity_submitter_id": "TCGA-CZ-5470-01A-01R-1503-07", 
      "entity_type": "aliquot", 
      "case_id": "99f59583-2728-4c1d-b98c-8fbc3bb0a819", 
      "entity_id": "331fc3b5-9168-4626-948d-726a440b2de7"
    }
  ], 
  "file_name": "677bb05d-81de-4202-a17b-bc39fb1bfb5d.htseq.counts.gz", 
  "submitter_id": "677bb05d-81de-4202-a17b-bc39fb1bfb5d_count", 
  "data_category": "Transcriptome Profiling", 
  "analysis": {
    "workflow_version": "v1", 
    "input_files": [
      {
        "data_format": "BAM", 
        "access": "controlled", 
        "file_name": "fc847bba-ebcd-4c4b-88a8-af2a55cbfe54_gdc_realn_rehead.bam", 
        "submitter_id": "fc847bba-ebcd-4c4b-88a8-af2a55cbfe54", 
        "data_category": "Sequencing Reads", 
        "platform": "Illumina", 
        "created_datetime": "2016-05-29T15:57:33.892510-05:00", 
        "file_size": 11819454761, 
        "md5sum": "90929a4cffc0d275b6270619519b81a5", 
        "updated_datetime": "2018-11-15T20:08:12.509468-06:00", 
        "file_id": "16f93c1c-c60a-4f28-9b1b-a1f0595f7087", 
        "data_type": "Aligned Reads", 
        "state": "released", 
        "experimental_strategy": "RNA-Seq"
      }
    ], 
    "updated_datetime": "2018-09-06T17:41:51.247648-05:00", 
    "workflow_link": "https://github.com/NCI-GDC/htseq-cwl", 
    "submitter_id": "677bb05d-81de-4202-a17b-bc39fb1bfb5d_count", 
    "state": "released", 
    "workflow_type": "HTSeq - Counts", 
    "created_datetime": "2016-05-30T18:31:15.290236-05:00", 
    "analysis_id": "467be86d-cd80-4823-b70c-7e4641103e7c"
  }, 
  "file_size": 256698, 
  "md5sum": "d7b0382a297447050295e91181a278ec", 
  "file_id": "678cb666-4cc1-451f-a1b7-c213e23ce3a3", 
  "data_type": "Gene Expression Quantification", 
  "state": "released", 
  "experimental_strategy": "RNA-Seq"
},{
  "data_format": "TXT", 
  "access": "open", 
  "associated_entities": [
    {
      "entity_submitter_id": "TCGA-BP-4349-01A-01R-1289-07", 
      "entity_type": "aliquot", 
      "case_id": "f72defb3-87ca-4efd-9dc7-d2068533fd98", 
      "entity_id": "0e104ca3-c25f-4393-88a2-887d84a03e87"
    }
  ], 
  "file_name": "cf6e46bc-d942-4863-9804-4409ba48099e.htseq.counts.gz", 
  "submitter_id": "cf6e46bc-d942-4863-9804-4409ba48099e_count", 
  "data_category": "Transcriptome Profiling", 
  "analysis": {
    "workflow_version": "v1", 
    "input_files": [
      {
        "data_format": "BAM", 
        "access": "controlled", 
        "file_name": "d01b62bd-75d6-4cb7-adc7-04f00dd946d0_gdc_realn_rehead.bam", 
        "submitter_id": "d01b62bd-75d6-4cb7-adc7-04f00dd946d0", 
        "data_category": "Sequencing Reads", 
        "platform": "Illumina", 
        "created_datetime": "2016-05-30T12:57:14.588502-05:00", 
        "file_size": 8479300996, 
        "md5sum": "16f8ff1c56608b3661427deb2f73e059", 
        "updated_datetime": "2018-11-15T20:57:47.372612-06:00", 
        "file_id": "56c316a6-850d-4d39-946e-5652cda73335", 
        "data_type": "Aligned Reads", 
        "state": "released", 
        "experimental_strategy": "RNA-Seq"
      }
    ], 
    "updated_datetime": "2018-09-06T17:41:51.247648-05:00", 
    "workflow_link": "https://github.com/NCI-GDC/htseq-cwl", 
    "submitter_id": "cf6e46bc-d942-4863-9804-4409ba48099e_count", 
    "state": "released", 
    "workflow_type": "HTSeq - Counts", 
    "created_datetime": "2016-05-30T19:03:44.207092-05:00", 
    "analysis_id": "eaf2f22d-a8d6-41b7-9a2d-7cbbcc204c8d"
  }, 
  "file_size": 259374, 
  "md5sum": "2a158fde82883a58d51cc2608e7551d1", 
  "file_id": "c3feaebc-c8e5-4cbd-967a-8d9772fbfce4", 
  "data_type": "Gene Expression Quantification", 
  "state": "released", 
  "experimental_strategy": "RNA-Seq"
},{
  "data_format": "TXT", 
  "access": "open", 
  "associated_entities": [
    {
      "entity_submitter_id": "TCGA-A3-3307-01A-01R-0864-07", 
      "entity_type": "aliquot", 
      "case_id": "7ac1d6c6-9ade-49af-8794-10b5b96b2b05", 
      "entity_id": "29eeeae4-a3c5-4008-a129-045485442021"
    }
  ], 
  "file_name": "c2efa14b-f441-4249-87b0-56d88d760a82.htseq.counts.gz", 
  "submitter_id": "c2efa14b-f441-4249-87b0-56d88d760a82_count", 
  "data_category": "Transcriptome Profiling", 
  "annotations": [
    {
      "entity_submitter_id": "TCGA-A3-3307", 
      "notes": "[intgen.org]: Prior Malignancy", 
      "submitter_id": "664", 
      "entity_id": "7ac1d6c6-9ade-49af-8794-10b5b96b2b05", 
      "classification": "Notification", 
      "created_datetime": "2010-09-02T00:00:00", 
      "annotation_id": "e366d5aa-3066-5600-9985-c1a105858de1", 
      "entity_type": "case", 
      "updated_datetime": "2018-08-23T16:36:27.780612-05:00", 
      "case_id": "7ac1d6c6-9ade-49af-8794-10b5b96b2b05", 
      "state": "released", 
      "category": "Prior malignancy", 
      "status": "Approved"
    }
  ], 
  "analysis": {
    "workflow_version": "v1", 
    "input_files": [
      {
        "data_format": "BAM", 
        "access": "controlled", 
        "file_name": "4bf0be40-38e5-484a-bd6d-068b919118f5_gdc_realn_rehead.bam", 
        "submitter_id": "4bf0be40-38e5-484a-bd6d-068b919118f5", 
        "data_category": "Sequencing Reads", 
        "platform": "Illumina", 
        "created_datetime": "2016-05-30T04:53:33.459883-05:00", 
        "file_size": 5966530263, 
        "md5sum": "5cb83230a34f86065d3ccce203a661aa", 
        "updated_datetime": "2018-11-15T21:30:06.924734-06:00", 
        "file_id": "a9377fd1-bdc1-4185-b7f9-a6b24a4443a8", 
        "data_type": "Aligned Reads", 
        "state": "released", 
        "experimental_strategy": "RNA-Seq"
      }
    ], 
    "updated_datetime": "2018-09-06T17:41:51.247648-05:00", 
    "workflow_link": "https://github.com/NCI-GDC/htseq-cwl", 
    "submitter_id": "c2efa14b-f441-4249-87b0-56d88d760a82_count", 
    "state": "released", 
    "workflow_type": "HTSeq - Counts", 
    "created_datetime": "2016-05-30T18:24:06.471368-05:00", 
    "analysis_id": "e3b378a3-01c8-4ea0-b80a-74f5ad173c81"
  }, 
  "file_size": 253286, 
  "md5sum": "7fdb414cef60d52b9c99ee3bfbf6cfc2", 
  "file_id": "69acb9c5-b27c-4de0-bb0f-8f65075f3dcd", 
  "data_type": "Gene Expression Quantification", 
  "state": "released", 
  "experimental_strategy": "RNA-Seq"
},{
  "data_format": "TXT", 
  "access": "open", 
  "associated_entities": [
    {
      "entity_submitter_id": "TCGA-CJ-4641-01A-02R-1325-07", 
      "entity_type": "aliquot", 
      "case_id": "cdfa3c5d-2fe8-4dfd-92c2-a54f39f55f18", 
      "entity_id": "efae5d84-edd3-41ec-940c-36651747147c"
    }
  ], 
  "file_name": "1006434c-1c1b-47a3-bbf0-8d331d8e1722.htseq.counts.gz", 
  "submitter_id": "1006434c-1c1b-47a3-bbf0-8d331d8e1722_count", 
  "data_category": "Transcriptome Profiling", 
  "analysis": {
    "workflow_version": "v1", 
    "input_files": [
      {
        "data_format": "BAM", 
        "access": "controlled", 
        "file_name": "7313a17c-4ef0-4c0c-aeb5-7e83e1e22cd8_gdc_realn_rehead.bam", 
        "submitter_id": "7313a17c-4ef0-4c0c-aeb5-7e83e1e22cd8", 
        "data_category": "Sequencing Reads", 
        "platform": "Illumina", 
        "created_datetime": "2016-05-30T04:43:13.189791-05:00", 
        "file_size": 7745833215, 
        "md5sum": "8a9f6f7ae4c02084b987e8e9d7097093", 
        "updated_datetime": "2018-11-15T21:47:23.001784-06:00", 
        "file_id": "c1b2bc6c-8548-426d-b1a9-e478203f8731", 
        "data_type": "Aligned Reads", 
        "state": "released", 
        "experimental_strategy": "RNA-Seq"
      }
    ], 
    "updated_datetime": "2018-09-06T17:41:51.247648-05:00", 
    "workflow_link": "https://github.com/NCI-GDC/htseq-cwl", 
    "submitter_id": "1006434c-1c1b-47a3-bbf0-8d331d8e1722_count", 
    "state": "released", 
    "workflow_type": "HTSeq - Counts", 
    "created_datetime": "2016-05-30T18:49:53.854039-05:00", 
    "analysis_id": "19cac2b2-cce2-4e2a-a858-cdf533fe50bf"
  }, 
  "file_size": 256983, 
  "md5sum": "29f629ec2d144bb603aebdff6c1dbc18", 
  "file_id": "8810c8ec-bdbb-4b02-a641-5e8a95b43000", 
  "data_type": "Gene Expression Quantification", 
  "state": "released", 
  "experimental_strategy": "RNA-Seq"
},{
  "data_format": "TXT", 
  "access": "open", 
  "associated_entities": [
    {
      "entity_submitter_id": "TCGA-B0-5098-01A-01R-1420-07", 
      "entity_type": "aliquot", 
      "case_id": "3be0bc1d-d81f-4769-b650-8cc8858e45db", 
      "entity_id": "b9f96e2c-1901-4167-8205-cfb3acc5ee88"
    }
  ], 
  "file_name": "b2842754-010e-4f64-905d-89ef3eab3dc9.htseq.counts.gz", 
  "submitter_id": "b2842754-010e-4f64-905d-89ef3eab3dc9_count", 
  "data_category": "Transcriptome Profiling", 
  "analysis": {
    "workflow_version": "v1", 
    "input_files": [
      {
        "data_format": "BAM", 
        "access": "controlled", 
        "file_name": "bee49240-12cf-489c-b039-6af7642473a3_gdc_realn_rehead.bam", 
        "submitter_id": "bee49240-12cf-489c-b039-6af7642473a3", 
        "data_category": "Sequencing Reads", 
        "platform": "Illumina", 
        "created_datetime": "2016-05-27T08:56:44.237498-05:00", 
        "file_size": 11842279845, 
        "md5sum": "4270481a75ff1eee2a37de5e6b1a3533", 
        "updated_datetime": "2018-11-15T20:08:12.509468-06:00", 
        "file_id": "24593492-6977-4f89-8d54-ee12f57bd342", 
        "data_type": "Aligned Reads", 
        "state": "released", 
        "experimental_strategy": "RNA-Seq"
      }
    ], 
    "updated_datetime": "2018-09-06T17:41:51.247648-05:00", 
    "workflow_link": "https://github.com/NCI-GDC/htseq-cwl", 
    "submitter_id": "b2842754-010e-4f64-905d-89ef3eab3dc9_count", 
    "state": "released", 
    "workflow_type": "HTSeq - Counts", 
    "created_datetime": "2016-05-29T10:15:15.294865-05:00", 
    "analysis_id": "b95aa63b-cc58-4b0f-8e46-7efd9288fd68"
  }, 
  "file_size": 261405, 
  "md5sum": "e694344450bd833a32175c07a6393e83", 
  "file_id": "91371b7d-ae4d-4e9e-9324-84af7792b52f", 
  "data_type": "Gene Expression Quantification", 
  "state": "released", 
  "experimental_strategy": "RNA-Seq"
},{
  "data_format": "TXT", 
  "access": "open", 
  "associated_entities": [
    {
      "entity_submitter_id": "TCGA-B0-4699-01A-01R-1277-07", 
      "entity_type": "aliquot", 
      "case_id": "bcbab8ce-abf1-4029-9419-6b1c671d41df", 
      "entity_id": "96ce80fe-0e77-4db4-b038-b73beb66a22c"
    }
  ], 
  "file_name": "c9c0f778-3b0c-44a2-b182-1959a79972c2.htseq.counts.gz", 
  "submitter_id": "c9c0f778-3b0c-44a2-b182-1959a79972c2_count", 
  "data_category": "Transcriptome Profiling", 
  "analysis": {
    "workflow_version": "v1", 
    "input_files": [
      {
        "data_format": "BAM", 
        "access": "controlled", 
        "file_name": "fd29e134-97b1-4ff1-916c-a43c5e9c7526_gdc_realn_rehead.bam", 
        "submitter_id": "fd29e134-97b1-4ff1-916c-a43c5e9c7526", 
        "data_category": "Sequencing Reads", 
        "platform": "Illumina", 
        "created_datetime": "2016-05-29T11:31:08.388691-05:00", 
        "file_size": 14499982779, 
        "md5sum": "79f51e561189bb103e0f7326f28edf70", 
        "updated_datetime": "2018-11-15T22:04:38.004773-06:00", 
        "file_id": "e9bd2f48-511b-4be3-817b-883f83d26ea1", 
        "data_type": "Aligned Reads", 
        "state": "released", 
        "experimental_strategy": "RNA-Seq"
      }
    ], 
    "updated_datetime": "2018-09-06T17:41:51.247648-05:00", 
    "workflow_link": "https://github.com/NCI-GDC/htseq-cwl", 
    "submitter_id": "c9c0f778-3b0c-44a2-b182-1959a79972c2_count", 
    "state": "released", 
    "workflow_type": "HTSeq - Counts", 
    "created_datetime": "2016-05-30T18:41:17.618082-05:00", 
    "analysis_id": "44e2c78e-026d-4ade-8f43-fe2c0324ef28"
  }, 
  "file_size": 263049, 
  "md5sum": "0a396fcb8d21115533cffe1dd33ee44c", 
  "file_id": "99cc5eaf-69d4-4e6c-abc0-7b0b31a823d4", 
  "data_type": "Gene Expression Quantification", 
  "state": "released", 
  "experimental_strategy": "RNA-Seq"
},{
  "data_format": "TXT", 
  "access": "open", 
  "associated_entities": [
    {
      "entity_submitter_id": "TCGA-BP-5199-01A-01R-1426-07", 
      "entity_type": "aliquot", 
      "case_id": "d30f460b-8e85-4eb4-83b8-0a5d8bf4d10d", 
      "entity_id": "bed554b9-3711-4d40-af5e-943b6b39fee5"
    }
  ], 
  "file_name": "298d4abf-31eb-4155-904a-1b8f4fea371d.htseq.counts.gz", 
  "submitter_id": "298d4abf-31eb-4155-904a-1b8f4fea371d_count", 
  "data_category": "Transcriptome Profiling", 
  "annotations": [
    {
      "entity_submitter_id": "TCGA-BP-5199", 
      "notes": "Prior malignancy  L lung cancer with brian mets treated with etoposide and cisplatin and locoregional radiation.", 
      "submitter_id": "12055", 
      "entity_id": "d30f460b-8e85-4eb4-83b8-0a5d8bf4d10d", 
      "classification": "Notification", 
      "created_datetime": "2012-11-10T00:00:00", 
      "annotation_id": "faaaaab7-2e2a-5662-ab02-57c0b451d1f7", 
      "entity_type": "case", 
      "updated_datetime": "2018-08-23T16:36:27.780612-05:00", 
      "case_id": "d30f460b-8e85-4eb4-83b8-0a5d8bf4d10d", 
      "state": "released", 
      "category": "History of unacceptable prior treatment related to a prior/other malignancy", 
      "status": "Approved"
    }, 
    {
      "entity_submitter_id": "TCGA-BP-5199", 
      "notes": "[intgen.org]: Prior Malignancy", 
      "submitter_id": "2387", 
      "entity_id": "d30f460b-8e85-4eb4-83b8-0a5d8bf4d10d", 
      "classification": "Notification", 
      "created_datetime": "2011-04-02T00:00:00", 
      "annotation_id": "b7c88f21-0add-5031-8003-66870e086655", 
      "entity_type": "case", 
      "updated_datetime": "2018-08-23T16:36:27.780612-05:00", 
      "case_id": "d30f460b-8e85-4eb4-83b8-0a5d8bf4d10d", 
      "state": "released", 
      "category": "Prior malignancy", 
      "status": "Approved"
    }
  ], 
  "analysis": {
    "workflow_version": "v1", 
    "input_files": [
      {
        "data_format": "BAM", 
        "access": "controlled", 
        "file_name": "0bee308d-d2a6-4767-908e-12b34b4b3269_gdc_realn_rehead.bam", 
        "submitter_id": "0bee308d-d2a6-4767-908e-12b34b4b3269", 
        "data_category": "Sequencing Reads", 
        "platform": "Illumina", 
        "created_datetime": "2016-05-30T09:22:23.255301-05:00", 
        "file_size": 11753781193, 
        "md5sum": "ff0623ed00c20ea718a8925c0bf82e21", 
        "updated_datetime": "2018-11-15T21:12:37.513272-06:00", 
        "file_id": "75f96a72-0734-423a-8e66-89eb7b2d032d", 
        "data_type": "Aligned Reads", 
        "state": "released", 
        "experimental_strategy": "RNA-Seq"
      }
    ], 
    "updated_datetime": "2018-09-06T17:41:51.247648-05:00", 
    "workflow_link": "https://github.com/NCI-GDC/htseq-cwl", 
    "submitter_id": "298d4abf-31eb-4155-904a-1b8f4fea371d_count", 
    "state": "released", 
    "workflow_type": "HTSeq - Counts", 
    "created_datetime": "2016-05-30T18:52:00.028795-05:00", 
    "analysis_id": "da5c7dfc-f684-40e2-8189-a64ec7839256"
  }, 
  "file_size": 260072, 
  "md5sum": "bd52e3312efb0e66764607e8ff37b3f2", 
  "file_id": "beb6f964-a2ba-44c4-96a1-eb1b1e36be33", 
  "data_type": "Gene Expression Quantification", 
  "state": "released", 
  "experimental_strategy": "RNA-Seq"
},{
  "data_format": "TXT", 
  "access": "open", 
  "associated_entities": [
    {
      "entity_submitter_id": "TCGA-CZ-5987-11A-01R-1672-07", 
      "entity_type": "aliquot", 
      "case_id": "f5759059-c0e3-4f1a-af96-5c7197d3c33c", 
      "entity_id": "8cc55a92-1d4d-4283-be67-ca67eed7e51b"
    }
  ], 
  "file_name": "a85824a2-de8d-4c52-942f-d8af5fe92ea9.htseq.counts.gz", 
  "submitter_id": "a85824a2-de8d-4c52-942f-d8af5fe92ea9_count", 
  "data_category": "Transcriptome Profiling", 
  "analysis": {
    "workflow_version": "v1", 
    "input_files": [
      {
        "data_format": "BAM", 
        "access": "controlled", 
        "file_name": "9e9b4fbb-7d41-47dc-a57a-4dab82486f53_gdc_realn_rehead.bam", 
        "submitter_id": "9e9b4fbb-7d41-47dc-a57a-4dab82486f53", 
        "data_category": "Sequencing Reads", 
        "platform": "Illumina", 
        "created_datetime": "2016-05-30T11:11:44.627331-05:00", 
        "file_size": 5979304219, 
        "md5sum": "e3a7c282121041c63537f4bbdeb282ec", 
        "updated_datetime": "2018-11-15T21:30:06.924734-06:00", 
        "file_id": "965bf49d-d372-4f22-ae48-a0aa33e12aaa", 
        "data_type": "Aligned Reads", 
        "state": "released", 
        "experimental_strategy": "RNA-Seq"
      }
    ], 
    "updated_datetime": "2018-09-06T17:41:51.247648-05:00", 
    "workflow_link": "https://github.com/NCI-GDC/htseq-cwl", 
    "submitter_id": "a85824a2-de8d-4c52-942f-d8af5fe92ea9_count", 
    "state": "released", 
    "workflow_type": "HTSeq - Counts", 
    "created_datetime": "2016-05-30T19:02:47.448442-05:00", 
    "analysis_id": "c23af901-94ab-4fc7-9129-0c8ab06527d0"
  }, 
  "file_size": 249147, 
  "md5sum": "0bd28c24a7323c73a8433291b97cf712", 
  "file_id": "051d3b55-a9f1-4f26-bcff-0dd28044d282", 
  "data_type": "Gene Expression Quantification", 
  "state": "released", 
  "experimental_strategy": "RNA-Seq"
},{
  "data_format": "TXT", 
  "access": "open", 
  "associated_entities": [
    {
      "entity_submitter_id": "TCGA-BP-4337-01A-01R-1289-07", 
      "entity_type": "aliquot", 
      "case_id": "2913faf2-d722-4993-8e9a-3c4cc1f5d82b", 
      "entity_id": "17340b58-dd83-4a86-8a17-1bfd7de839bf"
    }
  ], 
  "file_name": "495fe6cb-7649-4434-98cd-214f1b842907.htseq.counts.gz", 
  "submitter_id": "495fe6cb-7649-4434-98cd-214f1b842907_count", 
  "data_category": "Transcriptome Profiling", 
  "analysis": {
    "workflow_version": "v1", 
    "input_files": [
      {
        "data_format": "BAM", 
        "access": "controlled", 
        "file_name": "8c63bc4a-91e4-4c88-b667-7bb9e79cc7b7_gdc_realn_rehead.bam", 
        "submitter_id": "8c63bc4a-91e4-4c88-b667-7bb9e79cc7b7", 
        "data_category": "Sequencing Reads", 
        "platform": "Illumina", 
        "created_datetime": "2016-05-26T19:10:26.478983-05:00", 
        "file_size": 8171064713, 
        "md5sum": "0cd1148ba063c082722c2aaf035df9b5", 
        "updated_datetime": "2018-11-15T21:21:29.863147-06:00", 
        "file_id": "8f70c0ee-c604-4c3b-9de7-9e5175d59c9c", 
        "data_type": "Aligned Reads", 
        "state": "released", 
        "experimental_strategy": "RNA-Seq"
      }
    ], 
    "updated_datetime": "2018-09-06T17:41:51.247648-05:00", 
    "workflow_link": "https://github.com/NCI-GDC/htseq-cwl", 
    "submitter_id": "495fe6cb-7649-4434-98cd-214f1b842907_count", 
    "state": "released", 
    "workflow_type": "HTSeq - Counts", 
    "created_datetime": "2016-05-26T21:25:16.012391-05:00", 
    "analysis_id": "d9d46a75-aabf-42bd-8aa1-ff8c3f5f604a"
  }, 
  "file_size": 258252, 
  "md5sum": "93331d3fde8983bd431b0ca992cc23f4", 
  "file_id": "265ef764-0299-4452-9995-e50b965edfcf", 
  "data_type": "Gene Expression Quantification", 
  "state": "released", 
  "experimental_strategy": "RNA-Seq"
},{
  "data_format": "TXT", 
  "access": "open", 
  "associated_entities": [
    {
      "entity_submitter_id": "TCGA-CZ-4853-01A-01R-1426-07", 
      "entity_type": "aliquot", 
      "case_id": "86f68b7d-30f9-4f01-a9ea-5db1fcd00453", 
      "entity_id": "914d5d39-8731-4913-bce6-950283630fb1"
    }
  ], 
  "file_name": "bc2898e8-56c4-4e12-96ee-720ab9d4e958.htseq.counts.gz", 
  "submitter_id": "bc2898e8-56c4-4e12-96ee-720ab9d4e958_count", 
  "data_category": "Transcriptome Profiling", 
  "analysis": {
    "workflow_version": "v1", 
    "input_files": [
      {
        "data_format": "BAM", 
        "access": "controlled", 
        "file_name": "66fa5fae-7238-4dd7-8cfc-9d6bc6b764be_gdc_realn_rehead.bam", 
        "submitter_id": "66fa5fae-7238-4dd7-8cfc-9d6bc6b764be", 
        "data_category": "Sequencing Reads", 
        "platform": "Illumina", 
        "created_datetime": "2016-05-28T17:58:44.013243-05:00", 
        "file_size": 12773067635, 
        "md5sum": "b8ee3ca77168619ccf972e7d5059d638", 
        "updated_datetime": "2018-11-15T19:59:41.719344-06:00", 
        "file_id": "0527193f-3a1b-4245-bbed-77d2df3f1e84", 
        "data_type": "Aligned Reads", 
        "state": "released", 
        "experimental_strategy": "RNA-Seq"
      }
    ], 
    "updated_datetime": "2018-09-06T17:41:51.247648-05:00", 
    "workflow_link": "https://github.com/NCI-GDC/htseq-cwl", 
    "submitter_id": "bc2898e8-56c4-4e12-96ee-720ab9d4e958_count", 
    "state": "released", 
    "workflow_type": "HTSeq - Counts", 
    "created_datetime": "2016-05-29T10:46:17.393439-05:00", 
    "analysis_id": "f12395c7-3fab-4f9d-b6e5-3e664013befc"
  }, 
  "file_size": 257422, 
  "md5sum": "888218991204179464e74b5685e5c0e1", 
  "file_id": "698bf6d5-b61c-4e8c-bf78-839b3a1f8fce", 
  "data_type": "Gene Expression Quantification", 
  "state": "released", 
  "experimental_strategy": "RNA-Seq"
},{
  "data_format": "TXT", 
  "access": "open", 
  "associated_entities": [
    {
      "entity_submitter_id": "TCGA-B0-5115-01A-01R-1420-07", 
      "entity_type": "aliquot", 
      "case_id": "46bc69a9-0090-4809-92b8-8cb741d9007d", 
      "entity_id": "a518b0ae-54a3-4e7b-8663-cd1c44804805"
    }
  ], 
  "file_name": "608afa9d-7bfd-44d3-9d73-1b027c185518.htseq.counts.gz", 
  "submitter_id": "608afa9d-7bfd-44d3-9d73-1b027c185518_count", 
  "data_category": "Transcriptome Profiling", 
  "analysis": {
    "workflow_version": "v1", 
    "input_files": [
      {
        "data_format": "BAM", 
        "access": "controlled", 
        "file_name": "291bddd3-1751-419b-99ca-d2c39f5c4bac_gdc_realn_rehead.bam", 
        "submitter_id": "291bddd3-1751-419b-99ca-d2c39f5c4bac", 
        "data_category": "Sequencing Reads", 
        "platform": "Illumina", 
        "created_datetime": "2016-05-27T18:06:33.524941-05:00", 
        "file_size": 8106114021, 
        "md5sum": "2acaa450d4895a72dc611575c0e2d5b5", 
        "updated_datetime": "2018-11-15T19:59:41.719344-06:00", 
        "file_id": "13355a12-ce16-4e52-93b7-17c0c29270d0", 
        "data_type": "Aligned Reads", 
        "state": "released", 
        "experimental_strategy": "RNA-Seq"
      }
    ], 
    "updated_datetime": "2018-09-06T17:41:51.247648-05:00", 
    "workflow_link": "https://github.com/NCI-GDC/htseq-cwl", 
    "submitter_id": "608afa9d-7bfd-44d3-9d73-1b027c185518_count", 
    "state": "released", 
    "workflow_type": "HTSeq - Counts", 
    "created_datetime": "2016-05-29T10:22:03.472833-05:00", 
    "analysis_id": "dd1ddf9b-c7ee-4354-afc3-619b293937a3"
  }, 
  "file_size": 258941, 
  "md5sum": "48a9406eb12229c43945035651a787c4", 
  "file_id": "22245d1e-8376-46e1-8d3c-b5c3961c772e", 
  "data_type": "Gene Expression Quantification", 
  "state": "released", 
  "experimental_strategy": "RNA-Seq"
},{
  "data_format": "TXT", 
  "access": "open", 
  "associated_entities": [
    {
      "entity_submitter_id": "TCGA-B8-A54G-01A-11R-A266-07", 
      "entity_type": "aliquot", 
      "case_id": "ea456a1f-6e2c-4b34-ad24-ccd614bd57c9", 
      "entity_id": "0b2f7f33-54eb-4f55-8e46-8ba8ec2cbc46"
    }
  ], 
  "file_name": "1d619122-94f2-4ced-81a3-475b6a510c3c.htseq.counts.gz", 
  "submitter_id": "1d619122-94f2-4ced-81a3-475b6a510c3c_count", 
  "data_category": "Transcriptome Profiling", 
  "analysis": {
    "workflow_version": "v1", 
    "input_files": [
      {
        "data_format": "BAM", 
        "access": "controlled", 
        "file_name": "6008d9ea-c222-4bd6-9fe5-d54521712939_gdc_realn_rehead.bam", 
        "submitter_id": "6008d9ea-c222-4bd6-9fe5-d54521712939", 
        "data_category": "Sequencing Reads", 
        "platform": "Illumina", 
        "created_datetime": "2016-05-29T13:41:16.205872-05:00", 
        "file_size": 6841318358, 
        "md5sum": "b7e0d465c46859fc57f64a764a6d372c", 
        "updated_datetime": "2018-11-15T21:56:00.379896-06:00", 
        "file_id": "d55bafba-dc76-4d7e-9adf-f424613315e8", 
        "data_type": "Aligned Reads", 
        "state": "released", 
        "experimental_strategy": "RNA-Seq"
      }
    ], 
    "updated_datetime": "2018-09-06T17:41:51.247648-05:00", 
    "workflow_link": "https://github.com/NCI-GDC/htseq-cwl", 
    "submitter_id": "1d619122-94f2-4ced-81a3-475b6a510c3c_count", 
    "state": "released", 
    "workflow_type": "HTSeq - Counts", 
    "created_datetime": "2016-05-30T18:56:04.212148-05:00", 
    "analysis_id": "79ee5876-08d5-4b55-a69a-fe6772c22262"
  }, 
  "file_size": 253413, 
  "md5sum": "c6e2e006d5fb7e9acd11e28c617d1ebe", 
  "file_id": "a3022191-6bbb-47b9-aaca-834a736ef9e5", 
  "data_type": "Gene Expression Quantification", 
  "state": "released", 
  "experimental_strategy": "RNA-Seq"
},{
  "data_format": "TXT", 
  "access": "open", 
  "associated_entities": [
    {
      "entity_submitter_id": "TCGA-CZ-4861-01A-01R-1305-07", 
      "entity_type": "aliquot", 
      "case_id": "226ce515-c12c-4195-bb5d-d6df2e135ff6", 
      "entity_id": "40ef4d3e-ff34-49d5-be2c-f7456331e1be"
    }
  ], 
  "file_name": "d842b357-df64-4896-89c7-aa62999b1933.htseq.counts.gz", 
  "submitter_id": "d842b357-df64-4896-89c7-aa62999b1933_count", 
  "data_category": "Transcriptome Profiling", 
  "annotations": [
    {
      "entity_submitter_id": "TCGA-CZ-4861", 
      "notes": "[intgen.org]: Subject was positive for neo-adjuvant therapy", 
      "submitter_id": "1335", 
      "entity_id": "226ce515-c12c-4195-bb5d-d6df2e135ff6", 
      "classification": "Notification", 
      "created_datetime": "2011-03-13T00:00:00", 
      "annotation_id": "099206f8-ef31-5402-bcc0-525685cd4d0d", 
      "entity_type": "case", 
      "updated_datetime": "2018-08-23T16:36:27.780612-05:00", 
      "case_id": "226ce515-c12c-4195-bb5d-d6df2e135ff6", 
      "state": "released", 
      "category": "Neoadjuvant therapy", 
      "status": "Approved"
    }
  ], 
  "analysis": {
    "workflow_version": "v1", 
    "input_files": [
      {
        "data_format": "BAM", 
        "access": "controlled", 
        "file_name": "cdcfe7b2-6109-40bd-b61c-319b21fc9d12_gdc_realn_rehead.bam", 
        "submitter_id": "cdcfe7b2-6109-40bd-b61c-319b21fc9d12", 
        "data_category": "Sequencing Reads", 
        "platform": "Illumina", 
        "created_datetime": "2016-05-26T14:39:45.760146-05:00", 
        "file_size": 8397001034, 
        "md5sum": "d7b17d30bf67826504db7fe0aaf32779", 
        "updated_datetime": "2018-11-15T21:12:37.513272-06:00", 
        "file_id": "7ec6c5b4-afa9-4793-9ced-a3bc7a37664a", 
        "data_type": "Aligned Reads", 
        "state": "released", 
        "experimental_strategy": "RNA-Seq"
      }
    ], 
    "updated_datetime": "2018-09-06T17:41:51.247648-05:00", 
    "workflow_link": "https://github.com/NCI-GDC/htseq-cwl", 
    "submitter_id": "d842b357-df64-4896-89c7-aa62999b1933_count", 
    "state": "released", 
    "workflow_type": "HTSeq - Counts", 
    "created_datetime": "2016-05-26T21:21:58.260258-05:00", 
    "analysis_id": "8bc3af4f-03f0-4bb2-ba35-d31e76c7e2b2"
  }, 
  "file_size": 254527, 
  "md5sum": "e21ee108dcfbeab84d7a902c53a4a2be", 
  "file_id": "c74ff9f8-6d54-4729-b235-6c61626405ea", 
  "data_type": "Gene Expression Quantification", 
  "state": "released", 
  "experimental_strategy": "RNA-Seq"
},{
  "data_format": "TXT", 
  "access": "open", 
  "associated_entities": [
    {
      "entity_submitter_id": "TCGA-B8-5545-01A-01R-1672-07", 
      "entity_type": "aliquot", 
      "case_id": "a1ad1a96-2b6e-4c86-9d71-e176b902e9d4", 
      "entity_id": "85d40702-9e6c-4091-94b5-391c3f84bc5a"
    }
  ], 
  "file_name": "5d065eaa-e3a8-420e-b983-c1a80e713ac9.htseq.counts.gz", 
  "submitter_id": "5d065eaa-e3a8-420e-b983-c1a80e713ac9_count", 
  "data_category": "Transcriptome Profiling", 
  "analysis": {
    "workflow_version": "v1", 
    "input_files": [
      {
        "data_format": "BAM", 
        "access": "controlled", 
        "file_name": "f22a277f-6de5-4607-9079-63cc93f0f37b_gdc_realn_rehead.bam", 
        "submitter_id": "f22a277f-6de5-4607-9079-63cc93f0f37b", 
        "data_category": "Sequencing Reads", 
        "platform": "Illumina", 
        "created_datetime": "2016-05-30T01:00:54.069842-05:00", 
        "file_size": 7363368790, 
        "md5sum": "9fe33316c7f8374a8b2786bc7cc7dec0", 
        "updated_datetime": "2018-11-15T21:21:29.863147-06:00", 
        "file_id": "898f2cb6-cf3c-48d1-9f65-a537d502b284", 
        "data_type": "Aligned Reads", 
        "state": "released", 
        "experimental_strategy": "RNA-Seq"
      }
    ], 
    "updated_datetime": "2018-09-06T17:41:51.247648-05:00", 
    "workflow_link": "https://github.com/NCI-GDC/htseq-cwl", 
    "submitter_id": "5d065eaa-e3a8-420e-b983-c1a80e713ac9_count", 
    "state": "released", 
    "workflow_type": "HTSeq - Counts", 
    "created_datetime": "2016-05-30T18:35:14.788331-05:00", 
    "analysis_id": "56bd802f-960e-49a5-b0b1-62a8f8efe2a5"
  }, 
  "file_size": 253428, 
  "md5sum": "28e4e8ffdb7b1b3386205fe9c14270ca", 
  "file_id": "cecf6ba5-110f-4984-a2b4-2c7a68e149c9", 
  "data_type": "Gene Expression Quantification", 
  "state": "released", 
  "experimental_strategy": "RNA-Seq"
},{
  "data_format": "TXT", 
  "access": "open", 
  "associated_entities": [
    {
      "entity_submitter_id": "TCGA-CJ-4892-01A-01R-1305-07", 
      "entity_type": "aliquot", 
      "case_id": "83444c79-6aa5-4081-9143-2055a360e211", 
      "entity_id": "445f363c-0c01-49d2-bc1e-72f5899d1e47"
    }
  ], 
  "file_name": "601b2c2f-f51c-4055-90aa-53fc6380fb67.htseq.counts.gz", 
  "submitter_id": "601b2c2f-f51c-4055-90aa-53fc6380fb67_count", 
  "data_category": "Transcriptome Profiling", 
  "analysis": {
    "workflow_version": "v1", 
    "input_files": [
      {
        "data_format": "BAM", 
        "access": "controlled", 
        "file_name": "4cc9b604-29bd-4df8-9e5a-c5132bc46cd1_gdc_realn_rehead.bam", 
        "submitter_id": "4cc9b604-29bd-4df8-9e5a-c5132bc46cd1", 
        "data_category": "Sequencing Reads", 
        "platform": "Illumina", 
        "created_datetime": "2016-05-30T12:48:01.324895-05:00", 
        "file_size": 8231410472, 
        "md5sum": "199f1863a7292908dc5a538d7fd6b716", 
        "updated_datetime": "2018-11-15T21:56:00.379896-06:00", 
        "file_id": "e40c90eb-c64f-49ec-907b-86dae802ba34", 
        "data_type": "Aligned Reads", 
        "state": "released", 
        "experimental_strategy": "RNA-Seq"
      }
    ], 
    "updated_datetime": "2018-09-06T17:41:51.247648-05:00", 
    "workflow_link": "https://github.com/NCI-GDC/htseq-cwl", 
    "submitter_id": "601b2c2f-f51c-4055-90aa-53fc6380fb67_count", 
    "state": "released", 
    "workflow_type": "HTSeq - Counts", 
    "created_datetime": "2016-05-30T18:28:02.688133-05:00", 
    "analysis_id": "84b3b80d-3baa-4289-b119-a848db730c36"
  }, 
  "file_size": 259138, 
  "md5sum": "64ee09f95247f955f29edccd71ed5fe8", 
  "file_id": "ca1e8854-e921-4279-98b2-26cb5b3fa36a", 
  "data_type": "Gene Expression Quantification", 
  "state": "released", 
  "experimental_strategy": "RNA-Seq"
},{
  "data_format": "TXT", 
  "access": "open", 
  "associated_entities": [
    {
      "entity_submitter_id": "TCGA-CJ-5678-01A-11R-1541-07", 
      "entity_type": "aliquot", 
      "case_id": "822cf6c1-dd65-4814-94b1-0c335208ad9b", 
      "entity_id": "0a6270b6-a8a3-4a36-9f40-82f4196987ec"
    }
  ], 
  "file_name": "8c811805-abba-4080-a703-8d6bef165520.htseq.counts.gz", 
  "submitter_id": "8c811805-abba-4080-a703-8d6bef165520_count", 
  "data_category": "Transcriptome Profiling", 
  "analysis": {
    "workflow_version": "v1", 
    "input_files": [
      {
        "data_format": "BAM", 
        "access": "controlled", 
        "file_name": "639a279d-1cff-46d5-b6f8-6586a2c2d868_gdc_realn_rehead.bam", 
        "submitter_id": "639a279d-1cff-46d5-b6f8-6586a2c2d868", 
        "data_category": "Sequencing Reads", 
        "platform": "Illumina", 
        "created_datetime": "2016-05-30T11:50:51.162124-05:00", 
        "file_size": 8538529776, 
        "md5sum": "96d9135caafbd7e9335cecd984e77940", 
        "updated_datetime": "2018-11-15T21:12:37.513272-06:00", 
        "file_id": "7b7732fa-a913-4c09-a873-1d1008e58153", 
        "data_type": "Aligned Reads", 
        "state": "released", 
        "experimental_strategy": "RNA-Seq"
      }
    ], 
    "updated_datetime": "2018-09-06T17:41:51.247648-05:00", 
    "workflow_link": "https://github.com/NCI-GDC/htseq-cwl", 
    "submitter_id": "8c811805-abba-4080-a703-8d6bef165520_count", 
    "state": "released", 
    "workflow_type": "HTSeq - Counts", 
    "created_datetime": "2016-05-30T18:27:39.942553-05:00", 
    "analysis_id": "2dcea39a-84ad-46c6-a585-8d75f76fe2ce"
  }, 
  "file_size": 250514, 
  "md5sum": "ab85def30e7785c18fd7caf37110536c", 
  "file_id": "eeb3bb59-bf09-432e-b44b-f060fcfbfc5c", 
  "data_type": "Gene Expression Quantification", 
  "state": "released", 
  "experimental_strategy": "RNA-Seq"
},{
  "data_format": "TXT", 
  "access": "open", 
  "associated_entities": [
    {
      "entity_submitter_id": "TCGA-AK-3433-01A-02R-1277-07", 
      "entity_type": "aliquot", 
      "case_id": "fdda296a-7321-4c8c-8076-40d92c570c8f", 
      "entity_id": "b934a7ef-afb8-4c82-8c80-51cdfe9fbad7"
    }
  ], 
  "file_name": "66827b45-d9f9-419e-b4d7-15504dd24b61.htseq.counts.gz", 
  "submitter_id": "66827b45-d9f9-419e-b4d7-15504dd24b61_count", 
  "data_category": "Transcriptome Profiling", 
  "analysis": {
    "workflow_version": "v1", 
    "input_files": [
      {
        "data_format": "BAM", 
        "access": "controlled", 
        "file_name": "a7a506b5-da29-4c45-b719-f521fb029243_gdc_realn_rehead.bam", 
        "submitter_id": "a7a506b5-da29-4c45-b719-f521fb029243", 
        "data_category": "Sequencing Reads", 
        "platform": "Illumina", 
        "created_datetime": "2016-05-30T19:42:20.905280-05:00", 
        "file_size": 5340849176, 
        "md5sum": "99823565fbba1d04eb9836c98509e2d0", 
        "updated_datetime": "2018-11-15T20:20:28.822215-06:00", 
        "file_id": "3116e815-702d-4c67-b1d4-9c73490ba8ff", 
        "data_type": "Aligned Reads", 
        "state": "released", 
        "experimental_strategy": "RNA-Seq"
      }
    ], 
    "updated_datetime": "2018-09-06T17:41:51.247648-05:00", 
    "workflow_link": "https://github.com/NCI-GDC/htseq-cwl", 
    "submitter_id": "66827b45-d9f9-419e-b4d7-15504dd24b61_count", 
    "state": "released", 
    "workflow_type": "HTSeq - Counts", 
    "created_datetime": "2016-05-30T21:09:09.686478-05:00", 
    "analysis_id": "24476b52-b8a9-44a2-9478-cc622db7766d"
  }, 
  "file_size": 248781, 
  "md5sum": "6b182bc37e92a58fb440857e67cadcd6", 
  "file_id": "6eed7a27-587c-4251-8693-da0958266511", 
  "data_type": "Gene Expression Quantification", 
  "state": "released", 
  "experimental_strategy": "RNA-Seq"
},{
  "data_format": "TXT", 
  "access": "open", 
  "associated_entities": [
    {
      "entity_submitter_id": "TCGA-B8-4621-01A-01R-1503-07", 
      "entity_type": "aliquot", 
      "case_id": "65d56c51-1d58-419e-8c77-a037fc588f5b", 
      "entity_id": "d55ddb42-bf9f-45a0-82f4-1a952895cc48"
    }
  ], 
  "file_name": "208e8d62-0277-404e-9246-55d36eb3ec7d.htseq.counts.gz", 
  "submitter_id": "208e8d62-0277-404e-9246-55d36eb3ec7d_count", 
  "data_category": "Transcriptome Profiling", 
  "annotations": [
    {
      "entity_submitter_id": "TCGA-B8-4621", 
      "notes": "Prior malignancy prostate cancer treated with locoregional radiation.", 
      "submitter_id": "11798", 
      "entity_id": "65d56c51-1d58-419e-8c77-a037fc588f5b", 
      "classification": "Notification", 
      "created_datetime": "2012-10-31T00:00:00", 
      "annotation_id": "9bca84b0-e136-5dbf-adb9-8c1f1f28e6ed", 
      "entity_type": "case", 
      "updated_datetime": "2018-08-23T16:36:27.780612-05:00", 
      "case_id": "65d56c51-1d58-419e-8c77-a037fc588f5b", 
      "state": "released", 
      "category": "Prior malignancy", 
      "status": "Approved"
    }, 
    {
      "entity_submitter_id": "TCGA-B8-4621", 
      "notes": "Prior malignancy prostate cancer treated with locoregional radiation.", 
      "submitter_id": "12026", 
      "entity_id": "65d56c51-1d58-419e-8c77-a037fc588f5b", 
      "classification": "Notification", 
      "created_datetime": "2012-11-10T00:00:00", 
      "annotation_id": "6cb39ff6-c930-5e51-ac8b-a16b620cf071", 
      "entity_type": "case", 
      "updated_datetime": "2018-08-23T16:36:27.780612-05:00", 
      "case_id": "65d56c51-1d58-419e-8c77-a037fc588f5b", 
      "state": "released", 
      "category": "History of acceptable prior treatment related to a prior/other malignancy", 
      "status": "Approved"
    }
  ], 
  "analysis": {
    "workflow_version": "v1", 
    "input_files": [
      {
        "data_format": "BAM", 
        "access": "controlled", 
        "file_name": "1d8c2220-26d8-4886-b273-7c6b21210bea_gdc_realn_rehead.bam", 
        "submitter_id": "1d8c2220-26d8-4886-b273-7c6b21210bea", 
        "data_category": "Sequencing Reads", 
        "platform": "Illumina", 
        "created_datetime": "2016-05-29T06:19:12.331609-05:00", 
        "file_size": 11421821390, 
        "md5sum": "ff14e43265aadfa48c3a89a30aec26fe", 
        "updated_datetime": "2018-11-15T22:13:19.171383-06:00", 
        "file_id": "fb822112-59b8-46f6-9493-1ba9b46b5a6f", 
        "data_type": "Aligned Reads", 
        "state": "released", 
        "experimental_strategy": "RNA-Seq"
      }
    ], 
    "updated_datetime": "2018-09-06T17:41:51.247648-05:00", 
    "workflow_link": "https://github.com/NCI-GDC/htseq-cwl", 
    "submitter_id": "208e8d62-0277-404e-9246-55d36eb3ec7d_count", 
    "state": "released", 
    "workflow_type": "HTSeq - Counts", 
    "created_datetime": "2016-05-29T10:40:05.131810-05:00", 
    "analysis_id": "1c27ccbd-81ef-4dbc-a02d-98f7baeebe45"
  }, 
  "file_size": 255368, 
  "md5sum": "97f10aa0214cb00233c5b3e49d034355", 
  "file_id": "caba3e6a-cf76-433c-91cc-40745517ac82", 
  "data_type": "Gene Expression Quantification", 
  "state": "released", 
  "experimental_strategy": "RNA-Seq"
},{
  "data_format": "TXT", 
  "access": "open", 
  "associated_entities": [
    {
      "entity_submitter_id": "TCGA-BP-4967-01A-01R-1334-07", 
      "entity_type": "aliquot", 
      "case_id": "19cd6d5b-0de3-4afd-9ecf-6f80c9977dc0", 
      "entity_id": "129313c8-6ff4-48c8-bda5-7e0b3678713d"
    }
  ], 
  "file_name": "7db35b39-8d3e-4f93-8450-7e494ba9e0f8.htseq.counts.gz", 
  "submitter_id": "7db35b39-8d3e-4f93-8450-7e494ba9e0f8_count", 
  "data_category": "Transcriptome Profiling", 
  "analysis": {
    "workflow_version": "v1", 
    "input_files": [
      {
        "data_format": "BAM", 
        "access": "controlled", 
        "file_name": "7ccf1181-1176-422a-8b98-fab607f87465_gdc_realn_rehead.bam", 
        "submitter_id": "7ccf1181-1176-422a-8b98-fab607f87465", 
        "data_category": "Sequencing Reads", 
        "platform": "Illumina", 
        "created_datetime": "2016-05-26T09:32:26.161044-05:00", 
        "file_size": 12769240038, 
        "md5sum": "07ac376e596bd2ebc1e07ed9209a2d9b", 
        "updated_datetime": "2018-11-15T21:47:23.001784-06:00", 
        "file_id": "cc200468-1a2a-445b-bd33-3f1f68b11d8b", 
        "data_type": "Aligned Reads", 
        "state": "released", 
        "experimental_strategy": "RNA-Seq"
      }
    ], 
    "updated_datetime": "2018-09-06T17:41:51.247648-05:00", 
    "workflow_link": "https://github.com/NCI-GDC/htseq-cwl", 
    "submitter_id": "7db35b39-8d3e-4f93-8450-7e494ba9e0f8_count", 
    "state": "released", 
    "workflow_type": "HTSeq - Counts", 
    "created_datetime": "2016-05-26T21:17:51.415301-05:00", 
    "analysis_id": "1df2670e-b40a-419a-8d9d-b33b565eccd1"
  }, 
  "file_size": 259629, 
  "md5sum": "d9142b512ca71c49a087567cadf22a18", 
  "file_id": "219fa29f-3da2-4ee1-991f-18dcca25184a", 
  "data_type": "Gene Expression Quantification", 
  "state": "released", 
  "experimental_strategy": "RNA-Seq"
},{
  "data_format": "TXT", 
  "access": "open", 
  "associated_entities": [
    {
      "entity_submitter_id": "TCGA-A3-3320-01A-02R-1325-07", 
      "entity_type": "aliquot", 
      "case_id": "50f29fc7-c111-4101-b970-b1e1dd3388cf", 
      "entity_id": "3a02dae1-49a3-430d-9075-2d9d4bad6593"
    }
  ], 
  "file_name": "5012c1cb-2153-4013-99d7-c8678f6db126.htseq.counts.gz", 
  "submitter_id": "5012c1cb-2153-4013-99d7-c8678f6db126_count", 
  "data_category": "Transcriptome Profiling", 
  "analysis": {
    "workflow_version": "v1", 
    "input_files": [
      {
        "data_format": "BAM", 
        "access": "controlled", 
        "file_name": "0db52d2e-6116-406f-8bf4-b7cc9ebda7de_gdc_realn_rehead.bam", 
        "submitter_id": "0db52d2e-6116-406f-8bf4-b7cc9ebda7de", 
        "data_category": "Sequencing Reads", 
        "platform": "Illumina", 
        "created_datetime": "2016-05-28T03:53:12.490767-05:00", 
        "file_size": 9211790104, 
        "md5sum": "3f856a900c5cc1d99025b21c7049e3ff", 
        "updated_datetime": "2018-11-15T21:38:44.655215-06:00", 
        "file_id": "b1ae5b87-018d-4787-afbf-b96af95b33f7", 
        "data_type": "Aligned Reads", 
        "state": "released", 
        "experimental_strategy": "RNA-Seq"
      }
    ], 
    "updated_datetime": "2018-09-06T17:41:51.247648-05:00", 
    "workflow_link": "https://github.com/NCI-GDC/htseq-cwl", 
    "submitter_id": "5012c1cb-2153-4013-99d7-c8678f6db126_count", 
    "state": "released", 
    "workflow_type": "HTSeq - Counts", 
    "created_datetime": "2016-05-29T10:27:42.640475-05:00", 
    "analysis_id": "ed07b190-48ac-4908-945f-6e38617946c9"
  }, 
  "file_size": 259471, 
  "md5sum": "00ff57d70fc25b1cb3b8ce8330933f6c", 
  "file_id": "a0bc299c-2df2-4d79-a72a-0c92eec4ab10", 
  "data_type": "Gene Expression Quantification", 
  "state": "released", 
  "experimental_strategy": "RNA-Seq"
},{
  "data_format": "TXT", 
  "access": "open", 
  "associated_entities": [
    {
      "entity_submitter_id": "TCGA-B8-A54D-01A-21R-A266-07", 
      "entity_type": "aliquot", 
      "case_id": "9256867c-dc82-4e1a-85d6-e4c9bde8ab8c", 
      "entity_id": "b3c577b3-a244-4494-bd9a-44b164f22790"
    }
  ], 
  "file_name": "6bfb01db-5e92-4fad-9b21-39e1e911716b.htseq.counts.gz", 
  "submitter_id": "6bfb01db-5e92-4fad-9b21-39e1e911716b_count", 
  "data_category": "Transcriptome Profiling", 
  "analysis": {
    "workflow_version": "v1", 
    "input_files": [
      {
        "data_format": "BAM", 
        "access": "controlled", 
        "file_name": "b9c152e1-588e-42b8-b71f-64634eb7962d_gdc_realn_rehead.bam", 
        "submitter_id": "b9c152e1-588e-42b8-b71f-64634eb7962d", 
        "data_category": "Sequencing Reads", 
        "platform": "Illumina", 
        "created_datetime": "2016-05-29T07:32:08.115227-05:00", 
        "file_size": 5159049255, 
        "md5sum": "16b9446a6d028f2b900bccc8c89c763b", 
        "updated_datetime": "2018-11-15T22:04:38.004773-06:00", 
        "file_id": "ecd55852-5f7e-4547-8cb2-96f87aee75f2", 
        "data_type": "Aligned Reads", 
        "state": "released", 
        "experimental_strategy": "RNA-Seq"
      }
    ], 
    "updated_datetime": "2018-09-06T17:41:51.247648-05:00", 
    "workflow_link": "https://github.com/NCI-GDC/htseq-cwl", 
    "submitter_id": "6bfb01db-5e92-4fad-9b21-39e1e911716b_count", 
    "state": "released", 
    "workflow_type": "HTSeq - Counts", 
    "created_datetime": "2016-05-29T10:52:48.253905-05:00", 
    "analysis_id": "eb3354fa-72f1-41f6-a38b-a5774168a163"
  }, 
  "file_size": 250026, 
  "md5sum": "4ec64b5fd075b9ff8e5d50c50ce3b328", 
  "file_id": "2cdde47d-4d0f-47ab-8ad1-6bf86e775586", 
  "data_type": "Gene Expression Quantification", 
  "state": "released", 
  "experimental_strategy": "RNA-Seq"
},{
  "data_format": "TXT", 
  "access": "open", 
  "associated_entities": [
    {
      "entity_submitter_id": "TCGA-B2-4098-01A-02R-1325-07", 
      "entity_type": "aliquot", 
      "case_id": "52d73201-9333-422f-a530-5958e866a298", 
      "entity_id": "9d0b7c48-b1ce-4f72-9b1d-38cdc08abaab"
    }
  ], 
  "file_name": "030a2cdd-9b0c-486f-935d-6049f41a85e6.htseq.counts.gz", 
  "submitter_id": "030a2cdd-9b0c-486f-935d-6049f41a85e6_count", 
  "data_category": "Transcriptome Profiling", 
  "annotations": [
    {
      "entity_submitter_id": "TCGA-B2-4098", 
      "notes": "Per the pathology report, this case is 50% clear cell and 50% papillary, which is not acceptable for TCGA.", 
      "submitter_id": "28720", 
      "entity_id": "52d73201-9333-422f-a530-5958e866a298", 
      "classification": "Observation", 
      "created_datetime": "2015-07-17T00:00:00", 
      "annotation_id": "87ca9b15-7a77-5554-ae0d-d26f7f1e5e9a", 
      "entity_type": "case", 
      "updated_datetime": "2018-08-23T16:36:27.780612-05:00", 
      "case_id": "52d73201-9333-422f-a530-5958e866a298", 
      "state": "released", 
      "category": "Item may not meet study protocol", 
      "status": "Approved"
    }
  ], 
  "analysis": {
    "workflow_version": "v1", 
    "input_files": [
      {
        "data_format": "BAM", 
        "access": "controlled", 
        "file_name": "7f237720-32d5-40a6-9497-c27e096a7b52_gdc_realn_rehead.bam", 
        "submitter_id": "7f237720-32d5-40a6-9497-c27e096a7b52", 
        "data_category": "Sequencing Reads", 
        "platform": "Illumina", 
        "created_datetime": "2016-05-28T06:14:05.760773-05:00", 
        "file_size": 6797576628, 
        "md5sum": "4e1d6e71993568729e29a61acec5367b", 
        "updated_datetime": "2018-11-15T21:12:37.513272-06:00", 
        "file_id": "813f1a6d-2fc0-499f-9b6f-15466b3c5515", 
        "data_type": "Aligned Reads", 
        "state": "released", 
        "experimental_strategy": "RNA-Seq"
      }
    ], 
    "updated_datetime": "2018-09-06T17:41:51.247648-05:00", 
    "workflow_link": "https://github.com/NCI-GDC/htseq-cwl", 
    "submitter_id": "030a2cdd-9b0c-486f-935d-6049f41a85e6_count", 
    "state": "released", 
    "workflow_type": "HTSeq - Counts", 
    "created_datetime": "2016-05-29T10:28:43.317830-05:00", 
    "analysis_id": "10f2f9d2-85ae-4647-a881-8a41b7128066"
  }, 
  "file_size": 252296, 
  "md5sum": "6272b34a2d3a7f3bf25240eec0a5811d", 
  "file_id": "6d9015d6-2470-4ebb-8e07-360cde9ab13f", 
  "data_type": "Gene Expression Quantification", 
  "state": "released", 
  "experimental_strategy": "RNA-Seq"
},{
  "data_format": "TXT", 
  "access": "open", 
  "associated_entities": [
    {
      "entity_submitter_id": "TCGA-A3-3374-01A-02R-1325-07", 
      "entity_type": "aliquot", 
      "case_id": "0b970feb-914f-4159-912f-6efec02b617f", 
      "entity_id": "d5261ff1-e2ae-4a72-83c7-df812cf9a947"
    }
  ], 
  "file_name": "f00b69a3-c3d2-4499-b337-abbce3e48f9b.htseq.counts.gz", 
  "submitter_id": "f00b69a3-c3d2-4499-b337-abbce3e48f9b_count", 
  "data_category": "Transcriptome Profiling", 
  "analysis": {
    "workflow_version": "v1", 
    "input_files": [
      {
        "data_format": "BAM", 
        "access": "controlled", 
        "file_name": "844c3f9a-c467-4858-a442-72604bc15935_gdc_realn_rehead.bam", 
        "submitter_id": "844c3f9a-c467-4858-a442-72604bc15935", 
        "data_category": "Sequencing Reads", 
        "platform": "Illumina", 
        "created_datetime": "2016-05-26T00:35:10.360085-05:00", 
        "file_size": 8308740247, 
        "md5sum": "6c906a7e3d86ccd81a7c95a9f9e80639", 
        "updated_datetime": "2018-11-15T20:57:47.372612-06:00", 
        "file_id": "634ea37e-d905-49b7-a4e4-535249e78a75", 
        "data_type": "Aligned Reads", 
        "state": "released", 
        "experimental_strategy": "RNA-Seq"
      }
    ], 
    "updated_datetime": "2018-09-06T17:41:51.247648-05:00", 
    "workflow_link": "https://github.com/NCI-GDC/htseq-cwl", 
    "submitter_id": "f00b69a3-c3d2-4499-b337-abbce3e48f9b_count", 
    "state": "released", 
    "workflow_type": "HTSeq - Counts", 
    "created_datetime": "2016-05-26T21:10:51.373204-05:00", 
    "analysis_id": "bb775782-88dc-4fcf-9219-99de4aa94791"
  }, 
  "file_size": 252255, 
  "md5sum": "371da56293fbcda0b6a7a05c359b424e", 
  "file_id": "60c016f7-e8de-41aa-9e77-4f10f94c3ae4", 
  "data_type": "Gene Expression Quantification", 
  "state": "released", 
  "experimental_strategy": "RNA-Seq"
},{
  "data_format": "TXT", 
  "access": "open", 
  "associated_entities": [
    {
      "entity_submitter_id": "TCGA-BP-5000-01A-01R-1334-07", 
      "entity_type": "aliquot", 
      "case_id": "2a2f168c-f93a-4e83-8df2-93a3e7bc06a0", 
      "entity_id": "7da7f984-be2f-42bf-b78c-1b34d43fb914"
    }
  ], 
  "file_name": "6993764a-2359-4e76-a325-b040e97648d3.htseq.counts.gz", 
  "submitter_id": "6993764a-2359-4e76-a325-b040e97648d3_count", 
  "data_category": "Transcriptome Profiling", 
  "analysis": {
    "workflow_version": "v1", 
    "input_files": [
      {
        "data_format": "BAM", 
        "access": "controlled", 
        "file_name": "234b6e8f-6a02-473a-bf1f-ba660235a166_gdc_realn_rehead.bam", 
        "submitter_id": "234b6e8f-6a02-473a-bf1f-ba660235a166", 
        "data_category": "Sequencing Reads", 
        "platform": "Illumina", 
        "created_datetime": "2016-05-26T19:55:25.808412-05:00", 
        "file_size": 10698410531, 
        "md5sum": "f55994dd52d3776477c79fce5af4cce0", 
        "updated_datetime": "2018-11-15T20:20:28.822215-06:00", 
        "file_id": "2d86fde1-fac5-4d7a-bb1e-e52fe42a810e", 
        "data_type": "Aligned Reads", 
        "state": "released", 
        "experimental_strategy": "RNA-Seq"
      }
    ], 
    "updated_datetime": "2018-09-06T17:41:51.247648-05:00", 
    "workflow_link": "https://github.com/NCI-GDC/htseq-cwl", 
    "submitter_id": "6993764a-2359-4e76-a325-b040e97648d3_count", 
    "state": "released", 
    "workflow_type": "HTSeq - Counts", 
    "created_datetime": "2016-05-26T21:25:50.432151-05:00", 
    "analysis_id": "37b5f824-3ec7-4700-9654-9161e6b60947"
  }, 
  "file_size": 257813, 
  "md5sum": "e402924643542ca15d7c91cfdee11592", 
  "file_id": "7ad72144-0360-4b38-9987-a560b14d679c", 
  "data_type": "Gene Expression Quantification", 
  "state": "released", 
  "experimental_strategy": "RNA-Seq"
},{
  "data_format": "TXT", 
  "access": "open", 
  "associated_entities": [
    {
      "entity_submitter_id": "TCGA-A3-A6NI-01A-11R-A33J-07", 
      "entity_type": "aliquot", 
      "case_id": "2953131e-9c34-4fa2-8af4-2c8d66ea2821", 
      "entity_id": "efada68b-1ccd-4268-a636-0a4af550e15c"
    }
  ], 
  "file_name": "dba87d20-a3ed-4ca3-93f7-0fe979f7923a.htseq.counts.gz", 
  "submitter_id": "dba87d20-a3ed-4ca3-93f7-0fe979f7923a_count", 
  "data_category": "Transcriptome Profiling", 
  "analysis": {
    "workflow_version": "v1", 
    "input_files": [
      {
        "data_format": "BAM", 
        "access": "controlled", 
        "file_name": "e6677059-a045-4788-af9b-31d020c985c1_gdc_realn_rehead.bam", 
        "submitter_id": "e6677059-a045-4788-af9b-31d020c985c1", 
        "data_category": "Sequencing Reads", 
        "platform": "Illumina", 
        "created_datetime": "2016-05-26T19:26:24.641306-05:00", 
        "file_size": 9709428186, 
        "md5sum": "f4a4eaaf90a93ce9e3c6ccd355434a68", 
        "updated_datetime": "2018-11-15T22:04:38.004773-06:00", 
        "file_id": "e6d44aba-f3c3-4b2e-b9a5-9c295fcf7069", 
        "data_type": "Aligned Reads", 
        "state": "released", 
        "experimental_strategy": "RNA-Seq"
      }
    ], 
    "updated_datetime": "2018-09-06T17:41:51.247648-05:00", 
    "workflow_link": "https://github.com/NCI-GDC/htseq-cwl", 
    "submitter_id": "dba87d20-a3ed-4ca3-93f7-0fe979f7923a_count", 
    "state": "released", 
    "workflow_type": "HTSeq - Counts", 
    "created_datetime": "2016-05-26T21:25:26.826681-05:00", 
    "analysis_id": "6293ef27-e788-43b5-99fd-8534e8fe382d"
  }, 
  "file_size": 255950, 
  "md5sum": "5a67dc7350cd8510d71d7b4f5fd12b02", 
  "file_id": "373c6e2a-e463-4e59-a21e-37530f537259", 
  "data_type": "Gene Expression Quantification", 
  "state": "released", 
  "experimental_strategy": "RNA-Seq"
},{
  "data_format": "TXT", 
  "access": "open", 
  "associated_entities": [
    {
      "entity_submitter_id": "TCGA-B0-4824-01A-01R-1277-07", 
      "entity_type": "aliquot", 
      "case_id": "03905b58-4b13-410c-8e92-115ab2a42e80", 
      "entity_id": "aafaf3c4-9f80-40ab-af90-03f2ceda4e87"
    }
  ], 
  "file_name": "0b490510-ec4d-4e10-ad98-c378e9332a6d.htseq.counts.gz", 
  "submitter_id": "0b490510-ec4d-4e10-ad98-c378e9332a6d_count", 
  "data_category": "Transcriptome Profiling", 
  "analysis": {
    "workflow_version": "v1", 
    "input_files": [
      {
        "data_format": "BAM", 
        "access": "controlled", 
        "file_name": "03adc55a-601d-4c32-953e-224accd446ac_gdc_realn_rehead.bam", 
        "submitter_id": "03adc55a-601d-4c32-953e-224accd446ac", 
        "data_category": "Sequencing Reads", 
        "platform": "Illumina", 
        "created_datetime": "2016-05-25T18:39:07.704719-05:00", 
        "file_size": 5593062392, 
        "md5sum": "56038be2eae0b5014447f78c381a488c", 
        "updated_datetime": "2018-11-15T22:04:38.004773-06:00", 
        "file_id": "eab929a8-f647-44aa-99f3-21155e84c4c2", 
        "data_type": "Aligned Reads", 
        "state": "released", 
        "experimental_strategy": "RNA-Seq"
      }
    ], 
    "updated_datetime": "2018-09-06T17:41:51.247648-05:00", 
    "workflow_link": "https://github.com/NCI-GDC/htseq-cwl", 
    "submitter_id": "0b490510-ec4d-4e10-ad98-c378e9332a6d_count", 
    "state": "released", 
    "workflow_type": "HTSeq - Counts", 
    "created_datetime": "2016-05-26T21:06:44.155430-05:00", 
    "analysis_id": "946698a1-f6c3-482b-8901-92b9b3242f95"
  }, 
  "file_size": 257338, 
  "md5sum": "d609e46a7e8f4426030038b9365e494c", 
  "file_id": "fff32101-4f71-4c09-b65c-bf09e97c5160", 
  "data_type": "Gene Expression Quantification", 
  "state": "released", 
  "experimental_strategy": "RNA-Seq"
},{
  "data_format": "TXT", 
  "access": "open", 
  "associated_entities": [
    {
      "entity_submitter_id": "TCGA-BP-4975-01A-01R-1334-07", 
      "entity_type": "aliquot", 
      "case_id": "d97ac1d1-fc06-4e9b-b3ad-415582ff66f1", 
      "entity_id": "fc338903-8318-40e4-8652-26b116ad394a"
    }
  ], 
  "file_name": "884aa7fa-58c7-4ec1-bb3a-5fd7141dff0a.htseq.counts.gz", 
  "submitter_id": "884aa7fa-58c7-4ec1-bb3a-5fd7141dff0a_count", 
  "data_category": "Transcriptome Profiling", 
  "analysis": {
    "workflow_version": "v1", 
    "input_files": [
      {
        "data_format": "BAM", 
        "access": "controlled", 
        "file_name": "fc76e348-773f-41fd-984f-babf4fe7f319_gdc_realn_rehead.bam", 
        "submitter_id": "fc76e348-773f-41fd-984f-babf4fe7f319", 
        "data_category": "Sequencing Reads", 
        "platform": "Illumina", 
        "created_datetime": "2016-05-28T17:41:44.376511-05:00", 
        "file_size": 15694951262, 
        "md5sum": "7783a34984d25b62d70519d06a79a592", 
        "updated_datetime": "2018-11-15T21:21:29.863147-06:00", 
        "file_id": "8f580c62-5de5-4cf0-9769-e2e62392cea1", 
        "data_type": "Aligned Reads", 
        "state": "released", 
        "experimental_strategy": "RNA-Seq"
      }
    ], 
    "updated_datetime": "2018-09-06T17:41:51.247648-05:00", 
    "workflow_link": "https://github.com/NCI-GDC/htseq-cwl", 
    "submitter_id": "884aa7fa-58c7-4ec1-bb3a-5fd7141dff0a_count", 
    "state": "released", 
    "workflow_type": "HTSeq - Counts", 
    "created_datetime": "2016-05-29T11:06:15.856865-05:00", 
    "analysis_id": "ab4de554-68ce-41a0-8bfc-2a932fe41233"
  }, 
  "file_size": 259452, 
  "md5sum": "d2447801f6c9674520e68e3ad0d771e6", 
  "file_id": "3bea8989-71eb-4654-9dee-bf1679a40e8b", 
  "data_type": "Gene Expression Quantification", 
  "state": "released", 
  "experimental_strategy": "RNA-Seq"
},{
  "data_format": "TXT", 
  "access": "open", 
  "associated_entities": [
    {
      "entity_submitter_id": "TCGA-BP-4330-01A-01R-1289-07", 
      "entity_type": "aliquot", 
      "case_id": "fdfaf862-46a4-4792-8487-810c6d1f9093", 
      "entity_id": "a6fa5999-e4c2-4a09-9ead-8fa79e92ef3c"
    }
  ], 
  "file_name": "ab461441-1f45-4ae5-b5da-ebb58817f75c.htseq.counts.gz", 
  "submitter_id": "ab461441-1f45-4ae5-b5da-ebb58817f75c_count", 
  "data_category": "Transcriptome Profiling", 
  "analysis": {
    "workflow_version": "v1", 
    "input_files": [
      {
        "data_format": "BAM", 
        "access": "controlled", 
        "file_name": "1683b0e1-55dc-4392-85b8-4953b4b34678_gdc_realn_rehead.bam", 
        "submitter_id": "1683b0e1-55dc-4392-85b8-4953b4b34678", 
        "data_category": "Sequencing Reads", 
        "platform": "Illumina", 
        "created_datetime": "2016-05-30T19:49:45.559678-05:00", 
        "file_size": 9018194221, 
        "md5sum": "677a1fdce6f74b87b7604ca4a3effab9", 
        "updated_datetime": "2018-11-15T20:20:28.822215-06:00", 
        "file_id": "36a3a662-834d-47d4-ba94-d51c62b4f4d2", 
        "data_type": "Aligned Reads", 
        "state": "released", 
        "experimental_strategy": "RNA-Seq"
      }
    ], 
    "updated_datetime": "2018-09-06T17:41:51.247648-05:00", 
    "workflow_link": "https://github.com/NCI-GDC/htseq-cwl", 
    "submitter_id": "ab461441-1f45-4ae5-b5da-ebb58817f75c_count", 
    "state": "released", 
    "workflow_type": "HTSeq - Counts", 
    "created_datetime": "2016-05-30T21:09:14.439564-05:00", 
    "analysis_id": "d7de4211-63dd-46a6-9970-c71c0d28b48f"
  }, 
  "file_size": 259651, 
  "md5sum": "6a5e9926398cf3cbff9726afd3e1674c", 
  "file_id": "cea1c87c-eb1b-406c-b939-07fcddf87c73", 
  "data_type": "Gene Expression Quantification", 
  "state": "released", 
  "experimental_strategy": "RNA-Seq"
},{
  "data_format": "TXT", 
  "access": "open", 
  "associated_entities": [
    {
      "entity_submitter_id": "TCGA-B0-4841-01A-01R-1277-07", 
      "entity_type": "aliquot", 
      "case_id": "77d8c2cf-6b27-417b-9d43-14c95e6f9b85", 
      "entity_id": "8f94529e-99ea-4c86-935f-898cba73b13d"
    }
  ], 
  "file_name": "cca451f8-573f-4f4d-b551-32493218d16c.htseq.counts.gz", 
  "submitter_id": "cca451f8-573f-4f4d-b551-32493218d16c_count", 
  "data_category": "Transcriptome Profiling", 
  "analysis": {
    "workflow_version": "v1", 
    "input_files": [
      {
        "data_format": "BAM", 
        "access": "controlled", 
        "file_name": "b55d7e9b-bae7-4641-a7ce-a67f81a52a50_gdc_realn_rehead.bam", 
        "submitter_id": "b55d7e9b-bae7-4641-a7ce-a67f81a52a50", 
        "data_category": "Sequencing Reads", 
        "platform": "Illumina", 
        "created_datetime": "2016-05-30T01:59:13.525590-05:00", 
        "file_size": 4216849530, 
        "md5sum": "b7eec605daae71fed6e02fe61b976b21", 
        "updated_datetime": "2018-11-15T21:12:37.513272-06:00", 
        "file_id": "70502d21-3796-4041-82ef-7bb04dd28d11", 
        "data_type": "Aligned Reads", 
        "state": "released", 
        "experimental_strategy": "RNA-Seq"
      }
    ], 
    "updated_datetime": "2018-09-06T17:41:51.247648-05:00", 
    "workflow_link": "https://github.com/NCI-GDC/htseq-cwl", 
    "submitter_id": "cca451f8-573f-4f4d-b551-32493218d16c_count", 
    "state": "released", 
    "workflow_type": "HTSeq - Counts", 
    "created_datetime": "2016-05-30T18:22:42.474818-05:00", 
    "analysis_id": "def8410a-dfbf-4ab4-a37b-569e5bd44af2"
  }, 
  "file_size": 242011, 
  "md5sum": "4d93c9e96579dc4d8a0d968b5bfa65e4", 
  "file_id": "a6d14582-1726-4a1b-89c0-7f2176f682fc", 
  "data_type": "Gene Expression Quantification", 
  "state": "released", 
  "experimental_strategy": "RNA-Seq"
},{
  "data_format": "TXT", 
  "access": "open", 
  "associated_entities": [
    {
      "entity_submitter_id": "TCGA-B8-5551-01A-01R-1541-07", 
      "entity_type": "aliquot", 
      "case_id": "07aa333c-8bfb-4bdd-ad86-912c099ca0a9", 
      "entity_id": "de741d7b-594e-4167-bf35-09fc4f6753ab"
    }
  ], 
  "file_name": "640ccf3e-487f-49ca-8df6-67e10d852c9e.htseq.counts.gz", 
  "submitter_id": "640ccf3e-487f-49ca-8df6-67e10d852c9e_count", 
  "data_category": "Transcriptome Profiling", 
  "analysis": {
    "workflow_version": "v1", 
    "input_files": [
      {
        "data_format": "BAM", 
        "access": "controlled", 
        "file_name": "57a60dc7-91d5-490c-8bd7-e812e09185fc_gdc_realn_rehead.bam", 
        "submitter_id": "57a60dc7-91d5-490c-8bd7-e812e09185fc", 
        "data_category": "Sequencing Reads", 
        "platform": "Illumina", 
        "created_datetime": "2016-05-25T22:04:18.037172-05:00", 
        "file_size": 9893704188, 
        "md5sum": "7cd7351ce3d050e5d6bc1b624701b613", 
        "updated_datetime": "2018-11-15T21:12:37.513272-06:00", 
        "file_id": "7adc46db-6c75-4457-990e-3c5e6dfc0fa5", 
        "data_type": "Aligned Reads", 
        "state": "released", 
        "experimental_strategy": "RNA-Seq"
      }
    ], 
    "updated_datetime": "2018-09-06T17:41:51.247648-05:00", 
    "workflow_link": "https://github.com/NCI-GDC/htseq-cwl", 
    "submitter_id": "640ccf3e-487f-49ca-8df6-67e10d852c9e_count", 
    "state": "released", 
    "workflow_type": "HTSeq - Counts", 
    "created_datetime": "2016-05-26T21:08:48.848821-05:00", 
    "analysis_id": "cb3a9cb8-825f-46fd-9205-0c87ccc1fcd8"
  }, 
  "file_size": 252567, 
  "md5sum": "fd75970afc966311fa0f9055b0d40648", 
  "file_id": "cc573f1c-825e-4045-bc66-73cafabe582d", 
  "data_type": "Gene Expression Quantification", 
  "state": "released", 
  "experimental_strategy": "RNA-Seq"
},{
  "data_format": "TXT", 
  "access": "open", 
  "associated_entities": [
    {
      "entity_submitter_id": "TCGA-AK-3440-01A-02R-1277-07", 
      "entity_type": "aliquot", 
      "case_id": "3c5f27e9-db2f-4963-9240-94815808d32f", 
      "entity_id": "7c4ee68b-d39f-4762-b39f-a40787413af6"
    }
  ], 
  "file_name": "5a8f462d-a749-4542-bf02-f1350fb73599.htseq.counts.gz", 
  "submitter_id": "5a8f462d-a749-4542-bf02-f1350fb73599_count", 
  "data_category": "Transcriptome Profiling", 
  "analysis": {
    "workflow_version": "v1", 
    "input_files": [
      {
        "data_format": "BAM", 
        "access": "controlled", 
        "file_name": "3277f4c4-0ea6-4876-bf4a-cae3a3887e06_gdc_realn_rehead.bam", 
        "submitter_id": "3277f4c4-0ea6-4876-bf4a-cae3a3887e06", 
        "data_category": "Sequencing Reads", 
        "platform": "Illumina", 
        "created_datetime": "2016-05-27T09:24:00.416555-05:00", 
        "file_size": 7890147650, 
        "md5sum": "b9ec4b55eb8be5846b32272013d58a59", 
        "updated_datetime": "2018-11-15T20:57:47.372612-06:00", 
        "file_id": "5cfdfd60-bdd9-4818-a581-d844bcedc02f", 
        "data_type": "Aligned Reads", 
        "state": "released", 
        "experimental_strategy": "RNA-Seq"
      }
    ], 
    "updated_datetime": "2018-09-06T17:41:51.247648-05:00", 
    "workflow_link": "https://github.com/NCI-GDC/htseq-cwl", 
    "submitter_id": "5a8f462d-a749-4542-bf02-f1350fb73599_count", 
    "state": "released", 
    "workflow_type": "HTSeq - Counts", 
    "created_datetime": "2016-05-29T10:15:34.613917-05:00", 
    "analysis_id": "433dd723-1497-4732-8df7-f03d82c4842b"
  }, 
  "file_size": 250923, 
  "md5sum": "954f7ef969d944066907d270edf42f3d", 
  "file_id": "332c12ca-b218-49e2-84bb-1f413a613686", 
  "data_type": "Gene Expression Quantification", 
  "state": "released", 
  "experimental_strategy": "RNA-Seq"
},{
  "data_format": "TXT", 
  "access": "open", 
  "associated_entities": [
    {
      "entity_submitter_id": "TCGA-BP-5169-01A-01R-1426-07", 
      "entity_type": "aliquot", 
      "case_id": "2d7e2ae4-09ba-40af-82ce-66ac7dbd4831", 
      "entity_id": "bd434e6d-97f9-4264-952f-91b910b6249c"
    }
  ], 
  "file_name": "27348a04-4203-4990-ba27-4bde0422932b.htseq.counts.gz", 
  "submitter_id": "27348a04-4203-4990-ba27-4bde0422932b_count", 
  "data_category": "Transcriptome Profiling", 
  "analysis": {
    "workflow_version": "v1", 
    "input_files": [
      {
        "data_format": "BAM", 
        "access": "controlled", 
        "file_name": "cda6a29c-e69f-4b49-b7ae-d3b8a2bfff3e_gdc_realn_rehead.bam", 
        "submitter_id": "cda6a29c-e69f-4b49-b7ae-d3b8a2bfff3e", 
        "data_category": "Sequencing Reads", 
        "platform": "Illumina", 
        "created_datetime": "2016-05-26T22:15:40.298188-05:00", 
        "file_size": 13556279284, 
        "md5sum": "f701835416da478701ee376a319b6659", 
        "updated_datetime": "2018-11-15T20:08:12.509468-06:00", 
        "file_id": "16f3c691-7652-4068-a2ec-f5b6ba219687", 
        "data_type": "Aligned Reads", 
        "state": "released", 
        "experimental_strategy": "RNA-Seq"
      }
    ], 
    "updated_datetime": "2018-09-06T17:41:51.247648-05:00", 
    "workflow_link": "https://github.com/NCI-GDC/htseq-cwl", 
    "submitter_id": "27348a04-4203-4990-ba27-4bde0422932b_count", 
    "state": "released", 
    "workflow_type": "HTSeq - Counts", 
    "created_datetime": "2016-05-29T10:07:12.638218-05:00", 
    "analysis_id": "ab8d06fb-d1ef-4373-9891-6f80c7add2d7"
  }, 
  "file_size": 253616, 
  "md5sum": "d10c25e0609f6c6a30b24a0a21b50206", 
  "file_id": "376f6843-ad87-4a3f-b76a-78eae76efdec", 
  "data_type": "Gene Expression Quantification", 
  "state": "released", 
  "experimental_strategy": "RNA-Seq"
},{
  "data_format": "TXT", 
  "access": "open", 
  "associated_entities": [
    {
      "entity_submitter_id": "TCGA-BP-4770-01A-01R-1503-07", 
      "entity_type": "aliquot", 
      "case_id": "c3cc716b-1b9c-4e73-9a40-f1f891a17c2d", 
      "entity_id": "021f38df-d9cd-4b4b-8fd6-8fc2bc4eb3fc"
    }
  ], 
  "file_name": "3fdbd440-98a0-4ea0-ad84-d38667e176d0.htseq.counts.gz", 
  "submitter_id": "3fdbd440-98a0-4ea0-ad84-d38667e176d0_count", 
  "data_category": "Transcriptome Profiling", 
  "analysis": {
    "workflow_version": "v1", 
    "input_files": [
      {
        "data_format": "BAM", 
        "access": "controlled", 
        "file_name": "a4862e82-d87e-4a3b-99d0-6961b0f71f2c_gdc_realn_rehead.bam", 
        "submitter_id": "a4862e82-d87e-4a3b-99d0-6961b0f71f2c", 
        "data_category": "Sequencing Reads", 
        "platform": "Illumina", 
        "created_datetime": "2016-05-29T18:13:29.709999-05:00", 
        "file_size": 11471931358, 
        "md5sum": "1b9d63435d8a6a7706bdbece617a42cd", 
        "updated_datetime": "2018-11-15T22:04:38.004773-06:00", 
        "file_id": "e7541eb1-5096-419c-b4e3-d45f8b6c88f0", 
        "data_type": "Aligned Reads", 
        "state": "released", 
        "experimental_strategy": "RNA-Seq"
      }
    ], 
    "updated_datetime": "2018-09-06T17:41:51.247648-05:00", 
    "workflow_link": "https://github.com/NCI-GDC/htseq-cwl", 
    "submitter_id": "3fdbd440-98a0-4ea0-ad84-d38667e176d0_count", 
    "state": "released", 
    "workflow_type": "HTSeq - Counts", 
    "created_datetime": "2016-05-30T18:44:46.650575-05:00", 
    "analysis_id": "9b435cf5-c7c5-4c1c-bad7-ff17a6e3a8ba"
  }, 
  "file_size": 253711, 
  "md5sum": "1b5db09ec4494104fb7921bc232c9610", 
  "file_id": "b6771970-3fb2-46bb-8bc7-4cfa8b06bdfe", 
  "data_type": "Gene Expression Quantification", 
  "state": "released", 
  "experimental_strategy": "RNA-Seq"
},{
  "data_format": "TXT", 
  "access": "open", 
  "associated_entities": [
    {
      "entity_submitter_id": "TCGA-B4-5838-01A-11R-1672-07", 
      "entity_type": "aliquot", 
      "case_id": "70820391-13b4-438f-ba4a-c0804d4c2d76", 
      "entity_id": "c2a781a3-4960-4faf-bd94-ae4c7442262a"
    }
  ], 
  "file_name": "a87961f7-7a05-4248-a683-7047af4ea194.htseq.counts.gz", 
  "submitter_id": "a87961f7-7a05-4248-a683-7047af4ea194_count", 
  "data_category": "Transcriptome Profiling", 
  "analysis": {
    "workflow_version": "v1", 
    "input_files": [
      {
        "data_format": "BAM", 
        "access": "controlled", 
        "file_name": "50541bf6-f673-490f-86d5-c4a736d8c9c8_gdc_realn_rehead.bam", 
        "submitter_id": "50541bf6-f673-490f-86d5-c4a736d8c9c8", 
        "data_category": "Sequencing Reads", 
        "platform": "Illumina", 
        "created_datetime": "2016-05-29T17:51:10.936208-05:00", 
        "file_size": 7625186665, 
        "md5sum": "dfe29f6fb741de3925fe451de977cee9", 
        "updated_datetime": "2018-11-15T20:46:44.319330-06:00", 
        "file_id": "460c49ae-5d85-4938-a5e7-0c9eab7fd1f5", 
        "data_type": "Aligned Reads", 
        "state": "released", 
        "experimental_strategy": "RNA-Seq"
      }
    ], 
    "updated_datetime": "2018-09-06T17:41:51.247648-05:00", 
    "workflow_link": "https://github.com/NCI-GDC/htseq-cwl", 
    "submitter_id": "a87961f7-7a05-4248-a683-7047af4ea194_count", 
    "state": "released", 
    "workflow_type": "HTSeq - Counts", 
    "created_datetime": "2016-05-30T18:18:42.381048-05:00", 
    "analysis_id": "dc5d328d-0549-4997-8fda-0f46d37dbcc9"
  }, 
  "file_size": 249215, 
  "md5sum": "3ccfecf2ec017e247611651da1742e47", 
  "file_id": "5944024f-7687-4b2c-a9e2-ca42e6612f97", 
  "data_type": "Gene Expression Quantification", 
  "state": "released", 
  "experimental_strategy": "RNA-Seq"
},{
  "data_format": "TXT", 
  "access": "open", 
  "associated_entities": [
    {
      "entity_submitter_id": "TCGA-B0-4815-01A-01R-1503-07", 
      "entity_type": "aliquot", 
      "case_id": "ff127be4-631a-4e0e-a971-842f9eb6760e", 
      "entity_id": "84645ee1-832e-4dcc-8e77-6aa55130f280"
    }
  ], 
  "file_name": "04ebd1b2-5cc6-448d-a351-58cc73a8d094.htseq.counts.gz", 
  "submitter_id": "04ebd1b2-5cc6-448d-a351-58cc73a8d094_count", 
  "data_category": "Transcriptome Profiling", 
  "annotations": [
    {
      "entity_submitter_id": "TCGA-B0-4815", 
      "notes": "Prior malignancy of the pituitary gland. No systemic chemotherapy or radiation.", 
      "submitter_id": "11794", 
      "entity_id": "ff127be4-631a-4e0e-a971-842f9eb6760e", 
      "classification": "Notification", 
      "created_datetime": "2012-10-31T00:00:00", 
      "annotation_id": "1535f604-f4ca-514a-b29e-b14f96ab9d6a", 
      "entity_type": "case", 
      "updated_datetime": "2018-08-23T16:36:27.780612-05:00", 
      "case_id": "ff127be4-631a-4e0e-a971-842f9eb6760e", 
      "state": "released", 
      "category": "Prior malignancy", 
      "status": "Approved"
    }
  ], 
  "analysis": {
    "workflow_version": "v1", 
    "input_files": [
      {
        "data_format": "BAM", 
        "access": "controlled", 
        "file_name": "2361ce87-6c08-4c90-a2d1-2046b274faef_gdc_realn_rehead.bam", 
        "submitter_id": "2361ce87-6c08-4c90-a2d1-2046b274faef", 
        "data_category": "Sequencing Reads", 
        "platform": "Illumina", 
        "created_datetime": "2016-05-30T20:58:24.781942-05:00", 
        "file_size": 11427475977, 
        "md5sum": "4c7c42566bd858670aa047db2bb8c657", 
        "updated_datetime": "2018-11-15T21:47:23.001784-06:00", 
        "file_id": "c7ede939-6dae-47f2-ac5b-8a2b0d592fa2", 
        "data_type": "Aligned Reads", 
        "state": "released", 
        "experimental_strategy": "RNA-Seq"
      }
    ], 
    "updated_datetime": "2018-09-06T17:41:51.247648-05:00", 
    "workflow_link": "https://github.com/NCI-GDC/htseq-cwl", 
    "submitter_id": "04ebd1b2-5cc6-448d-a351-58cc73a8d094_count", 
    "state": "released", 
    "workflow_type": "HTSeq - Counts", 
    "created_datetime": "2016-05-30T21:09:55.942429-05:00", 
    "analysis_id": "bb09dfb0-c9a0-4551-9dd6-fc72b2846b95"
  }, 
  "file_size": 260670, 
  "md5sum": "fd7b60cd47590e605e4e1064534f46da", 
  "file_id": "a1e2d67f-78a0-4263-831c-46144e604d1d", 
  "data_type": "Gene Expression Quantification", 
  "state": "released", 
  "experimental_strategy": "RNA-Seq"
},{
  "data_format": "TXT", 
  "access": "open", 
  "associated_entities": [
    {
      "entity_submitter_id": "TCGA-B0-4838-01A-01R-1305-07", 
      "entity_type": "aliquot", 
      "case_id": "efb088d9-fa88-4caf-a837-20d76efc83f6", 
      "entity_id": "6ca77d33-0f4f-495d-ba00-5b9686c1d5bc"
    }
  ], 
  "file_name": "bbd8991a-fb0b-48c2-868c-7efc4872dcfb.htseq.counts.gz", 
  "submitter_id": "bbd8991a-fb0b-48c2-868c-7efc4872dcfb_count", 
  "data_category": "Transcriptome Profiling", 
  "analysis": {
    "workflow_version": "v1", 
    "input_files": [
      {
        "data_format": "BAM", 
        "access": "controlled", 
        "file_name": "436dfc15-41f6-4b46-8ec9-fc75dc778718_gdc_realn_rehead.bam", 
        "submitter_id": "436dfc15-41f6-4b46-8ec9-fc75dc778718", 
        "data_category": "Sequencing Reads", 
        "platform": "Illumina", 
        "created_datetime": "2016-05-29T19:36:31.273632-05:00", 
        "file_size": 7771717871, 
        "md5sum": "962625e8bbb30d674092c5128abd1be5", 
        "updated_datetime": "2018-11-15T21:56:00.379896-06:00", 
        "file_id": "d73853f9-0efc-44b6-81d2-0bc321db5f84", 
        "data_type": "Aligned Reads", 
        "state": "released", 
        "experimental_strategy": "RNA-Seq"
      }
    ], 
    "updated_datetime": "2018-09-06T17:41:51.247648-05:00", 
    "workflow_link": "https://github.com/NCI-GDC/htseq-cwl", 
    "submitter_id": "bbd8991a-fb0b-48c2-868c-7efc4872dcfb_count", 
    "state": "released", 
    "workflow_type": "HTSeq - Counts", 
    "created_datetime": "2016-05-30T18:59:15.561520-05:00", 
    "analysis_id": "32456d6b-9c8b-4d70-a8b7-fbbedd2dd25c"
  }, 
  "file_size": 256679, 
  "md5sum": "50d1d276bf760659f7f2d4c86547845d", 
  "file_id": "63e76713-2d34-4a11-bc5d-8473dd04db93", 
  "data_type": "Gene Expression Quantification", 
  "state": "released", 
  "experimental_strategy": "RNA-Seq"
},{
  "data_format": "TXT", 
  "access": "open", 
  "associated_entities": [
    {
      "entity_submitter_id": "TCGA-BP-5177-01A-01R-1426-07", 
      "entity_type": "aliquot", 
      "case_id": "8f54d854-22ea-4bd0-8cb1-1ab708544095", 
      "entity_id": "0d559ef8-c7f0-486a-bfa8-532fd38d993d"
    }
  ], 
  "file_name": "8236e9a3-ea00-4a0f-923e-40d55c300a83.htseq.counts.gz", 
  "submitter_id": "8236e9a3-ea00-4a0f-923e-40d55c300a83_count", 
  "data_category": "Transcriptome Profiling", 
  "analysis": {
    "workflow_version": "v1", 
    "input_files": [
      {
        "data_format": "BAM", 
        "access": "controlled", 
        "file_name": "2c69d1dd-db11-4a7f-ac6e-3f47333df07f_gdc_realn_rehead.bam", 
        "submitter_id": "2c69d1dd-db11-4a7f-ac6e-3f47333df07f", 
        "data_category": "Sequencing Reads", 
        "platform": "Illumina", 
        "created_datetime": "2016-05-29T04:41:21.073401-05:00", 
        "file_size": 8051227666, 
        "md5sum": "c36dbc2e7de0ce5de06eae33c232a12e", 
        "updated_datetime": "2018-11-15T21:56:00.379896-06:00", 
        "file_id": "dd937de6-1486-4231-bb7c-452e82f3d72e", 
        "data_type": "Aligned Reads", 
        "state": "released", 
        "experimental_strategy": "RNA-Seq"
      }
    ], 
    "updated_datetime": "2018-09-06T17:41:51.247648-05:00", 
    "workflow_link": "https://github.com/NCI-GDC/htseq-cwl", 
    "submitter_id": "8236e9a3-ea00-4a0f-923e-40d55c300a83_count", 
    "state": "released", 
    "workflow_type": "HTSeq - Counts", 
    "created_datetime": "2016-05-29T10:51:18.578249-05:00", 
    "analysis_id": "9d8b9af1-acbe-45f2-b59e-557f5cac9818"
  }, 
  "file_size": 252772, 
  "md5sum": "057010f19cf2acf73058f89ffa7684e7", 
  "file_id": "4cbde4be-5de1-4fda-9192-66c2508365e6", 
  "data_type": "Gene Expression Quantification", 
  "state": "released", 
  "experimental_strategy": "RNA-Seq"
},{
  "data_format": "TXT", 
  "access": "open", 
  "associated_entities": [
    {
      "entity_submitter_id": "TCGA-CJ-4639-01A-02R-1325-07", 
      "entity_type": "aliquot", 
      "case_id": "3e976301-4042-4ac0-8f01-ef2f1a8161a6", 
      "entity_id": "61de326f-12b9-47b4-948e-c84c75e6231f"
    }
  ], 
  "file_name": "f3876e31-2267-458d-826f-769bcfb34e56.htseq.counts.gz", 
  "submitter_id": "f3876e31-2267-458d-826f-769bcfb34e56_count", 
  "data_category": "Transcriptome Profiling", 
  "analysis": {
    "workflow_version": "v1", 
    "input_files": [
      {
        "data_format": "BAM", 
        "access": "controlled", 
        "file_name": "6d28f1a8-b53f-42dc-b026-5f03a4d4c34f_gdc_realn_rehead.bam", 
        "submitter_id": "6d28f1a8-b53f-42dc-b026-5f03a4d4c34f", 
        "data_category": "Sequencing Reads", 
        "platform": "Illumina", 
        "created_datetime": "2016-05-27T11:14:21.826716-05:00", 
        "file_size": 4696416780, 
        "md5sum": "384c001dd649144839a6d0e851f92f7c", 
        "updated_datetime": "2018-11-15T21:30:06.924734-06:00", 
        "file_id": "a49f6aff-3681-4510-93f2-a7f4518e8818", 
        "data_type": "Aligned Reads", 
        "state": "released", 
        "experimental_strategy": "RNA-Seq"
      }
    ], 
    "updated_datetime": "2018-09-06T17:41:51.247648-05:00", 
    "workflow_link": "https://github.com/NCI-GDC/htseq-cwl", 
    "submitter_id": "f3876e31-2267-458d-826f-769bcfb34e56_count", 
    "state": "released", 
    "workflow_type": "HTSeq - Counts", 
    "created_datetime": "2016-05-29T10:16:44.964324-05:00", 
    "analysis_id": "121d3520-5bd3-46d2-ae6f-c1364dc4abb7"
  }, 
  "file_size": 254270, 
  "md5sum": "5bbd4c820cabac46236e6920305bb116", 
  "file_id": "2ff3f415-bd55-4481-84b2-8ae67dbce5b5", 
  "data_type": "Gene Expression Quantification", 
  "state": "released", 
  "experimental_strategy": "RNA-Seq"
},{
  "data_format": "TXT", 
  "access": "open", 
  "associated_entities": [
    {
      "entity_submitter_id": "TCGA-CZ-4865-01A-02R-1503-07", 
      "entity_type": "aliquot", 
      "case_id": "305eaef4-4644-46e3-a696-d2e4a972f691", 
      "entity_id": "a054d780-7ac0-4c63-bcb7-4f2a8ea8a6f7"
    }
  ], 
  "file_name": "b1fc4b98-8e85-442e-9204-d4e5dd4e6bc5.htseq.counts.gz", 
  "submitter_id": "b1fc4b98-8e85-442e-9204-d4e5dd4e6bc5_count", 
  "data_category": "Transcriptome Profiling", 
  "annotations": [
    {
      "entity_submitter_id": "TCGA-CZ-4865", 
      "notes": "Prior malignancy  Breast treated w/ taxol and radiation.", 
      "submitter_id": "12091", 
      "entity_id": "305eaef4-4644-46e3-a696-d2e4a972f691", 
      "classification": "Notification", 
      "created_datetime": "2012-11-10T00:00:00", 
      "annotation_id": "e8f71e98-2025-5799-88f9-3cfa3a96bb4a", 
      "entity_type": "case", 
      "updated_datetime": "2018-08-23T16:36:27.780612-05:00", 
      "case_id": "305eaef4-4644-46e3-a696-d2e4a972f691", 
      "state": "released", 
      "category": "History of unacceptable prior treatment related to a prior/other malignancy", 
      "status": "Approved"
    }
  ], 
  "analysis": {
    "workflow_version": "v1", 
    "input_files": [
      {
        "data_format": "BAM", 
        "access": "controlled", 
        "file_name": "f56bbaf3-02cd-4831-8a9c-a4178db3c4a3_gdc_realn_rehead.bam", 
        "submitter_id": "f56bbaf3-02cd-4831-8a9c-a4178db3c4a3", 
        "data_category": "Sequencing Reads", 
        "platform": "Illumina", 
        "created_datetime": "2016-05-27T00:14:43.176052-05:00", 
        "file_size": 13365904797, 
        "md5sum": "ef8060863437bd19bf50d5f90a8c9135", 
        "updated_datetime": "2018-11-15T21:56:00.379896-06:00", 
        "file_id": "dccf0f96-79fb-4655-9102-1e21a295be93", 
        "data_type": "Aligned Reads", 
        "state": "released", 
        "experimental_strategy": "RNA-Seq"
      }
    ], 
    "updated_datetime": "2018-09-06T17:41:51.247648-05:00", 
    "workflow_link": "https://github.com/NCI-GDC/htseq-cwl", 
    "submitter_id": "b1fc4b98-8e85-442e-9204-d4e5dd4e6bc5_count", 
    "state": "released", 
    "workflow_type": "HTSeq - Counts", 
    "created_datetime": "2016-05-29T10:08:42.734544-05:00", 
    "analysis_id": "4aa250f2-6a4b-4f22-8725-4372d4f835ab"
  }, 
  "file_size": 258731, 
  "md5sum": "7c6655bd833465f59cc945e152e2de7b", 
  "file_id": "55e0c52f-8c8e-4200-8f40-f287c07d318e", 
  "data_type": "Gene Expression Quantification", 
  "state": "released", 
  "experimental_strategy": "RNA-Seq"
},{
  "data_format": "TXT", 
  "access": "open", 
  "associated_entities": [
    {
      "entity_submitter_id": "TCGA-BP-5180-01A-01R-1426-07", 
      "entity_type": "aliquot", 
      "case_id": "c558dffe-5aea-467e-ae4c-fdc2a43ab2fe", 
      "entity_id": "66a37514-2cd6-4aac-9ab7-e7e011aeb6f0"
    }
  ], 
  "file_name": "6aa7ae56-0370-41a9-9286-d4795e06cf5a.htseq.counts.gz", 
  "submitter_id": "6aa7ae56-0370-41a9-9286-d4795e06cf5a_count", 
  "data_category": "Transcriptome Profiling", 
  "analysis": {
    "workflow_version": "v1", 
    "input_files": [
      {
        "data_format": "BAM", 
        "access": "controlled", 
        "file_name": "7bde0df4-440b-4ab3-9294-2b1a37c83a55_gdc_realn_rehead.bam", 
        "submitter_id": "7bde0df4-440b-4ab3-9294-2b1a37c83a55", 
        "data_category": "Sequencing Reads", 
        "platform": "Illumina", 
        "created_datetime": "2016-05-29T19:49:41.264305-05:00", 
        "file_size": 9287495614, 
        "md5sum": "617b0e2186d7289d8ce194f063264505", 
        "updated_datetime": "2018-11-15T21:56:00.379896-06:00", 
        "file_id": "d9740470-3f8c-46a6-b2ab-d29e6c4599a4", 
        "data_type": "Aligned Reads", 
        "state": "released", 
        "experimental_strategy": "RNA-Seq"
      }
    ], 
    "updated_datetime": "2018-09-06T17:41:51.247648-05:00", 
    "workflow_link": "https://github.com/NCI-GDC/htseq-cwl", 
    "submitter_id": "6aa7ae56-0370-41a9-9286-d4795e06cf5a_count", 
    "state": "released", 
    "workflow_type": "HTSeq - Counts", 
    "created_datetime": "2016-05-30T18:45:28.576117-05:00", 
    "analysis_id": "0697b621-b710-4397-8e3e-78b128e7363f"
  }, 
  "file_size": 254387, 
  "md5sum": "7c3b3d07ded3b7700f37992aec9f7724", 
  "file_id": "4edbdb5b-ed0e-4ddc-8e43-16dd94f09bb6", 
  "data_type": "Gene Expression Quantification", 
  "state": "released", 
  "experimental_strategy": "RNA-Seq"
},{
  "data_format": "TXT", 
  "access": "open", 
  "associated_entities": [
    {
      "entity_submitter_id": "TCGA-DV-5567-01A-01R-1541-07", 
      "entity_type": "aliquot", 
      "case_id": "aba26e6b-f11c-4ae6-a0d6-85bdd2060e8f", 
      "entity_id": "a917a34c-dc6a-410a-8063-fed4a94dfbff"
    }
  ], 
  "file_name": "8d39e856-f93f-4eab-90ef-1e924b059fee.htseq.counts.gz", 
  "submitter_id": "8d39e856-f93f-4eab-90ef-1e924b059fee_count", 
  "data_category": "Transcriptome Profiling", 
  "annotations": [
    {
      "entity_submitter_id": "TCGA-DV-5567", 
      "notes": "Prior malignancy L KIRC. No systemic chemotherapy or radiation. Patient with synchronous L kidney cancer.", 
      "submitter_id": "12093", 
      "entity_id": "aba26e6b-f11c-4ae6-a0d6-85bdd2060e8f", 
      "classification": "Notification", 
      "created_datetime": "2012-11-10T00:00:00", 
      "annotation_id": "433578fe-1ce1-546a-8071-f9303cfd5b92", 
      "entity_type": "case", 
      "updated_datetime": "2018-08-23T16:36:27.780612-05:00", 
      "case_id": "aba26e6b-f11c-4ae6-a0d6-85bdd2060e8f", 
      "state": "released", 
      "category": "Synchronous malignancy", 
      "status": "Approved"
    }, 
    {
      "entity_submitter_id": "TCGA-DV-5567", 
      "notes": "Prior malignancy L KIRC. No systemic chemotherapy or radiation. Patient with synchronous L kidney cancer.", 
      "submitter_id": "11850", 
      "entity_id": "aba26e6b-f11c-4ae6-a0d6-85bdd2060e8f", 
      "classification": "Notification", 
      "created_datetime": "2012-10-31T00:00:00", 
      "annotation_id": "95d96bbb-f922-5e6c-8de9-3aac3eee2bbd", 
      "entity_type": "case", 
      "updated_datetime": "2018-08-23T16:36:27.780612-05:00", 
      "case_id": "aba26e6b-f11c-4ae6-a0d6-85bdd2060e8f", 
      "state": "released", 
      "category": "Prior malignancy", 
      "status": "Approved"
    }
  ], 
  "analysis": {
    "workflow_version": "v1", 
    "input_files": [
      {
        "data_format": "BAM", 
        "access": "controlled", 
        "file_name": "3cdd12a0-76a7-4824-b83c-ddb5585fd657_gdc_realn_rehead.bam", 
        "submitter_id": "3cdd12a0-76a7-4824-b83c-ddb5585fd657", 
        "data_category": "Sequencing Reads", 
        "platform": "Illumina", 
        "created_datetime": "2016-05-30T11:49:33.326973-05:00", 
        "file_size": 9757390782, 
        "md5sum": "665ceb25d6357cfa3e6c3006c5db7889", 
        "updated_datetime": "2018-11-15T21:47:23.001784-06:00", 
        "file_id": "c2238b03-39d2-4cf5-b667-87c3c9863aec", 
        "data_type": "Aligned Reads", 
        "state": "released", 
        "experimental_strategy": "RNA-Seq"
      }
    ], 
    "updated_datetime": "2018-09-06T17:41:51.247648-05:00", 
    "workflow_link": "https://github.com/NCI-GDC/htseq-cwl", 
    "submitter_id": "8d39e856-f93f-4eab-90ef-1e924b059fee_count", 
    "state": "released", 
    "workflow_type": "HTSeq - Counts", 
    "created_datetime": "2016-05-30T18:40:27.131449-05:00", 
    "analysis_id": "c9e5af79-d93c-4099-b681-cbab40aa1980"
  }, 
  "file_size": 254362, 
  "md5sum": "8b79695db074e69a4cc03f0eecd980bd", 
  "file_id": "734e8153-e7eb-4cc5-b865-e8333c0bfe72", 
  "data_type": "Gene Expression Quantification", 
  "state": "released", 
  "experimental_strategy": "RNA-Seq"
},{
  "data_format": "TXT", 
  "access": "open", 
  "associated_entities": [
    {
      "entity_submitter_id": "TCGA-BP-4992-01A-01R-1334-07", 
      "entity_type": "aliquot", 
      "case_id": "a5790b81-5001-4d1a-97ad-0ec9fc658f44", 
      "entity_id": "f3c8d441-c3ca-40f8-99d6-f13a301b0848"
    }
  ], 
  "file_name": "6d221ee7-2444-464e-9782-e83df2e203fa.htseq.counts.gz", 
  "submitter_id": "6d221ee7-2444-464e-9782-e83df2e203fa_count", 
  "data_category": "Transcriptome Profiling", 
  "analysis": {
    "workflow_version": "v1", 
    "input_files": [
      {
        "data_format": "BAM", 
        "access": "controlled", 
        "file_name": "9ad1308c-1249-435d-bbac-40e2a90cc419_gdc_realn_rehead.bam", 
        "submitter_id": "9ad1308c-1249-435d-bbac-40e2a90cc419", 
        "data_category": "Sequencing Reads", 
        "platform": "Illumina", 
        "created_datetime": "2016-05-30T04:57:57.769740-05:00", 
        "file_size": 12147491642, 
        "md5sum": "ee632e4f86594e3c823e511713b256a9", 
        "updated_datetime": "2018-11-15T22:13:19.171383-06:00", 
        "file_id": "fe2cf2ec-121e-495f-a9ed-dc244f0cc15f", 
        "data_type": "Aligned Reads", 
        "state": "released", 
        "experimental_strategy": "RNA-Seq"
      }
    ], 
    "updated_datetime": "2018-09-06T17:41:51.247648-05:00", 
    "workflow_link": "https://github.com/NCI-GDC/htseq-cwl", 
    "submitter_id": "6d221ee7-2444-464e-9782-e83df2e203fa_count", 
    "state": "released", 
    "workflow_type": "HTSeq - Counts", 
    "created_datetime": "2016-05-30T18:37:07.638741-05:00", 
    "analysis_id": "e30e58ce-dd2e-4f9f-aa50-a09252c582ae"
  }, 
  "file_size": 260402, 
  "md5sum": "14c39ca303e88cf75e416b5d1b8f6fcd", 
  "file_id": "89ebad20-184d-4f5d-818f-b815f35c6121", 
  "data_type": "Gene Expression Quantification", 
  "state": "released", 
  "experimental_strategy": "RNA-Seq"
},{
  "data_format": "TXT", 
  "access": "open", 
  "associated_entities": [
    {
      "entity_submitter_id": "TCGA-B2-5633-01A-01R-A277-07", 
      "entity_type": "aliquot", 
      "case_id": "7d35b1e4-8dcf-4caa-adce-e4b72a2a10ca", 
      "entity_id": "59f2977c-e553-4968-a1f8-c902e1e45ef2"
    }
  ], 
  "file_name": "e52ea781-07b0-408d-92c0-c87f5725159d.htseq.counts.gz", 
  "submitter_id": "e52ea781-07b0-408d-92c0-c87f5725159d_count", 
  "data_category": "Transcriptome Profiling", 
  "analysis": {
    "workflow_version": "v1", 
    "input_files": [
      {
        "data_format": "BAM", 
        "access": "controlled", 
        "file_name": "ffdfc9e4-0c17-4308-9b68-c9f57e817171_gdc_realn_rehead.bam", 
        "submitter_id": "ffdfc9e4-0c17-4308-9b68-c9f57e817171", 
        "data_category": "Sequencing Reads", 
        "platform": "Illumina", 
        "created_datetime": "2016-05-30T06:58:32.717802-05:00", 
        "file_size": 12538752674, 
        "md5sum": "55e4aefe2c41ba6dfd3e4f2fabda0dfb", 
        "updated_datetime": "2018-11-15T21:12:37.513272-06:00", 
        "file_id": "71a1f263-b200-47a2-834e-cf46272331e8", 
        "data_type": "Aligned Reads", 
        "state": "released", 
        "experimental_strategy": "RNA-Seq"
      }
    ], 
    "updated_datetime": "2018-09-06T17:41:51.247648-05:00", 
    "workflow_link": "https://github.com/NCI-GDC/htseq-cwl", 
    "submitter_id": "e52ea781-07b0-408d-92c0-c87f5725159d_count", 
    "state": "released", 
    "workflow_type": "HTSeq - Counts", 
    "created_datetime": "2016-05-30T18:25:12.563506-05:00", 
    "analysis_id": "f55ccb39-85ca-4ac8-9af8-dccc8da7b9e0"
  }, 
  "file_size": 256135, 
  "md5sum": "ef82d3539efbb87d9da05d4e0d7870c1", 
  "file_id": "92335aac-7720-40b3-8c27-a07e1613cc2d", 
  "data_type": "Gene Expression Quantification", 
  "state": "released", 
  "experimental_strategy": "RNA-Seq"
},{
  "data_format": "TXT", 
  "access": "open", 
  "associated_entities": [
    {
      "entity_submitter_id": "TCGA-CJ-5675-01A-11R-1541-07", 
      "entity_type": "aliquot", 
      "case_id": "ceb7cd9a-9cb1-42f2-a4ab-0b4381e2b85b", 
      "entity_id": "7f47cd71-b62a-4f65-8479-ceec8261aaa9"
    }
  ], 
  "file_name": "63404d01-9685-4a55-9319-202e5f5abf79.htseq.counts.gz", 
  "submitter_id": "63404d01-9685-4a55-9319-202e5f5abf79_count", 
  "data_category": "Transcriptome Profiling", 
  "analysis": {
    "workflow_version": "v1", 
    "input_files": [
      {
        "data_format": "BAM", 
        "access": "controlled", 
        "file_name": "d4fbd2e0-c618-4ab2-bca4-9ab06e6513f8_gdc_realn_rehead.bam", 
        "submitter_id": "d4fbd2e0-c618-4ab2-bca4-9ab06e6513f8", 
        "data_category": "Sequencing Reads", 
        "platform": "Illumina", 
        "created_datetime": "2016-05-30T05:28:12.037171-05:00", 
        "file_size": 9890351386, 
        "md5sum": "f82f4f7a51461be4786da39560eb4a89", 
        "updated_datetime": "2018-11-15T21:47:23.001784-06:00", 
        "file_id": "c04edf14-1ab0-4b0f-a28b-4294641b6121", 
        "data_type": "Aligned Reads", 
        "state": "released", 
        "experimental_strategy": "RNA-Seq"
      }
    ], 
    "updated_datetime": "2018-09-06T17:41:51.247648-05:00", 
    "workflow_link": "https://github.com/NCI-GDC/htseq-cwl", 
    "submitter_id": "63404d01-9685-4a55-9319-202e5f5abf79_count", 
    "state": "released", 
    "workflow_type": "HTSeq - Counts", 
    "created_datetime": "2016-05-30T18:50:14.047934-05:00", 
    "analysis_id": "a8fba707-8385-404a-a6a3-34b65e7cf811"
  }, 
  "file_size": 252510, 
  "md5sum": "5ec7357e9ca5005ad66bb9fb8e340fc0", 
  "file_id": "53091e59-6615-451d-94d8-0ebc8db24f97", 
  "data_type": "Gene Expression Quantification", 
  "state": "released", 
  "experimental_strategy": "RNA-Seq"
},{
  "data_format": "TXT", 
  "access": "open", 
  "associated_entities": [
    {
      "entity_submitter_id": "TCGA-B0-5691-11A-01R-1541-07", 
      "entity_type": "aliquot", 
      "case_id": "31a0dd95-8199-4d25-b40d-4b353644af46", 
      "entity_id": "6b5daf02-c700-4c32-9770-2a6a903c9011"
    }
  ], 
  "file_name": "02b3ab24-8d8e-40b4-b0a5-d69aa69e0a6f.htseq.counts.gz", 
  "submitter_id": "02b3ab24-8d8e-40b4-b0a5-d69aa69e0a6f_count", 
  "data_category": "Transcriptome Profiling", 
  "annotations": [
    {
      "entity_submitter_id": "TCGA-B0-5691", 
      "notes": "Prior malignancy L LUAD. No systemic chemotherapy or radiation.", 
      "submitter_id": "11796", 
      "entity_id": "31a0dd95-8199-4d25-b40d-4b353644af46", 
      "classification": "Notification", 
      "created_datetime": "2012-10-31T00:00:00", 
      "annotation_id": "dff763c0-1cd4-5642-a716-bef26b45e7b0", 
      "entity_type": "case", 
      "updated_datetime": "2018-08-23T16:36:27.780612-05:00", 
      "case_id": "31a0dd95-8199-4d25-b40d-4b353644af46", 
      "state": "released", 
      "category": "Prior malignancy", 
      "status": "Approved"
    }
  ], 
  "analysis": {
    "workflow_version": "v1", 
    "input_files": [
      {
        "data_format": "BAM", 
        "access": "controlled", 
        "file_name": "bec75059-c8f8-4ca6-ac45-817b50707dcc_gdc_realn_rehead.bam", 
        "submitter_id": "bec75059-c8f8-4ca6-ac45-817b50707dcc", 
        "data_category": "Sequencing Reads", 
        "platform": "Illumina", 
        "created_datetime": "2016-05-27T01:11:32.599682-05:00", 
        "file_size": 12892468424, 
        "md5sum": "5ad00729094db4e000db81e13c7ab601", 
        "updated_datetime": "2018-11-15T21:47:23.001784-06:00", 
        "file_id": "c20538df-8594-40c6-bcf2-0b2cb5aaefeb", 
        "data_type": "Aligned Reads", 
        "state": "released", 
        "experimental_strategy": "RNA-Seq"
      }
    ], 
    "updated_datetime": "2018-09-06T17:41:51.247648-05:00", 
    "workflow_link": "https://github.com/NCI-GDC/htseq-cwl", 
    "submitter_id": "02b3ab24-8d8e-40b4-b0a5-d69aa69e0a6f_count", 
    "state": "released", 
    "workflow_type": "HTSeq - Counts", 
    "created_datetime": "2016-05-29T10:09:18.741038-05:00", 
    "analysis_id": "8a1674c5-7bdd-47ac-af9f-a03efd56cb44"
  }, 
  "file_size": 258650, 
  "md5sum": "b52cc79433c633782301d5a7a605522d", 
  "file_id": "b7fb1af9-c943-4075-82a3-0e75b3b9cfcd", 
  "data_type": "Gene Expression Quantification", 
  "state": "released", 
  "experimental_strategy": "RNA-Seq"
},{
  "data_format": "TXT", 
  "access": "open", 
  "associated_entities": [
    {
      "entity_submitter_id": "TCGA-B0-4701-01A-01R-1277-07", 
      "entity_type": "aliquot", 
      "case_id": "6a7a0f51-336a-445d-8a05-8b8811894037", 
      "entity_id": "485298b8-9432-4f8b-ac0f-20073cf82dfd"
    }
  ], 
  "file_name": "ce8ba3ad-630f-4bc7-b8a1-cf8cc5f45839.htseq.counts.gz", 
  "submitter_id": "ce8ba3ad-630f-4bc7-b8a1-cf8cc5f45839_count", 
  "data_category": "Transcriptome Profiling", 
  "analysis": {
    "workflow_version": "v1", 
    "input_files": [
      {
        "data_format": "BAM", 
        "access": "controlled", 
        "file_name": "4836676a-7c9f-4f76-8d2d-7f9fe0162083_gdc_realn_rehead.bam", 
        "submitter_id": "4836676a-7c9f-4f76-8d2d-7f9fe0162083", 
        "data_category": "Sequencing Reads", 
        "platform": "Illumina", 
        "created_datetime": "2016-05-29T11:46:28.393394-05:00", 
        "file_size": 6378622308, 
        "md5sum": "a6294f1b75d4b28077b1d21959e73e1b", 
        "updated_datetime": "2018-11-15T21:47:23.001784-06:00", 
        "file_id": "c9e8cfc2-2ee8-4f9e-8b2b-1c1ee88e97db", 
        "data_type": "Aligned Reads", 
        "state": "released", 
        "experimental_strategy": "RNA-Seq"
      }
    ], 
    "updated_datetime": "2018-09-06T17:41:51.247648-05:00", 
    "workflow_link": "https://github.com/NCI-GDC/htseq-cwl", 
    "submitter_id": "ce8ba3ad-630f-4bc7-b8a1-cf8cc5f45839_count", 
    "state": "released", 
    "workflow_type": "HTSeq - Counts", 
    "created_datetime": "2016-05-30T18:15:48.612687-05:00", 
    "analysis_id": "c467fb47-9e9a-4d8e-9b2f-774c3fac64f1"
  }, 
  "file_size": 256964, 
  "md5sum": "73c647ed986107342f8d89181e21c121", 
  "file_id": "61b41e2a-a030-48a4-9f5a-53c41d9a8907", 
  "data_type": "Gene Expression Quantification", 
  "state": "released", 
  "experimental_strategy": "RNA-Seq"
},{
  "data_format": "TXT", 
  "access": "open", 
  "associated_entities": [
    {
      "entity_submitter_id": "TCGA-BP-4784-01A-01R-1305-07", 
      "entity_type": "aliquot", 
      "case_id": "63dd7202-2ba3-41bb-8d05-8a7b4f34c7d1", 
      "entity_id": "950be319-f265-4d0a-bae1-229cfdb2b43d"
    }
  ], 
  "file_name": "5623b263-9d28-40bd-a177-024fc8c0e605.htseq.counts.gz", 
  "submitter_id": "5623b263-9d28-40bd-a177-024fc8c0e605_count", 
  "data_category": "Transcriptome Profiling", 
  "analysis": {
    "workflow_version": "v1", 
    "input_files": [
      {
        "data_format": "BAM", 
        "access": "controlled", 
        "file_name": "8a9d2c19-de7d-49a1-a5f3-8536a0633ad6_gdc_realn_rehead.bam", 
        "submitter_id": "8a9d2c19-de7d-49a1-a5f3-8536a0633ad6", 
        "data_category": "Sequencing Reads", 
        "platform": "Illumina", 
        "created_datetime": "2016-05-29T04:06:41.263553-05:00", 
        "file_size": 7888785455, 
        "md5sum": "2525a08c2704e490abea0e35678bb8d3", 
        "updated_datetime": "2018-11-15T21:30:06.924734-06:00", 
        "file_id": "a69b6417-5edf-4418-89b3-3c08cedddebd", 
        "data_type": "Aligned Reads", 
        "state": "released", 
        "experimental_strategy": "RNA-Seq"
      }
    ], 
    "updated_datetime": "2018-09-06T17:41:51.247648-05:00", 
    "workflow_link": "https://github.com/NCI-GDC/htseq-cwl", 
    "submitter_id": "5623b263-9d28-40bd-a177-024fc8c0e605_count", 
    "state": "released", 
    "workflow_type": "HTSeq - Counts", 
    "created_datetime": "2016-05-29T10:38:49.443593-05:00", 
    "analysis_id": "f400adc3-7d83-4c4e-965b-be8456afc0ea"
  }, 
  "file_size": 251932, 
  "md5sum": "eeb22eac8e08898ad7125ef0a7955db3", 
  "file_id": "b7de3e99-305c-4d2c-8e79-fd00cf2e53a8", 
  "data_type": "Gene Expression Quantification", 
  "state": "released", 
  "experimental_strategy": "RNA-Seq"
},{
  "data_format": "TXT", 
  "access": "open", 
  "associated_entities": [
    {
      "entity_submitter_id": "TCGA-B4-5843-01A-11R-1672-07", 
      "entity_type": "aliquot", 
      "case_id": "aa82fb26-96c3-4b3d-a2e9-7123c0a07321", 
      "entity_id": "39eb513d-1951-4b02-a6a9-09cfc3bca8a3"
    }
  ], 
  "file_name": "df573c90-44cf-4409-b92f-f6c8aaf01737.htseq.counts.gz", 
  "submitter_id": "df573c90-44cf-4409-b92f-f6c8aaf01737_count", 
  "data_category": "Transcriptome Profiling", 
  "analysis": {
    "workflow_version": "v1", 
    "input_files": [
      {
        "data_format": "BAM", 
        "access": "controlled", 
        "file_name": "3428cf78-3181-459b-885e-90cdf39bc23a_gdc_realn_rehead.bam", 
        "submitter_id": "3428cf78-3181-459b-885e-90cdf39bc23a", 
        "data_category": "Sequencing Reads", 
        "platform": "Illumina", 
        "created_datetime": "2016-05-30T10:36:40.726233-05:00", 
        "file_size": 7505521568, 
        "md5sum": "eb2c7c1cb1ed1302d324f6bab9e3577b", 
        "updated_datetime": "2018-11-15T20:20:28.822215-06:00", 
        "file_id": "32874e72-1cdf-48e4-a60b-d84460ee680d", 
        "data_type": "Aligned Reads", 
        "state": "released", 
        "experimental_strategy": "RNA-Seq"
      }
    ], 
    "updated_datetime": "2018-09-06T17:41:51.247648-05:00", 
    "workflow_link": "https://github.com/NCI-GDC/htseq-cwl", 
    "submitter_id": "df573c90-44cf-4409-b92f-f6c8aaf01737_count", 
    "state": "released", 
    "workflow_type": "HTSeq - Counts", 
    "created_datetime": "2016-05-30T18:39:51.134047-05:00", 
    "analysis_id": "e9cb7791-a940-42e3-bde0-f76096d553c8"
  }, 
  "file_size": 252082, 
  "md5sum": "edae296370a8e38c2a9683ed3910d633", 
  "file_id": "4eefbccf-876e-4e1f-bec6-6cb67a68bfbe", 
  "data_type": "Gene Expression Quantification", 
  "state": "released", 
  "experimental_strategy": "RNA-Seq"
},{
  "data_format": "TXT", 
  "access": "open", 
  "associated_entities": [
    {
      "entity_submitter_id": "TCGA-B0-5705-01A-11R-1541-07", 
      "entity_type": "aliquot", 
      "case_id": "62cf9546-b932-4a5e-bc9b-4103506d296d", 
      "entity_id": "352ef342-b5b3-47cf-85c3-e0e01754c11b"
    }
  ], 
  "file_name": "6ede5224-9a84-4ec5-9db2-99fbaf3419b1.htseq.counts.gz", 
  "submitter_id": "6ede5224-9a84-4ec5-9db2-99fbaf3419b1_count", 
  "data_category": "Transcriptome Profiling", 
  "analysis": {
    "workflow_version": "v1", 
    "input_files": [
      {
        "data_format": "BAM", 
        "access": "controlled", 
        "file_name": "5863a31d-7f46-44b6-983e-1677181028be_gdc_realn_rehead.bam", 
        "submitter_id": "5863a31d-7f46-44b6-983e-1677181028be", 
        "data_category": "Sequencing Reads", 
        "platform": "Illumina", 
        "created_datetime": "2016-05-29T02:29:52.056378-05:00", 
        "file_size": 9548654416, 
        "md5sum": "14cf595432c6b2eb9581d7eea2d40c5a", 
        "updated_datetime": "2018-11-15T22:13:19.171383-06:00", 
        "file_id": "f9f8565a-b97c-4ade-b525-53c459aa48aa", 
        "data_type": "Aligned Reads", 
        "state": "released", 
        "experimental_strategy": "RNA-Seq"
      }
    ], 
    "updated_datetime": "2018-09-06T17:41:51.247648-05:00", 
    "workflow_link": "https://github.com/NCI-GDC/htseq-cwl", 
    "submitter_id": "6ede5224-9a84-4ec5-9db2-99fbaf3419b1_count", 
    "state": "released", 
    "workflow_type": "HTSeq - Counts", 
    "created_datetime": "2016-05-29T10:38:01.335282-05:00", 
    "analysis_id": "60f0e0c8-beff-4fe1-bac0-4bca81c145f6"
  }, 
  "file_size": 253814, 
  "md5sum": "6bddc3ff5ec06495284d1c161debdd39", 
  "file_id": "479e7d6e-d148-4650-9e62-a23762e534a5", 
  "data_type": "Gene Expression Quantification", 
  "state": "released", 
  "experimental_strategy": "RNA-Seq"
},{
  "data_format": "TXT", 
  "access": "open", 
  "associated_entities": [
    {
      "entity_submitter_id": "TCGA-B0-5711-11A-01R-1672-07", 
      "entity_type": "aliquot", 
      "case_id": "88c91a7b-5c41-4361-85d0-da759ab94204", 
      "entity_id": "897a3b5e-a0df-4e75-be8e-e6682d65baa6"
    }
  ], 
  "file_name": "c08817f0-fc05-44ea-8a92-8b7538ac49d8.htseq.counts.gz", 
  "submitter_id": "c08817f0-fc05-44ea-8a92-8b7538ac49d8_count", 
  "data_category": "Transcriptome Profiling", 
  "analysis": {
    "workflow_version": "v1", 
    "input_files": [
      {
        "data_format": "BAM", 
        "access": "controlled", 
        "file_name": "7b5346d6-e463-4000-8143-f509124d2012_gdc_realn_rehead.bam", 
        "submitter_id": "7b5346d6-e463-4000-8143-f509124d2012", 
        "data_category": "Sequencing Reads", 
        "platform": "Illumina", 
        "created_datetime": "2016-05-28T19:56:41.383651-05:00", 
        "file_size": 9913870209, 
        "md5sum": "a35ea59302a15a287d0b788a590f6ca0", 
        "updated_datetime": "2018-11-15T22:13:19.171383-06:00", 
        "file_id": "ff6d5a55-8b82-459d-8300-b69d477075b9", 
        "data_type": "Aligned Reads", 
        "state": "released", 
        "experimental_strategy": "RNA-Seq"
      }
    ], 
    "updated_datetime": "2018-09-06T17:41:51.247648-05:00", 
    "workflow_link": "https://github.com/NCI-GDC/htseq-cwl", 
    "submitter_id": "c08817f0-fc05-44ea-8a92-8b7538ac49d8_count", 
    "state": "released", 
    "workflow_type": "HTSeq - Counts", 
    "created_datetime": "2016-05-29T10:47:31.625455-05:00", 
    "analysis_id": "612688ca-cfc0-40af-99e8-51685a94524b"
  }, 
  "file_size": 257046, 
  "md5sum": "c0c9d5474b4652e84471c3f08f287546", 
  "file_id": "80d396ea-a445-4dc9-9555-812208a31019", 
  "data_type": "Gene Expression Quantification", 
  "state": "released", 
  "experimental_strategy": "RNA-Seq"
},{
  "data_format": "TXT", 
  "access": "open", 
  "associated_entities": [
    {
      "entity_submitter_id": "TCGA-BP-4965-01A-01R-1334-07", 
      "entity_type": "aliquot", 
      "case_id": "ec6aa756-c875-49f5-89e4-365b3f18b589", 
      "entity_id": "6e670abc-e39c-4d3c-8fec-f304aebff18f"
    }
  ], 
  "file_name": "692302e6-386a-43ff-8792-cb84a07896ce.htseq.counts.gz", 
  "submitter_id": "692302e6-386a-43ff-8792-cb84a07896ce_count", 
  "data_category": "Transcriptome Profiling", 
  "annotations": [
    {
      "entity_submitter_id": "TCGA-BP-4965", 
      "notes": "Prior malignancy follicular lymphoma R groin treated with locoregional radiation", 
      "submitter_id": "11811", 
      "entity_id": "ec6aa756-c875-49f5-89e4-365b3f18b589", 
      "classification": "Notification", 
      "created_datetime": "2012-10-31T00:00:00", 
      "annotation_id": "2210f9a4-ea65-5aff-9bf3-1b5906c912e3", 
      "entity_type": "case", 
      "updated_datetime": "2018-08-23T16:36:27.780612-05:00", 
      "case_id": "ec6aa756-c875-49f5-89e4-365b3f18b589", 
      "state": "released", 
      "category": "Prior malignancy", 
      "status": "Approved"
    }, 
    {
      "entity_submitter_id": "TCGA-BP-4965", 
      "notes": "Prior malignancy follicular lymphoma R groin treated with locoregional radiation", 
      "submitter_id": "12044", 
      "entity_id": "ec6aa756-c875-49f5-89e4-365b3f18b589", 
      "classification": "Notification", 
      "created_datetime": "2012-11-10T00:00:00", 
      "annotation_id": "6a3c343b-08af-50cc-a955-9a18d6086f7a", 
      "entity_type": "case", 
      "updated_datetime": "2018-08-23T16:36:27.780612-05:00", 
      "case_id": "ec6aa756-c875-49f5-89e4-365b3f18b589", 
      "state": "released", 
      "category": "History of acceptable prior treatment related to a prior/other malignancy", 
      "status": "Approved"
    }
  ], 
  "analysis": {
    "workflow_version": "v1", 
    "input_files": [
      {
        "data_format": "BAM", 
        "access": "controlled", 
        "file_name": "386aea45-0f05-43fb-90a7-e0bd8f7d3a0e_gdc_realn_rehead.bam", 
        "submitter_id": "386aea45-0f05-43fb-90a7-e0bd8f7d3a0e", 
        "data_category": "Sequencing Reads", 
        "platform": "Illumina", 
        "created_datetime": "2016-05-29T16:19:45.623862-05:00", 
        "file_size": 14480014874, 
        "md5sum": "12f109e6dce53c4e38d0d75d61a887f2", 
        "updated_datetime": "2018-11-15T21:12:37.513272-06:00", 
        "file_id": "7ec21f18-0b9b-4321-8b4e-1726c3bb215c", 
        "data_type": "Aligned Reads", 
        "state": "released", 
        "experimental_strategy": "RNA-Seq"
      }
    ], 
    "updated_datetime": "2018-09-06T17:41:51.247648-05:00", 
    "workflow_link": "https://github.com/NCI-GDC/htseq-cwl", 
    "submitter_id": "692302e6-386a-43ff-8792-cb84a07896ce_count", 
    "state": "released", 
    "workflow_type": "HTSeq - Counts", 
    "created_datetime": "2016-05-30T18:57:27.450792-05:00", 
    "analysis_id": "10ed3f22-385a-417d-b583-f8685839e277"
  }, 
  "file_size": 260216, 
  "md5sum": "1a8a63907b506fbcb46fb8516d3ec913", 
  "file_id": "6c69d811-6b68-4c52-b8ac-d917c3bc6e72", 
  "data_type": "Gene Expression Quantification", 
  "state": "released", 
  "experimental_strategy": "RNA-Seq"
},{
  "data_format": "TXT", 
  "access": "open", 
  "associated_entities": [
    {
      "entity_submitter_id": "TCGA-B0-5085-01A-01R-1334-07", 
      "entity_type": "aliquot", 
      "case_id": "62c6edc7-170d-4825-ab81-f88b14013cc5", 
      "entity_id": "f3a4a31c-ec26-4d81-a721-616a7a22f780"
    }
  ], 
  "file_name": "ef6b65f8-e67d-4584-9042-8ae5dbdc845a.htseq.counts.gz", 
  "submitter_id": "ef6b65f8-e67d-4584-9042-8ae5dbdc845a_count", 
  "data_category": "Transcriptome Profiling", 
  "analysis": {
    "workflow_version": "v1", 
    "input_files": [
      {
        "data_format": "BAM", 
        "access": "controlled", 
        "file_name": "341c4c11-4711-4ad5-807f-7b5a1d7ed2a6_gdc_realn_rehead.bam", 
        "submitter_id": "341c4c11-4711-4ad5-807f-7b5a1d7ed2a6", 
        "data_category": "Sequencing Reads", 
        "platform": "Illumina", 
        "created_datetime": "2016-05-29T02:28:22.537926-05:00", 
        "file_size": 11189893532, 
        "md5sum": "43b0a877f9c82841282ef3afa1267260", 
        "updated_datetime": "2018-11-15T21:30:06.924734-06:00", 
        "file_id": "a61a2f2e-ce87-41ab-ad8b-9e140ac1aefd", 
        "data_type": "Aligned Reads", 
        "state": "released", 
        "experimental_strategy": "RNA-Seq"
      }
    ], 
    "updated_datetime": "2018-09-06T17:41:51.247648-05:00", 
    "workflow_link": "https://github.com/NCI-GDC/htseq-cwl", 
    "submitter_id": "ef6b65f8-e67d-4584-9042-8ae5dbdc845a_count", 
    "state": "released", 
    "workflow_type": "HTSeq - Counts", 
    "created_datetime": "2016-05-29T10:38:00.577692-05:00", 
    "analysis_id": "6d60f2ba-087e-4058-8796-59bf59c623a6"
  }, 
  "file_size": 256832, 
  "md5sum": "98c11d27b742a1769279c8f6afeadda4", 
  "file_id": "5e4711a7-9e19-40c8-81bf-9b41e1bc56ad", 
  "data_type": "Gene Expression Quantification", 
  "state": "released", 
  "experimental_strategy": "RNA-Seq"
},{
  "data_format": "TXT", 
  "access": "open", 
  "associated_entities": [
    {
      "entity_submitter_id": "TCGA-B0-5113-01A-01R-1420-07", 
      "entity_type": "aliquot", 
      "case_id": "439794a8-51bd-4c70-968c-34cf26b90148", 
      "entity_id": "ff2558cb-1184-42fa-9333-503390fd220e"
    }
  ], 
  "file_name": "ff7a8aa0-f671-441d-adfb-e1139614a47a.htseq.counts.gz", 
  "submitter_id": "ff7a8aa0-f671-441d-adfb-e1139614a47a_count", 
  "data_category": "Transcriptome Profiling", 
  "analysis": {
    "workflow_version": "v1", 
    "input_files": [
      {
        "data_format": "BAM", 
        "access": "controlled", 
        "file_name": "c33c8da8-0351-42cf-b2f8-476b376adc7a_gdc_realn_rehead.bam", 
        "submitter_id": "c33c8da8-0351-42cf-b2f8-476b376adc7a", 
        "data_category": "Sequencing Reads", 
        "platform": "Illumina", 
        "created_datetime": "2016-05-27T15:27:50.690889-05:00", 
        "file_size": 9476543254, 
        "md5sum": "cf21c85724a78d2421813c4221aefb07", 
        "updated_datetime": "2018-11-15T21:21:29.863147-06:00", 
        "file_id": "940c0a10-14f8-44a6-9cb9-58fc23f6528b", 
        "data_type": "Aligned Reads", 
        "state": "released", 
        "experimental_strategy": "RNA-Seq"
      }
    ], 
    "updated_datetime": "2018-09-06T17:41:51.247648-05:00", 
    "workflow_link": "https://github.com/NCI-GDC/htseq-cwl", 
    "submitter_id": "ff7a8aa0-f671-441d-adfb-e1139614a47a_count", 
    "state": "released", 
    "workflow_type": "HTSeq - Counts", 
    "created_datetime": "2016-05-29T10:19:57.456630-05:00", 
    "analysis_id": "c6c1a77d-7dd8-46e8-980c-2ab40c44d79e"
  }, 
  "file_size": 258483, 
  "md5sum": "2d64bda9ad1b5ec858add325876ac290", 
  "file_id": "b814535c-42a9-4789-a893-f95fcdbf5f8a", 
  "data_type": "Gene Expression Quantification", 
  "state": "released", 
  "experimental_strategy": "RNA-Seq"
},{
  "data_format": "TXT", 
  "access": "open", 
  "associated_entities": [
    {
      "entity_submitter_id": "TCGA-CW-5581-01A-02R-1541-07", 
      "entity_type": "aliquot", 
      "case_id": "2d0f6d4f-acb9-4b45-a69d-c9a3f68c3732", 
      "entity_id": "aba042e2-9619-4fc9-9c57-e67af40e3a16"
    }
  ], 
  "file_name": "9e4f3e3a-842f-4ece-b70b-9e5e9bb12af0.htseq.counts.gz", 
  "submitter_id": "9e4f3e3a-842f-4ece-b70b-9e5e9bb12af0_count", 
  "data_category": "Transcriptome Profiling", 
  "analysis": {
    "workflow_version": "v1", 
    "input_files": [
      {
        "data_format": "BAM", 
        "access": "controlled", 
        "file_name": "31565f2e-226a-4b61-9e99-bb9bb89accef_gdc_realn_rehead.bam", 
        "submitter_id": "31565f2e-226a-4b61-9e99-bb9bb89accef", 
        "data_category": "Sequencing Reads", 
        "platform": "Illumina", 
        "created_datetime": "2016-05-26T21:56:26.820562-05:00", 
        "file_size": 10318676616, 
        "md5sum": "3406d613e4e59aa16f193459a118fe47", 
        "updated_datetime": "2018-11-15T20:08:12.509468-06:00", 
        "file_id": "1a35fd2c-5469-42bd-b841-ded6e29934e9", 
        "data_type": "Aligned Reads", 
        "state": "released", 
        "experimental_strategy": "RNA-Seq"
      }
    ], 
    "updated_datetime": "2018-09-06T17:41:51.247648-05:00", 
    "workflow_link": "https://github.com/NCI-GDC/htseq-cwl", 
    "submitter_id": "9e4f3e3a-842f-4ece-b70b-9e5e9bb12af0_count", 
    "state": "released", 
    "workflow_type": "HTSeq - Counts", 
    "created_datetime": "2016-05-29T10:06:59.419839-05:00", 
    "analysis_id": "ec20ec9f-016c-4f42-8353-a963cc6f4ef1"
  }, 
  "file_size": 252715, 
  "md5sum": "469c7d1e1f49b1458d0866408b9dd89d", 
  "file_id": "7b3770b4-f586-43f6-b31d-c735074566c4", 
  "data_type": "Gene Expression Quantification", 
  "state": "released", 
  "experimental_strategy": "RNA-Seq"
},{
  "data_format": "TXT", 
  "access": "open", 
  "associated_entities": [
    {
      "entity_submitter_id": "TCGA-AK-3454-01A-02R-1277-07", 
      "entity_type": "aliquot", 
      "case_id": "28e9b6f9-ab6a-400b-a6a9-79095a443591", 
      "entity_id": "6b0668ee-2466-4e31-9362-b4dbebbf598f"
    }
  ], 
  "file_name": "8d9fd739-49be-44aa-8620-806b18d561fb.htseq.counts.gz", 
  "submitter_id": "8d9fd739-49be-44aa-8620-806b18d561fb_count", 
  "data_category": "Transcriptome Profiling", 
  "annotations": [
    {
      "entity_submitter_id": "TCGA-AK-3454", 
      "notes": "Prior malignancy R uteter. No systemic chemotherapy or radiation.", 
      "submitter_id": "11789", 
      "entity_id": "28e9b6f9-ab6a-400b-a6a9-79095a443591", 
      "classification": "Notification", 
      "created_datetime": "2012-10-31T00:00:00", 
      "annotation_id": "5be2c444-2558-584b-89d8-935b377806a9", 
      "entity_type": "case", 
      "updated_datetime": "2018-08-23T16:36:27.780612-05:00", 
      "case_id": "28e9b6f9-ab6a-400b-a6a9-79095a443591", 
      "state": "released", 
      "category": "Prior malignancy", 
      "status": "Approved"
    }
  ], 
  "analysis": {
    "workflow_version": "v1", 
    "input_files": [
      {
        "data_format": "BAM", 
        "access": "controlled", 
        "file_name": "c6b7e40f-0378-498c-832b-fc486928eb69_gdc_realn_rehead.bam", 
        "submitter_id": "c6b7e40f-0378-498c-832b-fc486928eb69", 
        "data_category": "Sequencing Reads", 
        "platform": "Illumina", 
        "created_datetime": "2016-05-26T19:00:48.845021-05:00", 
        "file_size": 4272006810, 
        "md5sum": "4e4e45de8cbb1dae3d5bd656682a478c", 
        "updated_datetime": "2018-11-15T20:46:44.319330-06:00", 
        "file_id": "4fc22588-8094-47b4-a41c-8daba315db4e", 
        "data_type": "Aligned Reads", 
        "state": "released", 
        "experimental_strategy": "RNA-Seq"
      }
    ], 
    "updated_datetime": "2018-09-06T17:41:51.247648-05:00", 
    "workflow_link": "https://github.com/NCI-GDC/htseq-cwl", 
    "submitter_id": "8d9fd739-49be-44aa-8620-806b18d561fb_count", 
    "state": "released", 
    "workflow_type": "HTSeq - Counts", 
    "created_datetime": "2016-05-26T21:25:09.272523-05:00", 
    "analysis_id": "26c7076a-a960-4fb6-af49-08ff7145943f"
  }, 
  "file_size": 250024, 
  "md5sum": "38efcf74939dfa03e99913e31cecc1b4", 
  "file_id": "c28c961d-cb35-4f73-a6ce-91fa87bf2de7", 
  "data_type": "Gene Expression Quantification", 
  "state": "released", 
  "experimental_strategy": "RNA-Seq"
},{
  "data_format": "TXT", 
  "access": "open", 
  "associated_entities": [
    {
      "entity_submitter_id": "TCGA-BP-4989-01A-01R-1334-07", 
      "entity_type": "aliquot", 
      "case_id": "dc2208d9-dcb3-47ff-826b-676f199b8ccd", 
      "entity_id": "8f050361-4d5f-4256-8014-b7d3a1cf501d"
    }
  ], 
  "file_name": "b25e8317-280f-4d1d-a65f-67bb2a20268d.htseq.counts.gz", 
  "submitter_id": "b25e8317-280f-4d1d-a65f-67bb2a20268d_count", 
  "data_category": "Transcriptome Profiling", 
  "analysis": {
    "workflow_version": "v1", 
    "input_files": [
      {
        "data_format": "BAM", 
        "access": "controlled", 
        "file_name": "d355639f-3fbb-4697-906e-fa523ad12c55_gdc_realn_rehead.bam", 
        "submitter_id": "d355639f-3fbb-4697-906e-fa523ad12c55", 
        "data_category": "Sequencing Reads", 
        "platform": "Illumina", 
        "created_datetime": "2016-05-28T20:01:40.733901-05:00", 
        "file_size": 14772472752, 
        "md5sum": "bd035055ddf5fb6c1004e5a256e20bb8", 
        "updated_datetime": "2018-11-15T20:08:12.509468-06:00", 
        "file_id": "2671ee26-1c81-4bca-a663-5a3920fdb957", 
        "data_type": "Aligned Reads", 
        "state": "released", 
        "experimental_strategy": "RNA-Seq"
      }
    ], 
    "updated_datetime": "2018-09-06T17:41:51.247648-05:00", 
    "workflow_link": "https://github.com/NCI-GDC/htseq-cwl", 
    "submitter_id": "b25e8317-280f-4d1d-a65f-67bb2a20268d_count", 
    "state": "released", 
    "workflow_type": "HTSeq - Counts", 
    "created_datetime": "2016-05-29T11:07:54.973990-05:00", 
    "analysis_id": "25132943-bfc3-4dbe-98c8-0c36c1082446"
  }, 
  "file_size": 262837, 
  "md5sum": "ff44aa0ff912eaae0d7a2ea616617805", 
  "file_id": "2707fd6a-c885-48b6-a44c-7c9644d08025", 
  "data_type": "Gene Expression Quantification", 
  "state": "released", 
  "experimental_strategy": "RNA-Seq"
},{
  "data_format": "TXT", 
  "access": "open", 
  "associated_entities": [
    {
      "entity_submitter_id": "TCGA-AK-3456-01A-02R-1325-07", 
      "entity_type": "aliquot", 
      "case_id": "52e9daf0-288b-4220-bd44-0b6147fd951c", 
      "entity_id": "4e89f83e-833f-4478-a7b4-5b4faf5cfeb4"
    }
  ], 
  "file_name": "0ade05fe-5f98-477d-b7fa-c56ea93247cf.htseq.counts.gz", 
  "submitter_id": "0ade05fe-5f98-477d-b7fa-c56ea93247cf_count", 
  "data_category": "Transcriptome Profiling", 
  "analysis": {
    "workflow_version": "v1", 
    "input_files": [
      {
        "data_format": "BAM", 
        "access": "controlled", 
        "file_name": "7f3e1c73-c0af-4fbc-b707-dfefbf6b1702_gdc_realn_rehead.bam", 
        "submitter_id": "7f3e1c73-c0af-4fbc-b707-dfefbf6b1702", 
        "data_category": "Sequencing Reads", 
        "platform": "Illumina", 
        "created_datetime": "2016-05-28T06:20:21.350032-05:00", 
        "file_size": 5480315237, 
        "md5sum": "11c8e517b683e15da5bd1eeae007c4b7", 
        "updated_datetime": "2018-11-15T21:12:37.513272-06:00", 
        "file_id": "80b44c4b-7106-42e7-9645-f78cb8533b51", 
        "data_type": "Aligned Reads", 
        "state": "released", 
        "experimental_strategy": "RNA-Seq"
      }
    ], 
    "updated_datetime": "2018-09-06T17:41:51.247648-05:00", 
    "workflow_link": "https://github.com/NCI-GDC/htseq-cwl", 
    "submitter_id": "0ade05fe-5f98-477d-b7fa-c56ea93247cf_count", 
    "state": "released", 
    "workflow_type": "HTSeq - Counts", 
    "created_datetime": "2016-05-29T10:28:45.931759-05:00", 
    "analysis_id": "d5211eca-2a0d-45ce-b231-93edfa82a47b"
  }, 
  "file_size": 250633, 
  "md5sum": "4ce06bec84d7d0ed8485f202e7d52ce9", 
  "file_id": "7b71cfe6-4fdd-4c2b-9b46-d7589c896174", 
  "data_type": "Gene Expression Quantification", 
  "state": "released", 
  "experimental_strategy": "RNA-Seq"
},{
  "data_format": "TXT", 
  "access": "open", 
  "associated_entities": [
    {
      "entity_submitter_id": "TCGA-A3-3370-01A-02R-1420-07", 
      "entity_type": "aliquot", 
      "case_id": "9f632fc3-2241-469a-a14a-cd537350155f", 
      "entity_id": "04931dc2-f51b-4d87-97e9-af5af0132e23"
    }
  ], 
  "file_name": "d72fd13a-564a-4a11-9ced-8c891c91bfb8.htseq.counts.gz", 
  "submitter_id": "d72fd13a-564a-4a11-9ced-8c891c91bfb8_count", 
  "data_category": "Transcriptome Profiling", 
  "analysis": {
    "workflow_version": "v1", 
    "input_files": [
      {
        "data_format": "BAM", 
        "access": "controlled", 
        "file_name": "d9b6fdc7-2955-4aae-878c-c5312c8b0f0f_gdc_realn_rehead.bam", 
        "submitter_id": "d9b6fdc7-2955-4aae-878c-c5312c8b0f0f", 
        "data_category": "Sequencing Reads", 
        "platform": "Illumina", 
        "created_datetime": "2016-05-29T22:44:30.011653-05:00", 
        "file_size": 11377404003, 
        "md5sum": "2f4b226eaf6208fa6258c6263cf3d641", 
        "updated_datetime": "2018-11-15T19:59:41.719344-06:00", 
        "file_id": "0668a4ea-81df-45ed-8c1b-547e923d820b", 
        "data_type": "Aligned Reads", 
        "state": "released", 
        "experimental_strategy": "RNA-Seq"
      }
    ], 
    "updated_datetime": "2018-09-06T17:41:51.247648-05:00", 
    "workflow_link": "https://github.com/NCI-GDC/htseq-cwl", 
    "submitter_id": "d72fd13a-564a-4a11-9ced-8c891c91bfb8_count", 
    "state": "released", 
    "workflow_type": "HTSeq - Counts", 
    "created_datetime": "2016-05-30T18:34:00.923345-05:00", 
    "analysis_id": "dd44e005-6c05-4481-85b2-ae46d463c71f"
  }, 
  "file_size": 262827, 
  "md5sum": "b773e2e9b69ca6bd8f2b8f996728e3c5", 
  "file_id": "399bccfe-9797-49fc-a492-10596206c68b", 
  "data_type": "Gene Expression Quantification", 
  "state": "released", 
  "experimental_strategy": "RNA-Seq"
},{
  "data_format": "TXT", 
  "access": "open", 
  "associated_entities": [
    {
      "entity_submitter_id": "TCGA-DV-5565-01A-01R-1541-07", 
      "entity_type": "aliquot", 
      "case_id": "f6d28a1d-6691-4ac1-8afb-ab0e7dcef867", 
      "entity_id": "500ee741-b6df-437b-8852-c21371f0212f"
    }
  ], 
  "file_name": "8c063b2e-61f1-40ef-9ec1-5146d1c1855c.htseq.counts.gz", 
  "submitter_id": "8c063b2e-61f1-40ef-9ec1-5146d1c1855c_count", 
  "data_category": "Transcriptome Profiling", 
  "annotations": [
    {
      "entity_submitter_id": "TCGA-DV-5565", 
      "notes": "Prior malignancy pancreas cancer. Prior malignancy bilateral kidney cancer x2. No systemic chemotherapy or radiation for any malignancies.", 
      "submitter_id": "11848", 
      "entity_id": "f6d28a1d-6691-4ac1-8afb-ab0e7dcef867", 
      "classification": "Notification", 
      "created_datetime": "2012-10-31T00:00:00", 
      "annotation_id": "109867a2-b737-5749-9556-7769a8647bdc", 
      "entity_type": "case", 
      "updated_datetime": "2018-08-23T16:36:27.780612-05:00", 
      "case_id": "f6d28a1d-6691-4ac1-8afb-ab0e7dcef867", 
      "state": "released", 
      "category": "Prior malignancy", 
      "status": "Approved"
    }
  ], 
  "analysis": {
    "workflow_version": "v1", 
    "input_files": [
      {
        "data_format": "BAM", 
        "access": "controlled", 
        "file_name": "fe4b146c-a0f2-469c-85e4-cc2d5b63e047_gdc_realn_rehead.bam", 
        "submitter_id": "fe4b146c-a0f2-469c-85e4-cc2d5b63e047", 
        "data_category": "Sequencing Reads", 
        "platform": "Illumina", 
        "created_datetime": "2016-05-30T12:24:55.410768-05:00", 
        "file_size": 8705838830, 
        "md5sum": "8b272fa882f037388e3813fdb7df8b21", 
        "updated_datetime": "2018-11-15T20:08:12.509468-06:00", 
        "file_id": "2516013c-d01c-4351-b785-90ee3d6084fb", 
        "data_type": "Aligned Reads", 
        "state": "released", 
        "experimental_strategy": "RNA-Seq"
      }
    ], 
    "updated_datetime": "2018-09-06T17:41:51.247648-05:00", 
    "workflow_link": "https://github.com/NCI-GDC/htseq-cwl", 
    "submitter_id": "8c063b2e-61f1-40ef-9ec1-5146d1c1855c_count", 
    "state": "released", 
    "workflow_type": "HTSeq - Counts", 
    "created_datetime": "2016-05-30T19:03:26.504015-05:00", 
    "analysis_id": "5ec49a57-1d80-4d20-ac8d-383d904e4a63"
  }, 
  "file_size": 250404, 
  "md5sum": "323c64050dc3e92ebed0a5a666df5507", 
  "file_id": "820c84ab-872e-4c38-950b-30c0c7773e25", 
  "data_type": "Gene Expression Quantification", 
  "state": "released", 
  "experimental_strategy": "RNA-Seq"
},{
  "data_format": "TXT", 
  "access": "open", 
  "associated_entities": [
    {
      "entity_submitter_id": "TCGA-BP-4795-01A-02R-1420-07", 
      "entity_type": "aliquot", 
      "case_id": "38469030-8539-4c76-b53b-57073569501c", 
      "entity_id": "dfb507b2-1c7d-4a63-a833-d52d881f5c06"
    }
  ], 
  "file_name": "299d62a1-2235-411e-af1c-e9c32414d350.htseq.counts.gz", 
  "submitter_id": "299d62a1-2235-411e-af1c-e9c32414d350_count", 
  "data_category": "Transcriptome Profiling", 
  "annotations": [
    {
      "entity_submitter_id": "TCGA-BP-4795", 
      "notes": "Prior malignancy thyroid cancer. No systemic chemotherapy or radiation.", 
      "submitter_id": "11809", 
      "entity_id": "38469030-8539-4c76-b53b-57073569501c", 
      "classification": "Notification", 
      "created_datetime": "2012-10-31T00:00:00", 
      "annotation_id": "036ec868-9fa5-56a6-9839-0d0b9ca5adaf", 
      "entity_type": "case", 
      "updated_datetime": "2018-08-23T16:36:27.780612-05:00", 
      "case_id": "38469030-8539-4c76-b53b-57073569501c", 
      "state": "released", 
      "category": "Prior malignancy", 
      "status": "Approved"
    }
  ], 
  "analysis": {
    "workflow_version": "v1", 
    "input_files": [
      {
        "data_format": "BAM", 
        "access": "controlled", 
        "file_name": "7a44be9a-e5f7-44f6-a257-c25e49739dce_gdc_realn_rehead.bam", 
        "submitter_id": "7a44be9a-e5f7-44f6-a257-c25e49739dce", 
        "data_category": "Sequencing Reads", 
        "platform": "Illumina", 
        "created_datetime": "2016-05-27T05:42:44.616628-05:00", 
        "file_size": 7842913234, 
        "md5sum": "4e9074806a5922d9bd9cc6155e3c54ba", 
        "updated_datetime": "2018-11-15T21:47:23.001784-06:00", 
        "file_id": "c3edb9e0-7b3d-4d01-af6a-bb6fb854554b", 
        "data_type": "Aligned Reads", 
        "state": "released", 
        "experimental_strategy": "RNA-Seq"
      }
    ], 
    "updated_datetime": "2018-09-06T17:41:51.247648-05:00", 
    "workflow_link": "https://github.com/NCI-GDC/htseq-cwl", 
    "submitter_id": "299d62a1-2235-411e-af1c-e9c32414d350_count", 
    "state": "released", 
    "workflow_type": "HTSeq - Counts", 
    "created_datetime": "2016-05-29T10:12:57.246834-05:00", 
    "analysis_id": "23b0efdd-7067-4ffe-a761-24f30f0dea2e"
  }, 
  "file_size": 254532, 
  "md5sum": "7082692ce028d472bdcf5ed642925901", 
  "file_id": "d16a7bc5-2017-4975-9240-7e9e52c9b6ed", 
  "data_type": "Gene Expression Quantification", 
  "state": "released", 
  "experimental_strategy": "RNA-Seq"
},{
  "data_format": "TXT", 
  "access": "open", 
  "associated_entities": [
    {
      "entity_submitter_id": "TCGA-B0-5083-01A-02R-1420-07", 
      "entity_type": "aliquot", 
      "case_id": "74fc9f65-b5f1-4b56-93a5-f90eaab52e31", 
      "entity_id": "84006838-c5f7-4cd2-88c6-342584e35319"
    }
  ], 
  "file_name": "9a9ad966-3448-4ac4-81c2-df59121204f0.htseq.counts.gz", 
  "submitter_id": "9a9ad966-3448-4ac4-81c2-df59121204f0_count", 
  "data_category": "Transcriptome Profiling", 
  "analysis": {
    "workflow_version": "v1", 
    "input_files": [
      {
        "data_format": "BAM", 
        "access": "controlled", 
        "file_name": "45b0788c-195f-4656-a43e-169228c84304_gdc_realn_rehead.bam", 
        "submitter_id": "45b0788c-195f-4656-a43e-169228c84304", 
        "data_category": "Sequencing Reads", 
        "platform": "Illumina", 
        "created_datetime": "2016-05-29T22:49:21.139665-05:00", 
        "file_size": 7246456472, 
        "md5sum": "5bf5215910c8ae3e454677d014b07c48", 
        "updated_datetime": "2018-11-15T21:30:06.924734-06:00", 
        "file_id": "a8e0cece-f9d6-4441-b509-84abc40a0c5e", 
        "data_type": "Aligned Reads", 
        "state": "released", 
        "experimental_strategy": "RNA-Seq"
      }
    ], 
    "updated_datetime": "2018-09-06T17:41:51.247648-05:00", 
    "workflow_link": "https://github.com/NCI-GDC/htseq-cwl", 
    "submitter_id": "9a9ad966-3448-4ac4-81c2-df59121204f0_count", 
    "state": "released", 
    "workflow_type": "HTSeq - Counts", 
    "created_datetime": "2016-05-30T18:21:05.408607-05:00", 
    "analysis_id": "8ebb1030-4972-4b09-8d49-7f0f2ef54746"
  }, 
  "file_size": 247875, 
  "md5sum": "b0c1b1baedb8b0bc73d5920ac0838836", 
  "file_id": "c0a5ed3c-541f-47dc-b12d-2e7074d190bc", 
  "data_type": "Gene Expression Quantification", 
  "state": "released", 
  "experimental_strategy": "RNA-Seq"
},{
  "data_format": "TXT", 
  "access": "open", 
  "associated_entities": [
    {
      "entity_submitter_id": "TCGA-BP-4789-01A-01R-1305-07", 
      "entity_type": "aliquot", 
      "case_id": "9816ac2a-0412-4649-a9da-8fd91b1eb8e1", 
      "entity_id": "99b33d26-0bda-4a75-bde6-89f75863c296"
    }
  ], 
  "file_name": "0fef447c-5f07-4299-b602-2b6b8450c6e6.htseq.counts.gz", 
  "submitter_id": "0fef447c-5f07-4299-b602-2b6b8450c6e6_count", 
  "data_category": "Transcriptome Profiling", 
  "analysis": {
    "workflow_version": "v1", 
    "input_files": [
      {
        "data_format": "BAM", 
        "access": "controlled", 
        "file_name": "10f299ee-daf5-4a7e-93cc-5bd9ebdb6e2e_gdc_realn_rehead.bam", 
        "submitter_id": "10f299ee-daf5-4a7e-93cc-5bd9ebdb6e2e", 
        "data_category": "Sequencing Reads", 
        "platform": "Illumina", 
        "created_datetime": "2016-05-29T13:57:31.785527-05:00", 
        "file_size": 10690220288, 
        "md5sum": "76fe1620f7a1a8bf181ec5d814c44627", 
        "updated_datetime": "2018-11-15T22:04:38.004773-06:00", 
        "file_id": "f4164be0-9ddd-466f-80ac-2945990fe6c3", 
        "data_type": "Aligned Reads", 
        "state": "released", 
        "experimental_strategy": "RNA-Seq"
      }
    ], 
    "updated_datetime": "2018-09-06T17:41:51.247648-05:00", 
    "workflow_link": "https://github.com/NCI-GDC/htseq-cwl", 
    "submitter_id": "0fef447c-5f07-4299-b602-2b6b8450c6e6_count", 
    "state": "released", 
    "workflow_type": "HTSeq - Counts", 
    "created_datetime": "2016-05-30T18:30:23.763503-05:00", 
    "analysis_id": "22569674-620b-43e4-8a12-16605ac39372"
  }, 
  "file_size": 255502, 
  "md5sum": "079bfff9e7f843f4e6a71ea364a3fa17", 
  "file_id": "bd979170-4598-450e-8bc9-e4526a63ed53", 
  "data_type": "Gene Expression Quantification", 
  "state": "released", 
  "experimental_strategy": "RNA-Seq"
},{
  "data_format": "TXT", 
  "access": "open", 
  "associated_entities": [
    {
      "entity_submitter_id": "TCGA-B8-5163-01A-01R-1420-07", 
      "entity_type": "aliquot", 
      "case_id": "d4159990-85dd-4557-be1a-bd03818ea3ea", 
      "entity_id": "c2808392-116d-47bc-9065-21fc6d1b966d"
    }
  ], 
  "file_name": "76b4e454-8b75-449b-98cc-3c41c5e063a3.htseq.counts.gz", 
  "submitter_id": "76b4e454-8b75-449b-98cc-3c41c5e063a3_count", 
  "data_category": "Transcriptome Profiling", 
  "analysis": {
    "workflow_version": "v1", 
    "input_files": [
      {
        "data_format": "BAM", 
        "access": "controlled", 
        "file_name": "4de15e4c-2110-42f9-be4b-262eec5d30da_gdc_realn_rehead.bam", 
        "submitter_id": "4de15e4c-2110-42f9-be4b-262eec5d30da", 
        "data_category": "Sequencing Reads", 
        "platform": "Illumina", 
        "created_datetime": "2016-05-30T10:42:16.415406-05:00", 
        "file_size": 10573407742, 
        "md5sum": "5ce22fb68135089a3a28c14ad6ae229d", 
        "updated_datetime": "2018-11-15T21:21:29.863147-06:00", 
        "file_id": "94cf4caf-2651-4c11-84cd-3d1d0c64382b", 
        "data_type": "Aligned Reads", 
        "state": "released", 
        "experimental_strategy": "RNA-Seq"
      }
    ], 
    "updated_datetime": "2018-09-06T17:41:51.247648-05:00", 
    "workflow_link": "https://github.com/NCI-GDC/htseq-cwl", 
    "submitter_id": "76b4e454-8b75-449b-98cc-3c41c5e063a3_count", 
    "state": "released", 
    "workflow_type": "HTSeq - Counts", 
    "created_datetime": "2016-05-30T18:52:31.468789-05:00", 
    "analysis_id": "9fb7df5d-3bed-48b7-b359-15fcaf011665"
  }, 
  "file_size": 256232, 
  "md5sum": "3f577a820f3b7c6cd7a8b641054b5a49", 
  "file_id": "71b0dc9f-2cf3-45b3-a276-2c80661aeece", 
  "data_type": "Gene Expression Quantification", 
  "state": "released", 
  "experimental_strategy": "RNA-Seq"
},{
  "data_format": "TXT", 
  "access": "open", 
  "associated_entities": [
    {
      "entity_submitter_id": "TCGA-CJ-6033-01A-11R-1672-07", 
      "entity_type": "aliquot", 
      "case_id": "4edff57f-4b0e-4770-beac-590da7d7232c", 
      "entity_id": "f9786d89-318d-44ef-b212-0b9dfaf52e75"
    }
  ], 
  "file_name": "f6dcf5aa-b9d3-4959-8dc9-ad67dbc3c9d0.htseq.counts.gz", 
  "submitter_id": "f6dcf5aa-b9d3-4959-8dc9-ad67dbc3c9d0_count", 
  "data_category": "Transcriptome Profiling", 
  "analysis": {
    "workflow_version": "v1", 
    "input_files": [
      {
        "data_format": "BAM", 
        "access": "controlled", 
        "file_name": "7d7e1e2d-950d-424b-88ba-718d6a90c102_gdc_realn_rehead.bam", 
        "submitter_id": "7d7e1e2d-950d-424b-88ba-718d6a90c102", 
        "data_category": "Sequencing Reads", 
        "platform": "Illumina", 
        "created_datetime": "2016-05-28T02:05:47.158045-05:00", 
        "file_size": 8745914348, 
        "md5sum": "062891b7d1fa7e66e1a0ca23e34f4ad5", 
        "updated_datetime": "2018-11-15T20:57:47.372612-06:00", 
        "file_id": "694dadde-1b8a-4e3c-a617-9c17d8672d50", 
        "data_type": "Aligned Reads", 
        "state": "released", 
        "experimental_strategy": "RNA-Seq"
      }
    ], 
    "updated_datetime": "2018-09-06T17:41:51.247648-05:00", 
    "workflow_link": "https://github.com/NCI-GDC/htseq-cwl", 
    "submitter_id": "f6dcf5aa-b9d3-4959-8dc9-ad67dbc3c9d0_count", 
    "state": "released", 
    "workflow_type": "HTSeq - Counts", 
    "created_datetime": "2016-05-29T10:26:39.499475-05:00", 
    "analysis_id": "92d9d147-4ccf-4de5-90d5-4dc2a5a46e73"
  }, 
  "file_size": 253856, 
  "md5sum": "85d46acf981197c5b7c6c5002d70aa7f", 
  "file_id": "ef012c4a-aa0e-4c56-a090-cce9f284fd72", 
  "data_type": "Gene Expression Quantification", 
  "state": "released", 
  "experimental_strategy": "RNA-Seq"
},{
  "data_format": "TXT", 
  "access": "open", 
  "associated_entities": [
    {
      "entity_submitter_id": "TCGA-BP-4756-01A-01R-1289-07", 
      "entity_type": "aliquot", 
      "case_id": "9ecdde9c-2179-4830-bd10-c4fa40f26066", 
      "entity_id": "507264df-eae4-4e84-8ba6-b883190665e9"
    }
  ], 
  "file_name": "b32f0495-0e52-4bed-b795-5f7270960561.htseq.counts.gz", 
  "submitter_id": "b32f0495-0e52-4bed-b795-5f7270960561_count", 
  "data_category": "Transcriptome Profiling", 
  "analysis": {
    "workflow_version": "v1", 
    "input_files": [
      {
        "data_format": "BAM", 
        "access": "controlled", 
        "file_name": "e012fa53-efbe-480d-a3f2-1bb739e7aaa1_gdc_realn_rehead.bam", 
        "submitter_id": "e012fa53-efbe-480d-a3f2-1bb739e7aaa1", 
        "data_category": "Sequencing Reads", 
        "platform": "Illumina", 
        "created_datetime": "2016-05-29T21:48:25.942724-05:00", 
        "file_size": 7816698809, 
        "md5sum": "d215d4b4756aeaf222088941ee2ff8ad", 
        "updated_datetime": "2018-11-15T20:57:47.372612-06:00", 
        "file_id": "6ba32989-cdce-473e-a5c7-63309cf1a115", 
        "data_type": "Aligned Reads", 
        "state": "released", 
        "experimental_strategy": "RNA-Seq"
      }
    ], 
    "updated_datetime": "2018-09-06T17:41:51.247648-05:00", 
    "workflow_link": "https://github.com/NCI-GDC/htseq-cwl", 
    "submitter_id": "b32f0495-0e52-4bed-b795-5f7270960561_count", 
    "state": "released", 
    "workflow_type": "HTSeq - Counts", 
    "created_datetime": "2016-05-30T18:33:37.515919-05:00", 
    "analysis_id": "a551c5b3-caf1-4699-9f48-93dcb675ea15"
  }, 
  "file_size": 257038, 
  "md5sum": "d91b6fc65102004449b8ca0d311435a9", 
  "file_id": "fc391121-1f79-46f8-aa24-38f8eb42704c", 
  "data_type": "Gene Expression Quantification", 
  "state": "released", 
  "experimental_strategy": "RNA-Seq"
},{
  "data_format": "TXT", 
  "access": "open", 
  "associated_entities": [
    {
      "entity_submitter_id": "TCGA-A3-3362-01A-02R-1325-07", 
      "entity_type": "aliquot", 
      "case_id": "c7e9ba09-0826-466c-8555-6595de31ed31", 
      "entity_id": "8d7fdc1d-55f9-435b-8ecb-5dd94b484580"
    }
  ], 
  "file_name": "6fd0c5f2-a086-4fa6-900a-909cf67ef8be.htseq.counts.gz", 
  "submitter_id": "6fd0c5f2-a086-4fa6-900a-909cf67ef8be_count", 
  "data_category": "Transcriptome Profiling", 
  "analysis": {
    "workflow_version": "v1", 
    "input_files": [
      {
        "data_format": "BAM", 
        "access": "controlled", 
        "file_name": "0ef69c0e-a052-4edb-97d4-e587d9eb809b_gdc_realn_rehead.bam", 
        "submitter_id": "0ef69c0e-a052-4edb-97d4-e587d9eb809b", 
        "data_category": "Sequencing Reads", 
        "platform": "Illumina", 
        "created_datetime": "2016-05-29T22:40:11.239929-05:00", 
        "file_size": 5543341549, 
        "md5sum": "e08de86e5370e0d41a4f2ab51d1600aa", 
        "updated_datetime": "2018-11-15T21:56:00.379896-06:00", 
        "file_id": "e1252b56-9a8f-4f26-b3f1-e5411fff6fbf", 
        "data_type": "Aligned Reads", 
        "state": "released", 
        "experimental_strategy": "RNA-Seq"
      }
    ], 
    "updated_datetime": "2018-09-06T17:41:51.247648-05:00", 
    "workflow_link": "https://github.com/NCI-GDC/htseq-cwl", 
    "submitter_id": "6fd0c5f2-a086-4fa6-900a-909cf67ef8be_count", 
    "state": "released", 
    "workflow_type": "HTSeq - Counts", 
    "created_datetime": "2016-05-30T18:46:44.098699-05:00", 
    "analysis_id": "8fb03bce-f33c-4f28-8475-5af552400779"
  }, 
  "file_size": 255577, 
  "md5sum": "fcc9b79c5bdbd509701c7e18aa982327", 
  "file_id": "952834cf-4d1e-485f-93cb-6f3a92056611", 
  "data_type": "Gene Expression Quantification", 
  "state": "released", 
  "experimental_strategy": "RNA-Seq"
},{
  "data_format": "TXT", 
  "access": "open", 
  "associated_entities": [
    {
      "entity_submitter_id": "TCGA-BP-4355-01A-01R-1289-07", 
      "entity_type": "aliquot", 
      "case_id": "eeacbbdc-68c9-4dce-8999-e1dbcb86c14a", 
      "entity_id": "c0520da1-6999-4dec-b750-06dbec9237dc"
    }
  ], 
  "file_name": "0062bf7b-fcfd-4448-be8b-8c6b1bc643a6.htseq.counts.gz", 
  "submitter_id": "0062bf7b-fcfd-4448-be8b-8c6b1bc643a6_count", 
  "data_category": "Transcriptome Profiling", 
  "analysis": {
    "workflow_version": "v1", 
    "input_files": [
      {
        "data_format": "BAM", 
        "access": "controlled", 
        "file_name": "5b2bf696-028d-463f-a190-f3b04e196b6b_gdc_realn_rehead.bam", 
        "submitter_id": "5b2bf696-028d-463f-a190-f3b04e196b6b", 
        "data_category": "Sequencing Reads", 
        "platform": "Illumina", 
        "created_datetime": "2016-05-29T18:24:34.413496-05:00", 
        "file_size": 8885854599, 
        "md5sum": "807fbda552c730f6dc4d69219ad6fef6", 
        "updated_datetime": "2018-11-15T20:57:47.372612-06:00", 
        "file_id": "5d9b797d-c3ec-443d-8312-42a5981b9b3b", 
        "data_type": "Aligned Reads", 
        "state": "released", 
        "experimental_strategy": "RNA-Seq"
      }
    ], 
    "updated_datetime": "2018-09-06T17:41:51.247648-05:00", 
    "workflow_link": "https://github.com/NCI-GDC/htseq-cwl", 
    "submitter_id": "0062bf7b-fcfd-4448-be8b-8c6b1bc643a6_count", 
    "state": "released", 
    "workflow_type": "HTSeq - Counts", 
    "created_datetime": "2016-05-30T18:58:36.506916-05:00", 
    "analysis_id": "60dbca2a-aba3-4a1a-bb70-d847e63e07bb"
  }, 
  "file_size": 259769, 
  "md5sum": "dbd24a1d4ba4605d1145e422a1f6b3aa", 
  "file_id": "8f0e750c-2b34-409b-9b9e-78d01ab0d797", 
  "data_type": "Gene Expression Quantification", 
  "state": "released", 
  "experimental_strategy": "RNA-Seq"
},{
  "data_format": "TXT", 
  "access": "open", 
  "associated_entities": [
    {
      "entity_submitter_id": "TCGA-B0-4852-01A-01R-1503-07", 
      "entity_type": "aliquot", 
      "case_id": "759238f2-0d37-404e-96f1-c26cae0ba2ea", 
      "entity_id": "a62572f8-bd89-491a-9bf4-1877a07da46e"
    }
  ], 
  "file_name": "c2e72857-11fb-4663-bf9a-bd2089d070fe.htseq.counts.gz", 
  "submitter_id": "c2e72857-11fb-4663-bf9a-bd2089d070fe_count", 
  "data_category": "Transcriptome Profiling", 
  "analysis": {
    "workflow_version": "v1", 
    "input_files": [
      {
        "data_format": "BAM", 
        "access": "controlled", 
        "file_name": "cb678901-4df3-4808-908b-2e0f37372cae_gdc_realn_rehead.bam", 
        "submitter_id": "cb678901-4df3-4808-908b-2e0f37372cae", 
        "data_category": "Sequencing Reads", 
        "platform": "Illumina", 
        "created_datetime": "2016-05-29T23:37:49.894463-05:00", 
        "file_size": 17975165556, 
        "md5sum": "e5ecedd674c1f85c87fac7b109f9223d", 
        "updated_datetime": "2018-11-15T19:59:41.719344-06:00", 
        "file_id": "116004d0-97bc-4b7f-b90d-ce4ca1f792e3", 
        "data_type": "Aligned Reads", 
        "state": "released", 
        "experimental_strategy": "RNA-Seq"
      }
    ], 
    "updated_datetime": "2018-09-06T17:41:51.247648-05:00", 
    "workflow_link": "https://github.com/NCI-GDC/htseq-cwl", 
    "submitter_id": "c2e72857-11fb-4663-bf9a-bd2089d070fe_count", 
    "state": "released", 
    "workflow_type": "HTSeq - Counts", 
    "created_datetime": "2016-05-30T18:21:33.904356-05:00", 
    "analysis_id": "32e5f97d-0d9e-4deb-9628-9c7a5a1daf86"
  }, 
  "file_size": 264843, 
  "md5sum": "1d06820ec15ee0f08ccb437a114e0c60", 
  "file_id": "336fea13-819e-4383-83db-1df064c2605b", 
  "data_type": "Gene Expression Quantification", 
  "state": "released", 
  "experimental_strategy": "RNA-Seq"
},{
  "data_format": "TXT", 
  "access": "open", 
  "associated_entities": [
    {
      "entity_submitter_id": "TCGA-A3-A6NL-01A-11R-A33J-07", 
      "entity_type": "aliquot", 
      "case_id": "52db2d93-fcc6-4f80-9668-a0a6ea450738", 
      "entity_id": "dc870ac8-dddf-4ce6-8615-bd0fbefc720b"
    }
  ], 
  "file_name": "89528cea-b21b-4ea8-a271-3d3f3ff142c9.htseq.counts.gz", 
  "submitter_id": "89528cea-b21b-4ea8-a271-3d3f3ff142c9_count", 
  "data_category": "Transcriptome Profiling", 
  "analysis": {
    "workflow_version": "v1", 
    "input_files": [
      {
        "data_format": "BAM", 
        "access": "controlled", 
        "file_name": "10f3b40c-0159-431c-8a0e-04e2a29e8ae9_gdc_realn_rehead.bam", 
        "submitter_id": "10f3b40c-0159-431c-8a0e-04e2a29e8ae9", 
        "data_category": "Sequencing Reads", 
        "platform": "Illumina", 
        "created_datetime": "2016-05-28T06:17:24.722670-05:00", 
        "file_size": 7768889598, 
        "md5sum": "beb60d26de6f7ffd103f77c8a235f3fc", 
        "updated_datetime": "2018-11-15T21:21:29.863147-06:00", 
        "file_id": "8d8b8df0-726a-4a38-9b7d-404ee17af122", 
        "data_type": "Aligned Reads", 
        "state": "released", 
        "experimental_strategy": "RNA-Seq"
      }
    ], 
    "updated_datetime": "2018-09-06T17:41:51.247648-05:00", 
    "workflow_link": "https://github.com/NCI-GDC/htseq-cwl", 
    "submitter_id": "89528cea-b21b-4ea8-a271-3d3f3ff142c9_count", 
    "state": "released", 
    "workflow_type": "HTSeq - Counts", 
    "created_datetime": "2016-05-29T10:28:44.564711-05:00", 
    "analysis_id": "ab846d9c-c36e-4779-986a-5cc4abd593df"
  }, 
  "file_size": 255504, 
  "md5sum": "add84146402a3664ae3558390b8e9cd5", 
  "file_id": "69e77596-c3af-4288-b12a-87bd0f2cc88e", 
  "data_type": "Gene Expression Quantification", 
  "state": "released", 
  "experimental_strategy": "RNA-Seq"
},{
  "data_format": "TXT", 
  "access": "open", 
  "associated_entities": [
    {
      "entity_submitter_id": "TCGA-BP-4801-01A-02R-1420-07", 
      "entity_type": "aliquot", 
      "case_id": "a68bd706-58e7-4d36-bffa-6c94986a8d4e", 
      "entity_id": "664cc5b1-91aa-45b4-8be2-3c78d086332e"
    }
  ], 
  "file_name": "71a24f55-17a7-4396-91fa-e6c7e03df518.htseq.counts.gz", 
  "submitter_id": "71a24f55-17a7-4396-91fa-e6c7e03df518_count", 
  "data_category": "Transcriptome Profiling", 
  "analysis": {
    "workflow_version": "v1", 
    "input_files": [
      {
        "data_format": "BAM", 
        "access": "controlled", 
        "file_name": "90e33f1d-be8b-4ba8-ae94-7c5937d567e4_gdc_realn_rehead.bam", 
        "submitter_id": "90e33f1d-be8b-4ba8-ae94-7c5937d567e4", 
        "data_category": "Sequencing Reads", 
        "platform": "Illumina", 
        "created_datetime": "2016-05-30T06:05:45.879531-05:00", 
        "file_size": 8392402218, 
        "md5sum": "27c7c24b58aef62ebc458fcefedcd4c1", 
        "updated_datetime": "2018-11-15T21:12:37.513272-06:00", 
        "file_id": "6eb61efa-b12f-4cb1-a10d-c2ae281468d1", 
        "data_type": "Aligned Reads", 
        "state": "released", 
        "experimental_strategy": "RNA-Seq"
      }
    ], 
    "updated_datetime": "2018-09-06T17:41:51.247648-05:00", 
    "workflow_link": "https://github.com/NCI-GDC/htseq-cwl", 
    "submitter_id": "71a24f55-17a7-4396-91fa-e6c7e03df518_count", 
    "state": "released", 
    "workflow_type": "HTSeq - Counts", 
    "created_datetime": "2016-05-30T18:37:39.078554-05:00", 
    "analysis_id": "5a6d549d-a779-4de1-bffd-302001c93cd3"
  }, 
  "file_size": 253223, 
  "md5sum": "c0b7706229f3000b1c707704a5fa52f9", 
  "file_id": "1232fa43-bfbe-4852-bcc7-584b1d007da6", 
  "data_type": "Gene Expression Quantification", 
  "state": "released", 
  "experimental_strategy": "RNA-Seq"
},{
  "data_format": "TXT", 
  "access": "open", 
  "associated_entities": [
    {
      "entity_submitter_id": "TCGA-A3-3347-01A-02R-1325-07", 
      "entity_type": "aliquot", 
      "case_id": "3372a7d2-79cb-4cf0-9a7e-fe1a6b205daa", 
      "entity_id": "57d1a8bf-3b98-4bd6-98cc-4bbd48a0ed2d"
    }
  ], 
  "file_name": "f66dd895-d78c-4b35-8583-1a2b8464fde2.htseq.counts.gz", 
  "submitter_id": "f66dd895-d78c-4b35-8583-1a2b8464fde2_count", 
  "data_category": "Transcriptome Profiling", 
  "analysis": {
    "workflow_version": "v1", 
    "input_files": [
      {
        "data_format": "BAM", 
        "access": "controlled", 
        "file_name": "db2b62c1-379e-4fb3-8ea7-09557f476697_gdc_realn_rehead.bam", 
        "submitter_id": "db2b62c1-379e-4fb3-8ea7-09557f476697", 
        "data_category": "Sequencing Reads", 
        "platform": "Illumina", 
        "created_datetime": "2016-05-27T02:31:51.990782-05:00", 
        "file_size": 6277956219, 
        "md5sum": "babd6c77e544790129cb45b22d0a64ed", 
        "updated_datetime": "2018-11-15T19:59:41.719344-06:00", 
        "file_id": "12da4e77-9e8e-416f-922c-1a757d46b75e", 
        "data_type": "Aligned Reads", 
        "state": "released", 
        "experimental_strategy": "RNA-Seq"
      }
    ], 
    "updated_datetime": "2018-09-06T17:41:51.247648-05:00", 
    "workflow_link": "https://github.com/NCI-GDC/htseq-cwl", 
    "submitter_id": "f66dd895-d78c-4b35-8583-1a2b8464fde2_count", 
    "state": "released", 
    "workflow_type": "HTSeq - Counts", 
    "created_datetime": "2016-05-29T10:10:19.256934-05:00", 
    "analysis_id": "a11f08f0-759b-47f1-9d00-85187810326e"
  }, 
  "file_size": 257522, 
  "md5sum": "66cabb4052f55741b6f6a51ccc9c01c5", 
  "file_id": "c82be063-2af6-4b9e-870c-5bdbec0867c4", 
  "data_type": "Gene Expression Quantification", 
  "state": "released", 
  "experimental_strategy": "RNA-Seq"
},{
  "data_format": "TXT", 
  "access": "open", 
  "associated_entities": [
    {
      "entity_submitter_id": "TCGA-B2-3924-01B-03R-A277-07", 
      "entity_type": "aliquot", 
      "case_id": "424e5c99-3693-4b10-bbf0-fc43e851610c", 
      "entity_id": "7ee68b4e-e81d-438d-97b2-d89fe7405a74"
    }
  ], 
  "file_name": "1a2ef4d2-9a08-4b17-9c93-22c0b0456df1.htseq.counts.gz", 
  "submitter_id": "1a2ef4d2-9a08-4b17-9c93-22c0b0456df1_count", 
  "data_category": "Transcriptome Profiling", 
  "analysis": {
    "workflow_version": "v1", 
    "input_files": [
      {
        "data_format": "BAM", 
        "access": "controlled", 
        "file_name": "69a88b1e-c5f2-4389-8aee-c84f839a0871_gdc_realn_rehead.bam", 
        "submitter_id": "69a88b1e-c5f2-4389-8aee-c84f839a0871", 
        "data_category": "Sequencing Reads", 
        "platform": "Illumina", 
        "created_datetime": "2016-05-27T14:24:29.173845-05:00", 
        "file_size": 12629293185, 
        "md5sum": "f8b51a1560c5f1d57c05fd793d34103b", 
        "updated_datetime": "2018-11-15T20:57:47.372612-06:00", 
        "file_id": "6bf68d6d-401b-4cea-af37-00752e7c6de2", 
        "data_type": "Aligned Reads", 
        "state": "released", 
        "experimental_strategy": "RNA-Seq"
      }
    ], 
    "updated_datetime": "2018-09-06T17:41:51.247648-05:00", 
    "workflow_link": "https://github.com/NCI-GDC/htseq-cwl", 
    "submitter_id": "1a2ef4d2-9a08-4b17-9c93-22c0b0456df1_count", 
    "state": "released", 
    "workflow_type": "HTSeq - Counts", 
    "created_datetime": "2016-05-29T10:19:12.774505-05:00", 
    "analysis_id": "c49a1c00-6b38-4647-86eb-b798b6b41aae"
  }, 
  "file_size": 263751, 
  "md5sum": "0ae6ce39a01fa10e6799c944eb403360", 
  "file_id": "8617f0d4-47eb-46cc-9339-ebaf17b87d27", 
  "data_type": "Gene Expression Quantification", 
  "state": "released", 
  "experimental_strategy": "RNA-Seq"
},{
  "data_format": "TXT", 
  "access": "open", 
  "associated_entities": [
    {
      "entity_submitter_id": "TCGA-G6-A8L8-01A-21R-A37O-07", 
      "entity_type": "aliquot", 
      "case_id": "6b033bf5-4ad9-419f-9d2c-63e2e8c80066", 
      "entity_id": "b160cdb8-9701-43fd-b6bc-6dfaaf74d0aa"
    }
  ], 
  "file_name": "58ff1a2a-76d0-4727-a749-7c9cf1bae05a.htseq.counts.gz", 
  "submitter_id": "58ff1a2a-76d0-4727-a749-7c9cf1bae05a_count", 
  "data_category": "Transcriptome Profiling", 
  "analysis": {
    "workflow_version": "v1", 
    "input_files": [
      {
        "data_format": "BAM", 
        "access": "controlled", 
        "file_name": "193820fb-1321-43e5-a86f-fc942f1b12da_gdc_realn_rehead.bam", 
        "submitter_id": "193820fb-1321-43e5-a86f-fc942f1b12da", 
        "data_category": "Sequencing Reads", 
        "platform": "Illumina", 
        "created_datetime": "2016-05-29T12:24:08.075829-05:00", 
        "file_size": 7785854330, 
        "md5sum": "7cd5dc694bc00cb2c4487ec8f0848757", 
        "updated_datetime": "2018-11-15T21:21:29.863147-06:00", 
        "file_id": "8b38c1ab-ffe6-4f84-9fa9-c7852e334da5", 
        "data_type": "Aligned Reads", 
        "state": "released", 
        "experimental_strategy": "RNA-Seq"
      }
    ], 
    "updated_datetime": "2018-09-06T17:41:51.247648-05:00", 
    "workflow_link": "https://github.com/NCI-GDC/htseq-cwl", 
    "submitter_id": "58ff1a2a-76d0-4727-a749-7c9cf1bae05a_count", 
    "state": "released", 
    "workflow_type": "HTSeq - Counts", 
    "created_datetime": "2016-05-30T18:16:08.209022-05:00", 
    "analysis_id": "4835dac7-e1a3-4bac-bb06-710412091871"
  }, 
  "file_size": 253859, 
  "md5sum": "5d5ab736b353942b8b841b3cf00d8230", 
  "file_id": "85cf33d2-ac70-48d0-9753-7019e4be5a7b", 
  "data_type": "Gene Expression Quantification", 
  "state": "released", 
  "experimental_strategy": "RNA-Seq"
},{
  "data_format": "TXT", 
  "access": "open", 
  "associated_entities": [
    {
      "entity_submitter_id": "TCGA-MM-A564-01A-11R-A266-07", 
      "entity_type": "aliquot",
[truncated: 850,797 more chars]
